# Supplementary material for: Bidirectional k-nearest neighbor spatial crowdsourcing allocation protocol based on edge computing
Source: PeerJ Comput Sci. 2023 Feb 20;9:e1244. doi: 10.7717/peerj-cs.1244 (PMC10280631; doi:10.7717/peerj-cs.1244)
Supplement: Supplemental Information 1 — Crosspoint is network node intersection data, including latitude and longitude fields and area number fields. Loadpoint is the data of common network nodes. Loadvector is the road network data, including the id number of the start point and the end point, longitude and latitude. Taxipool is randomly generated taxi location data. The location points are randomly generated within a certain range, and some locations not on the road network are screened out. These position points are used to simulate the matching of drivers and passengers. [file peerj-cs-09-1244-s001.zip]

Archive with 2 entries (1 files):
- Data set/
- Data set/arc.sql
