# Supplementary material for: Bidirectional k-nearest neighbor spatial crowdsourcing allocation protocol based on edge computing
Source: PeerJ Comput Sci. 2023 Feb 20;9:e1244. doi: 10.7717/peerj-cs.1244 (PMC10280631; doi:10.7717/peerj-cs.1244)
Supplement: Supplemental Information 1 — Crosspoint is network node intersection data, including latitude and longitude fields and area number fields. Loadpoint is the data of common network nodes. Loadvector is the road network data, including the id number of the start point and the end point, longitude and latitude. Taxipool is randomly generated taxi location data. The location points are randomly generated within a certain range, and some locations not on the road network are screened out. These position points are used to simulate the matching of drivers and passengers. [file peerj-cs-09-1244-s001.zip › Data set/arc.sql]

/*
 Navicat Premium Data Transfer

 Source Server         : number1
 Source Server Type    : MySQL
 Source Server Version : 80023
 Source Host           : localhost:3306
 Source Schema         : arc

 Target Server Type    : MySQL
 Target Server Version : 80023
 File Encoding         : 65001

 Date: 10/11/2022 17:26:08
*/

SET NAMES utf8mb4;
SET FOREIGN_KEY_CHECKS = 0;

-- ----------------------------
-- Table structure for crosspoint
-- ----------------------------
DROP TABLE IF EXISTS `crosspoint`;
CREATE TABLE `crosspoint`  (
  `id` int NOT NULL,
  `osmId` int NULL DEFAULT NULL,
  `lng` varchar(30) CHARACTER SET utf8 COLLATE utf8_general_ci NULL DEFAULT NULL,
  `lat` varchar(30) CHARACTER SET utf8 COLLATE utf8_general_ci NULL DEFAULT NULL,
  `number` int NULL DEFAULT NULL,
  PRIMARY KEY (`id`) USING BTREE
) ENGINE = InnoDB CHARACTER SET = utf8 COLLATE = utf8_general_ci ROW_FORMAT = DYNAMIC;

-- ----------------------------
-- Records of crosspoint
-- ----------------------------
INSERT INTO `crosspoint` VALUES (0, 45167723, '119.31104692584489', '26.027409976962502', 44);
INSERT INTO `crosspoint` VALUES (6, 45167723, '119.30711010131733', '26.027682393531467', 44);
INSERT INTO `crosspoint` VALUES (7, 45169206, '119.33104132818833', '26.04301125017107', 55);
INSERT INTO `crosspoint` VALUES (9, 45169206, '119.32957484527303', '26.04477512986011', 55);
INSERT INTO `crosspoint` VALUES (10, 45169208, '119.29473642170271', '26.039639909056223', 53);
INSERT INTO `crosspoint` VALUES (16, 45169208, '119.2974401973429', '26.03344459272364', 43);
INSERT INTO `crosspoint` VALUES (18, 45169208, '119.29800480976398', '26.031776563932944', 43);
INSERT INTO `crosspoint` VALUES (19, 45169210, '119.29457891101093', '26.0460369656118', 53);
INSERT INTO `crosspoint` VALUES (25, 45169210, '119.29414868213533', '26.043732937944455', 53);
INSERT INTO `crosspoint` VALUES (26, 45169233, '119.4212530522781', '25.975461556585216', 9);
INSERT INTO `crosspoint` VALUES (30, 50477855, '119.25723697535159', '26.083123401297993', 81);
INSERT INTO `crosspoint` VALUES (36, 50477855, '119.25650659224245', '26.083015851393927', 81);
INSERT INTO `crosspoint` VALUES (38, 50477855, '119.25624922309741', '26.083005360439135', 81);
INSERT INTO `crosspoint` VALUES (39, 50477855, '119.25604879981032', '26.083016517649174', 81);
INSERT INTO `crosspoint` VALUES (41, 50477856, '119.23965168530462', '26.080799374520723', 80);
INSERT INTO `crosspoint` VALUES (42, 50477857, '119.2607726719285', '26.08445452952991', 81);
INSERT INTO `crosspoint` VALUES (47, 52434096, '119.35799348562092', '26.039376650783396', 56);
INSERT INTO `crosspoint` VALUES (61, 52434096, '119.35776268187135', '26.035886012163925', 56);
INSERT INTO `crosspoint` VALUES (62, 52434096, '119.35826563665972', '26.03529953620349', 56);
INSERT INTO `crosspoint` VALUES (63, 61094919, '119.34454708114916', '26.026113831672372', 45);
INSERT INTO `crosspoint` VALUES (69, 61094919, '119.34680463987705', '26.026313826655038', 46);
INSERT INTO `crosspoint` VALUES (70, 61094998, '119.29067351539456', '26.05093303063814', 63);
INSERT INTO `crosspoint` VALUES (71, 61094998, '119.291911210337', '26.052622569729056', 63);
INSERT INTO `crosspoint` VALUES (75, 72230905, '119.42138514473224', '25.975455780905673', 9);
INSERT INTO `crosspoint` VALUES (77, 73227368, '119.29171539217614', '26.052642464028963', 63);
INSERT INTO `crosspoint` VALUES (78, 73227368, '119.29048257126158', '26.050958386514576', 63);
INSERT INTO `crosspoint` VALUES (79, 134678682, '119.34141322262748', '26.042537858153654', 55);
INSERT INTO `crosspoint` VALUES (81, 134678682, '119.33920723824191', '26.042246685512872', 55);
INSERT INTO `crosspoint` VALUES (83, 134678682, '119.33786120565946', '26.042080787557943', 55);
INSERT INTO `crosspoint` VALUES (84, 134678682, '119.33631372698024', '26.04192210483455', 55);
INSERT INTO `crosspoint` VALUES (85, 163326360, '119.32109506815712', '26.024673426411788', 44);
INSERT INTO `crosspoint` VALUES (91, 163326360, '119.32134696128132', '26.02583115416832', 44);
INSERT INTO `crosspoint` VALUES (96, 163326360, '119.32334970902753', '26.02583997205348', 44);
INSERT INTO `crosspoint` VALUES (97, 163326361, '119.32105219332009', '26.025712937963583', 44);
INSERT INTO `crosspoint` VALUES (98, 163326362, '119.29861493117409', '26.0299360548196', 43);
INSERT INTO `crosspoint` VALUES (99, 163326362, '119.2991974872756', '26.02944075577692', 43);
INSERT INTO `crosspoint` VALUES (112, 163326362, '119.30724059690093', '26.027408284905405', 44);
INSERT INTO `crosspoint` VALUES (118, 163326362, '119.31062827995595', '26.027204803578684', 44);
INSERT INTO `crosspoint` VALUES (119, 163326362, '119.31077958888298', '26.027163468654855', 44);
INSERT INTO `crosspoint` VALUES (120, 163326362, '119.3115306518392', '26.02698887937005', 44);
INSERT INTO `crosspoint` VALUES (125, 163326362, '119.31501240078802', '26.02621730246901', 44);
INSERT INTO `crosspoint` VALUES (136, 163326362, '119.32071290624717', '26.025839437935364', 44);
INSERT INTO `crosspoint` VALUES (142, 163326363, '119.32073396741723', '26.02883396000886', 44);
INSERT INTO `crosspoint` VALUES (144, 163326363, '119.32305554370811', '26.0287724058913', 44);
INSERT INTO `crosspoint` VALUES (151, 163326363, '119.33032115629187', '26.02819036021397', 45);
INSERT INTO `crosspoint` VALUES (152, 163326364, '119.33793710820837', '26.026035058840918', 45);
INSERT INTO `crosspoint` VALUES (159, 163326364, '119.33788389264072', '26.027423623680704', 45);
INSERT INTO `crosspoint` VALUES (160, 163326366, '119.33849168981239', '26.0283963249086', 45);
INSERT INTO `crosspoint` VALUES (162, 163326366, '119.34046761832985', '26.030379439653778', 45);
INSERT INTO `crosspoint` VALUES (164, 163326366, '119.34168087014386', '26.031616271033258', 45);
INSERT INTO `crosspoint` VALUES (165, 163326367, '119.34662728197274', '26.027209665237855', 46);
INSERT INTO `crosspoint` VALUES (171, 163326367, '119.34346670051305', '26.026245307819174', 45);
INSERT INTO `crosspoint` VALUES (176, 163326368, '119.33695162726015', '26.02598737955543', 45);
INSERT INTO `crosspoint` VALUES (177, 181661338, '119.25876616218882', '26.09043577624994', 91);
INSERT INTO `crosspoint` VALUES (180, 191934542, '119.34146664048697', '26.05306402471917', 65);
INSERT INTO `crosspoint` VALUES (181, 191934542, '119.34143626232904', '26.052784547558232', 65);
INSERT INTO `crosspoint` VALUES (186, 191934542, '119.34129030246946', '26.051138064901362', 65);
INSERT INTO `crosspoint` VALUES (189, 191943686, '119.36358678650514', '26.025716612832728', 46);
INSERT INTO `crosspoint` VALUES (194, 191943686, '119.36478217913847', '26.025460020537526', 46);
INSERT INTO `crosspoint` VALUES (195, 191943691, '119.4231528273599', '26.001586402895725', 29);
INSERT INTO `crosspoint` VALUES (203, 191943691, '119.42273525045756', '26.004944427588235', 29);
INSERT INTO `crosspoint` VALUES (240, 191943691, '119.38324056393651', '26.02616525222143', 47);
INSERT INTO `crosspoint` VALUES (241, 191943691, '119.38282728678564', '26.026613873708705', 47);
INSERT INTO `crosspoint` VALUES (242, 191956832, '119.3411066941604', '26.047753004737626', 55);
INSERT INTO `crosspoint` VALUES (243, 191956832, '119.33920812587152', '26.047720326766115', 55);
INSERT INTO `crosspoint` VALUES (244, 191956832, '119.3381660814654', '26.047705279002386', 55);
INSERT INTO `crosspoint` VALUES (245, 191956832, '119.33662726044842', '26.047674374551086', 55);
INSERT INTO `crosspoint` VALUES (246, 191956832, '119.336200741541', '26.047666115384672', 55);
INSERT INTO `crosspoint` VALUES (248, 191956832, '119.33388892761289', '26.046854819387395', 55);
INSERT INTO `crosspoint` VALUES (249, 191956832, '119.33253824070877', '26.0466419147942', 55);
INSERT INTO `crosspoint` VALUES (250, 191956832, '119.33136314907236', '26.046450602633968', 55);
INSERT INTO `crosspoint` VALUES (251, 191956832, '119.32880053497134', '26.046291339993154', 55);
INSERT INTO `crosspoint` VALUES (252, 191956832, '119.32866461332388', '26.046275535272827', 55);
INSERT INTO `crosspoint` VALUES (253, 191956834, '119.3283130861075', '26.048850078641067', 65);
INSERT INTO `crosspoint` VALUES (255, 191956834, '119.3302385038057', '26.04817597753534', 65);
INSERT INTO `crosspoint` VALUES (258, 191956834, '119.33105644064256', '26.04725699983078', 55);
INSERT INTO `crosspoint` VALUES (259, 191956834, '119.33175650356756', '26.045047260291224', 55);
INSERT INTO `crosspoint` VALUES (261, 191956834, '119.3319115294739', '26.044212200849945', 55);
INSERT INTO `crosspoint` VALUES (262, 191956834, '119.33207929668676', '26.043176308699316', 55);
INSERT INTO `crosspoint` VALUES (263, 191956840, '119.30830324044629', '26.04537810404857', 54);
INSERT INTO `crosspoint` VALUES (267, 191956840, '119.30929582580302', '26.046000411053004', 54);
INSERT INTO `crosspoint` VALUES (269, 191956840, '119.31008828060745', '26.04668458204273', 54);
INSERT INTO `crosspoint` VALUES (270, 191956842, '119.36296527709959', '26.005123477229358', 26);
INSERT INTO `crosspoint` VALUES (272, 191956842, '119.36479827520908', '26.003562103562626', 26);
INSERT INTO `crosspoint` VALUES (275, 191956842, '119.3695816543484', '25.999413369067558', 27);
INSERT INTO `crosspoint` VALUES (278, 191956842, '119.3717462243745', '25.99751905608975', 27);
INSERT INTO `crosspoint` VALUES (282, 191956842, '119.37374654580856', '25.996765117719367', 27);
INSERT INTO `crosspoint` VALUES (283, 198633739, '119.4066334950459', '25.963095388856377', 9);
INSERT INTO `crosspoint` VALUES (291, 198633776, '119.40657271729565', '25.96783186805474', 9);
INSERT INTO `crosspoint` VALUES (292, 205656689, '119.26592362403356', '26.03745081451258', 52);
INSERT INTO `crosspoint` VALUES (294, 205656689, '119.26587650100086', '26.037562870201516', 52);
INSERT INTO `crosspoint` VALUES (298, 205656689, '119.26382727989223', '26.04262055294197', 51);
INSERT INTO `crosspoint` VALUES (299, 205656689, '119.26383871257156', '26.045070696027096', 51);
INSERT INTO `crosspoint` VALUES (300, 205656689, '119.26385507044616', '26.048549046529235', 61);
INSERT INTO `crosspoint` VALUES (301, 205656689, '119.26385247008626', '26.051131678716565', 61);
INSERT INTO `crosspoint` VALUES (302, 205656689, '119.26385188839284', '26.05171229177615', 61);
INSERT INTO `crosspoint` VALUES (303, 205656693, '119.26365487751413', '26.05629740257575', 61);
INSERT INTO `crosspoint` VALUES (305, 205656693, '119.2621544855678', '26.05852133069409', 61);
INSERT INTO `crosspoint` VALUES (306, 205656693, '119.26094034019896', '26.060199293566757', 61);
INSERT INTO `crosspoint` VALUES (308, 205656693, '119.25967649858602', '26.061700729559146', 71);
INSERT INTO `crosspoint` VALUES (309, 205656693, '119.25829131065713', '26.06334171036782', 71);
INSERT INTO `crosspoint` VALUES (310, 205656694, '119.26362401902172', '26.056217998499207', 61);
INSERT INTO `crosspoint` VALUES (312, 205656694, '119.26364683271092', '26.053600581098337', 61);
INSERT INTO `crosspoint` VALUES (313, 205656694, '119.2636533536832', '26.052102116818652', 61);
INSERT INTO `crosspoint` VALUES (314, 206592884, '119.31590348123392', '26.043275315072936', 54);
INSERT INTO `crosspoint` VALUES (316, 206592884, '119.3157678838182', '26.04280352344028', 54);
INSERT INTO `crosspoint` VALUES (318, 206592884, '119.31382880798013', '26.04189663310699', 54);
INSERT INTO `crosspoint` VALUES (320, 206629479, '119.3165381162389', '26.042012298299557', 54);
INSERT INTO `crosspoint` VALUES (321, 206629482, '119.31920305436721', '26.042930190843084', 54);
INSERT INTO `crosspoint` VALUES (322, 206629482, '119.31913869524054', '26.042852502930508', 54);
INSERT INTO `crosspoint` VALUES (324, 206629482, '119.31818519939601', '26.0420793782955', 54);
INSERT INTO `crosspoint` VALUES (331, 206629482, '119.31657363684964', '26.03955758899533', 54);
INSERT INTO `crosspoint` VALUES (333, 218287561, '119.37222496259561', '26.020613948297246', 37);
INSERT INTO `crosspoint` VALUES (344, 218287561, '119.36498546529904', '26.025530454579595', 46);
INSERT INTO `crosspoint` VALUES (345, 218287561, '119.36456628070191', '26.026514548512406', 46);
INSERT INTO `crosspoint` VALUES (346, 218287609, '119.37227359763224', '26.020490392884163', 37);
INSERT INTO `crosspoint` VALUES (348, 218287609, '119.37316919660417', '26.02027540246636', 37);
INSERT INTO `crosspoint` VALUES (350, 218287609, '119.37694307535105', '26.01962578395471', 37);
INSERT INTO `crosspoint` VALUES (352, 218287609, '119.38131892180051', '26.018678201679553', 37);
INSERT INTO `crosspoint` VALUES (360, 218287609, '119.39859797443826', '26.010974504001936', 38);
INSERT INTO `crosspoint` VALUES (384, 218287609, '119.42244635260694', '25.982658516942823', 9);
INSERT INTO `crosspoint` VALUES (387, 218287614, '119.36527956770298', '26.027196268704138', 47);
INSERT INTO `crosspoint` VALUES (388, 218287647, '119.36445943170175', '26.026785390095135', 46);
INSERT INTO `crosspoint` VALUES (389, 219390784, '119.36156600134434', '26.043022205721005', 56);
INSERT INTO `crosspoint` VALUES (391, 219390784, '119.36377943127947', '26.04605835793762', 56);
INSERT INTO `crosspoint` VALUES (393, 219390789, '119.36145487958693', '26.043062520424836', 56);
INSERT INTO `crosspoint` VALUES (394, 219390789, '119.35896473628448', '26.03993057762856', 56);
INSERT INTO `crosspoint` VALUES (397, 219390789, '119.35498550015292', '26.03492425492636', 46);
INSERT INTO `crosspoint` VALUES (398, 219390789, '119.35452592967837', '26.034365705755267', 46);
INSERT INTO `crosspoint` VALUES (399, 219390790, '119.36874507250603', '26.030962655296364', 47);
INSERT INTO `crosspoint` VALUES (400, 219390790, '119.36857991845129', '26.030808325741166', 47);
INSERT INTO `crosspoint` VALUES (402, 219390796, '119.36375714994963', '26.046315570847483', 56);
INSERT INTO `crosspoint` VALUES (404, 219390798, '119.31047104186341', '26.047014069365197', 54);
INSERT INTO `crosspoint` VALUES (412, 221526428, '119.31265149761524', '26.0463319226352', 54);
INSERT INTO `crosspoint` VALUES (424, 221526428, '119.31024652057604', '26.047301567762997', 54);
INSERT INTO `crosspoint` VALUES (425, 221526430, '119.30847758021092', '26.045392197561245', 54);
INSERT INTO `crosspoint` VALUES (427, 221526430, '119.3088333020721', '26.045415542759127', 54);
INSERT INTO `crosspoint` VALUES (428, 221526432, '119.31022489466147', '26.04646947885036', 54);
INSERT INTO `crosspoint` VALUES (440, 221526432, '119.30936360842385', '26.045557231993904', 54);
INSERT INTO `crosspoint` VALUES (441, 221526434, '119.30083047607917', '26.040207171845317', 53);
INSERT INTO `crosspoint` VALUES (442, 221526434, '119.30119426954667', '26.040362098143273', 53);
INSERT INTO `crosspoint` VALUES (446, 221526434, '119.30265876085961', '26.04101680101491', 53);
INSERT INTO `crosspoint` VALUES (449, 221526434, '119.30360900749001', '26.042144530639952', 53);
INSERT INTO `crosspoint` VALUES (453, 221526434, '119.30514240091733', '26.043885577008066', 54);
INSERT INTO `crosspoint` VALUES (456, 221526434, '119.30666977492174', '26.04457306295934', 54);
INSERT INTO `crosspoint` VALUES (458, 221526435, '119.3109869104316', '26.04638646422212', 54);
INSERT INTO `crosspoint` VALUES (487, 221526441, '119.3111163269759', '26.045650871911157', 54);
INSERT INTO `crosspoint` VALUES (488, 221527571, '119.25635045726625', '26.093545792890676', 91);
INSERT INTO `crosspoint` VALUES (489, 221527571, '119.2564625557738', '26.093560870953777', 91);
INSERT INTO `crosspoint` VALUES (491, 221529966, '119.27537137773999', '26.061363316441188', 72);
INSERT INTO `crosspoint` VALUES (492, 221529966, '119.27548433240287', '26.06142840191555', 72);
INSERT INTO `crosspoint` VALUES (498, 221529966, '119.27734525585517', '26.060631020236553', 62);
INSERT INTO `crosspoint` VALUES (500, 221529966, '119.27835180284171', '26.060087858187856', 62);
INSERT INTO `crosspoint` VALUES (502, 221529966, '119.28254874291129', '26.058182613674727', 62);
INSERT INTO `crosspoint` VALUES (503, 221529966, '119.28538776014867', '26.056961070833296', 63);
INSERT INTO `crosspoint` VALUES (507, 221529966, '119.2921751582645', '26.053537610700637', 63);
INSERT INTO `crosspoint` VALUES (508, 221529966, '119.2925232570645', '26.05331711563707', 63);
INSERT INTO `crosspoint` VALUES (513, 221529966, '119.29640973188242', '26.05052224243834', 63);
INSERT INTO `crosspoint` VALUES (518, 221529966, '119.29843975096229', '26.048480679981182', 63);
INSERT INTO `crosspoint` VALUES (525, 221529966, '119.3036716864264', '26.04701905379384', 53);
INSERT INTO `crosspoint` VALUES (526, 221529967, '119.25619012172511', '26.08009116643129', 81);
INSERT INTO `crosspoint` VALUES (527, 221529967, '119.25622747314704', '26.07998164007582', 81);
INSERT INTO `crosspoint` VALUES (528, 221529967, '119.25626681123325', '26.079902429281784', 81);
INSERT INTO `crosspoint` VALUES (535, 221529967, '119.26215310250154', '26.07324644259548', 71);
INSERT INTO `crosspoint` VALUES (539, 221529967, '119.26513001535567', '26.071524409345653', 72);
INSERT INTO `crosspoint` VALUES (542, 221529967, '119.26756333244819', '26.07009166064259', 72);
INSERT INTO `crosspoint` VALUES (546, 221529967, '119.27021934656187', '26.06706246838509', 72);
INSERT INTO `crosspoint` VALUES (548, 221529967, '119.27240320052101', '26.064611348383874', 72);
INSERT INTO `crosspoint` VALUES (551, 221529967, '119.27414908464468', '26.06279562848857', 72);
INSERT INTO `crosspoint` VALUES (553, 221529967, '119.27458809997447', '26.062237425804074', 72);
INSERT INTO `crosspoint` VALUES (554, 221529967, '119.27487969362964', '26.06190660661644', 72);
INSERT INTO `crosspoint` VALUES (555, 221529967, '119.27520671149755', '26.061542327130777', 72);
INSERT INTO `crosspoint` VALUES (556, 221529967, '119.27553055010854', '26.0611742304464', 72);
INSERT INTO `crosspoint` VALUES (558, 221529967, '119.27583481344031', '26.06077466075233', 62);
INSERT INTO `crosspoint` VALUES (562, 221529967, '119.27806457689668', '26.058094722519606', 62);
INSERT INTO `crosspoint` VALUES (565, 221529967, '119.27982391416386', '26.056256737853783', 62);
INSERT INTO `crosspoint` VALUES (566, 221529968, '119.25747445369954', '26.08049973742941', 81);
INSERT INTO `crosspoint` VALUES (587, 221529975, '119.31057061954291', '26.027605919459084', 44);
INSERT INTO `crosspoint` VALUES (593, 221529975, '119.30710153527052', '26.020617647805807', 34);
INSERT INTO `crosspoint` VALUES (595, 221529975, '119.30283921956054', '26.015300498368678', 33);
INSERT INTO `crosspoint` VALUES (596, 221529975, '119.302758352959', '26.015197998011267', 33);
INSERT INTO `crosspoint` VALUES (598, 221529975, '119.3017630794741', '26.013911426010306', 33);
INSERT INTO `crosspoint` VALUES (600, 221529975, '119.30031302228882', '26.010726644236772', 33);
INSERT INTO `crosspoint` VALUES (603, 221529975, '119.29938303797336', '26.00573073049727', 23);
INSERT INTO `crosspoint` VALUES (604, 221529975, '119.29935699909964', '26.005597009272506', 23);
INSERT INTO `crosspoint` VALUES (608, 221529975, '119.29731516712', '26.00120740355296', 23);
INSERT INTO `crosspoint` VALUES (610, 221529975, '119.29538298179035', '25.9976912948762', 23);
INSERT INTO `crosspoint` VALUES (611, 221529975, '119.29508330464985', '25.9972715983871', 23);
INSERT INTO `crosspoint` VALUES (614, 221529976, '119.28452340875987', '26.054914437722534', 62);
INSERT INTO `crosspoint` VALUES (616, 221529976, '119.284198567021', '26.05361131353362', 62);
INSERT INTO `crosspoint` VALUES (621, 221529976, '119.28327625340805', '26.052360791562887', 62);
INSERT INTO `crosspoint` VALUES (622, 221529976, '119.28317894412208', '26.052266750574894', 62);
INSERT INTO `crosspoint` VALUES (623, 221529978, '119.28870675180514', '26.05162323390472', 63);
INSERT INTO `crosspoint` VALUES (634, 221529978, '119.28605110886441', '26.048933782455194', 63);
INSERT INTO `crosspoint` VALUES (635, 221529979, '119.268665751445', '26.05371580593449', 62);
INSERT INTO `crosspoint` VALUES (636, 221529979, '119.26868904436826', '26.05128522507651', 62);
INSERT INTO `crosspoint` VALUES (637, 221529979, '119.26877862205255', '26.049379898903943', 62);
INSERT INTO `crosspoint` VALUES (638, 221529980, '119.28947729668508', '26.052030625296513', 63);
INSERT INTO `crosspoint` VALUES (652, 221529981, '119.26365213740088', '26.04854518276457', 61);
INSERT INTO `crosspoint` VALUES (654, 221529981, '119.26632549750957', '26.04862429009085', 62);
INSERT INTO `crosspoint` VALUES (657, 221529981, '119.26882338226213', '26.04873338775575', 62);
INSERT INTO `crosspoint` VALUES (658, 221529981, '119.26900261071698', '26.048708232365325', 62);
INSERT INTO `crosspoint` VALUES (659, 221529981, '119.26921747332747', '26.048715181218533', 62);
INSERT INTO `crosspoint` VALUES (660, 221529982, '119.2792478506364', '26.040403814790327', 52);
INSERT INTO `crosspoint` VALUES (662, 221529982, '119.27872525366237', '26.040900203639566', 52);
INSERT INTO `crosspoint` VALUES (665, 221529982, '119.27732344340706', '26.04229004700007', 52);
INSERT INTO `crosspoint` VALUES (669, 221529982, '119.27599398808725', '26.04358363510158', 52);
INSERT INTO `crosspoint` VALUES (672, 221529982, '119.27395547457688', '26.044807869245194', 52);
INSERT INTO `crosspoint` VALUES (673, 221529982, '119.27355147800778', '26.045039586064885', 52);
INSERT INTO `crosspoint` VALUES (674, 221529982, '119.27314451077027', '26.04526065061173', 52);
INSERT INTO `crosspoint` VALUES (685, 221529983, '119.29048361846884', '26.051283735392893', 63);
INSERT INTO `crosspoint` VALUES (699, 221529984, '119.2828853012278', '26.030245443105787', 42);
INSERT INTO `crosspoint` VALUES (700, 221529984, '119.28288534975415', '26.029772096893897', 42);
INSERT INTO `crosspoint` VALUES (701, 221529984, '119.28289055042595', '26.028790451316244', 42);
INSERT INTO `crosspoint` VALUES (702, 221529984, '119.28288530381217', '26.0263697806033', 42);
INSERT INTO `crosspoint` VALUES (703, 221529985, '119.28213667913371', '26.01721241233072', 32);
INSERT INTO `crosspoint` VALUES (705, 221529985, '119.27918744426236', '26.01534682917307', 32);
INSERT INTO `crosspoint` VALUES (706, 221529987, '119.2849481747985', '26.013536474425127', 32);
INSERT INTO `crosspoint` VALUES (707, 221529987, '119.2843540499604', '26.014212154692736', 32);
INSERT INTO `crosspoint` VALUES (709, 221529987, '119.28287822890923', '26.01588982323826', 32);
INSERT INTO `crosspoint` VALUES (710, 221529988, '119.28230744534567', '26.057723604985732', 62);
INSERT INTO `crosspoint` VALUES (711, 221529989, '119.29939276156168', '26.011760675972273', 33);
INSERT INTO `crosspoint` VALUES (712, 221529989, '119.29873162220072', '26.012503263862534', 33);
INSERT INTO `crosspoint` VALUES (713, 221529989, '119.29700628452035', '26.01435343623156', 33);
INSERT INTO `crosspoint` VALUES (714, 221529990, '119.27688417135434', '26.035735758499122', 52);
INSERT INTO `crosspoint` VALUES (715, 221529990, '119.276859581961', '26.035816082454808', 52);
INSERT INTO `crosspoint` VALUES (719, 221529990, '119.27579495912448', '26.03929268659335', 52);
INSERT INTO `crosspoint` VALUES (720, 221529990, '119.27576342581598', '26.039403702379023', 52);
INSERT INTO `crosspoint` VALUES (721, 221529991, '119.29207072691916', '26.00914874985543', 33);
INSERT INTO `crosspoint` VALUES (723, 221529991, '119.29572648598202', '26.007371484174357', 23);
INSERT INTO `crosspoint` VALUES (724, 221529991, '119.29947647041618', '26.005583272783724', 23);
INSERT INTO `crosspoint` VALUES (725, 221529992, '119.28464506120704', '26.016949460783135', 32);
INSERT INTO `crosspoint` VALUES (726, 221529992, '119.28440894640534', '26.016856883668343', 32);
INSERT INTO `crosspoint` VALUES (729, 221529992, '119.28031904321246', '26.01404688830672', 32);
INSERT INTO `crosspoint` VALUES (730, 221529993, '119.28137689835324', '26.018707297257052', 32);
INSERT INTO `crosspoint` VALUES (731, 221529993, '119.28143365800906', '26.018595689324332', 32);
INSERT INTO `crosspoint` VALUES (733, 221529994, '119.30293746246087', '26.01523728728971', 33);
INSERT INTO `crosspoint` VALUES (734, 221529994, '119.29877674386361', '26.0177110907257', 33);
INSERT INTO `crosspoint` VALUES (736, 221529994, '119.29323828067002', '26.02081181173954', 33);
INSERT INTO `crosspoint` VALUES (737, 221529994, '119.29288401579831', '26.02091850417294', 33);
INSERT INTO `crosspoint` VALUES (739, 221529994, '119.29185853935682', '26.021098740018676', 33);
INSERT INTO `crosspoint` VALUES (741, 221529994, '119.28983864490685', '26.021297063945152', 33);
INSERT INTO `crosspoint` VALUES (744, 221529994, '119.28702755151107', '26.020975540616487', 33);
INSERT INTO `crosspoint` VALUES (745, 221529994, '119.28690481241816', '26.02094521078025', 33);
INSERT INTO `crosspoint` VALUES (746, 221529994, '119.28564273641952', '26.02074400606699', 33);
INSERT INTO `crosspoint` VALUES (749, 221529994, '119.28359443737574', '26.02027073531659', 32);
INSERT INTO `crosspoint` VALUES (750, 221529994, '119.2834328863935', '26.020199888633922', 32);
INSERT INTO `crosspoint` VALUES (751, 221529995, '119.27818406738069', '26.059362910237517', 62);
INSERT INTO `crosspoint` VALUES (787, 221529997, '119.27788994666813', '26.016803417685377', 32);
INSERT INTO `crosspoint` VALUES (788, 221529997, '119.27798642482207', '26.016695130291094', 32);
INSERT INTO `crosspoint` VALUES (790, 221529997, '119.28269092660149', '26.011529512841673', 32);
INSERT INTO `crosspoint` VALUES (791, 221529998, '119.28589436192819', '26.014358953518826', 33);
INSERT INTO `crosspoint` VALUES (797, 221530000, '119.27141590086727', '26.059223777524828', 62);
INSERT INTO `crosspoint` VALUES (798, 221530000, '119.27147394614023', '26.05910293423474', 62);
INSERT INTO `crosspoint` VALUES (799, 221530000, '119.27220629726179', '26.05795895013227', 62);
INSERT INTO `crosspoint` VALUES (801, 221530000, '119.27282529842917', '26.056946981426368', 62);
INSERT INTO `crosspoint` VALUES (802, 221530000, '119.27318933505778', '26.056377756253113', 62);
INSERT INTO `crosspoint` VALUES (803, 221530001, '119.27334612666003', '26.032108363954727', 42);
INSERT INTO `crosspoint` VALUES (805, 221530001, '119.27419349197389', '26.03401218946668', 42);
INSERT INTO `crosspoint` VALUES (809, 221530001, '119.27544956992281', '26.035139849490804', 52);
INSERT INTO `crosspoint` VALUES (812, 221530001, '119.27686709098522', '26.035730996861474', 52);
INSERT INTO `crosspoint` VALUES (813, 221530001, '119.27981362701122', '26.036560601344775', 52);
INSERT INTO `crosspoint` VALUES (814, 221530001, '119.28186275162136', '26.037170192001927', 52);
INSERT INTO `crosspoint` VALUES (815, 221530001, '119.2820047660912', '26.03721450086056', 52);
INSERT INTO `crosspoint` VALUES (816, 221530002, '119.27096206690138', '26.038517877564065', 52);
INSERT INTO `crosspoint` VALUES (817, 221530002, '119.27096664136847', '26.03840609589378', 52);
INSERT INTO `crosspoint` VALUES (820, 221530002, '119.2706837357024', '26.036730530887645', 52);
INSERT INTO `crosspoint` VALUES (824, 221530002, '119.2684770262355', '26.03490508002245', 42);
INSERT INTO `crosspoint` VALUES (825, 221530002, '119.2684040992801', '26.03484687893383', 42);
INSERT INTO `crosspoint` VALUES (826, 221530002, '119.26710574256111', '26.033810512107127', 42);
INSERT INTO `crosspoint` VALUES (827, 221530002, '119.26624206439702', '26.03312060773884', 42);
INSERT INTO `crosspoint` VALUES (829, 221530002, '119.26383427831937', '26.031194772559108', 41);
INSERT INTO `crosspoint` VALUES (831, 221530003, '119.29874439626056', '26.04573080789211', 53);
INSERT INTO `crosspoint` VALUES (848, 221530005, '119.28770640466549', '26.00361637894895', 23);
INSERT INTO `crosspoint` VALUES (850, 221530005, '119.28877943410846', '26.005011776469946', 23);
INSERT INTO `crosspoint` VALUES (851, 221530005, '119.28980297161615', '26.0063497679161', 23);
INSERT INTO `crosspoint` VALUES (854, 221530005, '119.29215569195921', '26.009252097043813', 33);
INSERT INTO `crosspoint` VALUES (857, 221530005, '119.29320766865852', '26.010330713930077', 33);
INSERT INTO `crosspoint` VALUES (858, 221530005, '119.29426829697071', '26.01135155136012', 33);
INSERT INTO `crosspoint` VALUES (860, 221530005, '119.29637000878841', '26.013445786907447', 33);
INSERT INTO `crosspoint` VALUES (863, 221530005, '119.29870525774515', '26.01759567815169', 33);
INSERT INTO `crosspoint` VALUES (870, 221530006, '119.2778025219777', '26.058580792596274', 62);
INSERT INTO `crosspoint` VALUES (871, 221532858, '119.24036650889865', '26.06059274128118', 60);
INSERT INTO `crosspoint` VALUES (873, 221532858, '119.24031457530823', '26.05971699046864', 60);
INSERT INTO `crosspoint` VALUES (874, 221532863, '119.24085117433995', '26.060892922439965', 60);
INSERT INTO `crosspoint` VALUES (875, 221532863, '119.24064692882136', '26.061794407629097', 70);
INSERT INTO `crosspoint` VALUES (880, 221532863, '119.24040731025555', '26.068249183380438', 70);
INSERT INTO `crosspoint` VALUES (884, 221532863, '119.24025980817295', '26.071860578257144', 70);
INSERT INTO `crosspoint` VALUES (890, 221532863, '119.23943529827604', '26.0771749370816', 80);
INSERT INTO `crosspoint` VALUES (899, 221532865, '119.24016265721508', '26.062829997816518', 70);
INSERT INTO `crosspoint` VALUES (900, 221532865, '119.2402439083649', '26.062074138755637', 70);
INSERT INTO `crosspoint` VALUES (901, 221532867, '119.23800095920629', '26.056308087296273', 60);
INSERT INTO `crosspoint` VALUES (908, 221532867, '119.24155395849607', '26.053800908484497', 60);
INSERT INTO `crosspoint` VALUES (909, 221532869, '119.258398277099', '26.04827062902483', 61);
INSERT INTO `crosspoint` VALUES (915, 221532869, '119.25816275677437', '26.050916586323865', 61);
INSERT INTO `crosspoint` VALUES (922, 221532869, '119.25838084964292', '26.05342714428327', 61);
INSERT INTO `crosspoint` VALUES (923, 221532870, '119.25588589579986', '26.035170586991743', 51);
INSERT INTO `crosspoint` VALUES (926, 221532870, '119.25486394575195', '26.037153818555446', 51);
INSERT INTO `crosspoint` VALUES (930, 221532870, '119.2530523663709', '26.040869224469233', 51);
INSERT INTO `crosspoint` VALUES (931, 221532870, '119.25302191739412', '26.040976918625347', 51);
INSERT INTO `crosspoint` VALUES (934, 221532870, '119.25285352500144', '26.043703760512393', 51);
INSERT INTO `crosspoint` VALUES (937, 221532870, '119.25257330940909', '26.047548069166787', 51);
INSERT INTO `crosspoint` VALUES (938, 221532870, '119.2524940172641', '26.04979577369702', 61);
INSERT INTO `crosspoint` VALUES (941, 221532870, '119.2524729348871', '26.050280862577676', 61);
INSERT INTO `crosspoint` VALUES (942, 221532870, '119.25245752733863', '26.050488885371806', 61);
INSERT INTO `crosspoint` VALUES (943, 221532870, '119.25243593650448', '26.050780656596174', 61);
INSERT INTO `crosspoint` VALUES (944, 221532870, '119.25240338701398', '26.051442653208003', 61);
INSERT INTO `crosspoint` VALUES (945, 221532870, '119.25238365822676', '26.051710169217664', 61);
INSERT INTO `crosspoint` VALUES (946, 221532870, '119.25236382884015', '26.051977783256177', 61);
INSERT INTO `crosspoint` VALUES (947, 221532870, '119.25235264106537', '26.052227661564043', 61);
INSERT INTO `crosspoint` VALUES (948, 221532870, '119.25233587597268', '26.0524764396476', 61);
INSERT INTO `crosspoint` VALUES (949, 221532870, '119.25231743255877', '26.053029740475594', 61);
INSERT INTO `crosspoint` VALUES (950, 221532870, '119.25231096751116', '26.05313257425107', 61);
INSERT INTO `crosspoint` VALUES (951, 221532871, '119.24416686821525', '26.055257404184005', 60);
INSERT INTO `crosspoint` VALUES (952, 221532871, '119.24509358031746', '26.053661243005667', 61);
INSERT INTO `crosspoint` VALUES (953, 221532871, '119.24545357403811', '26.053062640215945', 61);
INSERT INTO `crosspoint` VALUES (954, 221532871, '119.24557903580188', '26.05285404326287', 61);
INSERT INTO `crosspoint` VALUES (956, 221532871, '119.24590701792381', '26.05242546573926', 61);
INSERT INTO `crosspoint` VALUES (958, 221532871, '119.2461352447006', '26.05146145254838', 61);
INSERT INTO `crosspoint` VALUES (959, 221532871, '119.24617065073151', '26.05132496718488', 61);
INSERT INTO `crosspoint` VALUES (962, 221532871, '119.24666901410414', '26.049162599966436', 61);
INSERT INTO `crosspoint` VALUES (963, 221532871, '119.24706720821578', '26.04669389417021', 51);
INSERT INTO `crosspoint` VALUES (964, 221532871, '119.24737258237849', '26.046226027147316', 51);
INSERT INTO `crosspoint` VALUES (966, 221532871, '119.24813959510878', '26.04470908173444', 51);
INSERT INTO `crosspoint` VALUES (967, 221532871, '119.24866081343225', '26.04369793674388', 51);
INSERT INTO `crosspoint` VALUES (968, 221532871, '119.2487614594874', '26.04350261861392', 51);
INSERT INTO `crosspoint` VALUES (969, 221532871, '119.24944163719172', '26.04218347428794', 51);
INSERT INTO `crosspoint` VALUES (970, 221532871, '119.25063395630234', '26.039931699924434', 51);
INSERT INTO `crosspoint` VALUES (971, 221532871, '119.25068045750133', '26.039843957870403', 51);
INSERT INTO `crosspoint` VALUES (972, 221532872, '119.26384976807883', '26.05360714428259', 61);
INSERT INTO `crosspoint` VALUES (974, 221532872, '119.26125390310638', '26.05352576525229', 61);
INSERT INTO `crosspoint` VALUES (978, 221532872, '119.2589865811708', '26.053450203404253', 61);
INSERT INTO `crosspoint` VALUES (979, 221532873, '119.26630263151293', '26.053666014260436', 62);
INSERT INTO `crosspoint` VALUES (981, 221532874, '119.27011774475542', '26.042851758686144', 52);
INSERT INTO `crosspoint` VALUES (983, 221532874, '119.27058577269604', '26.040348081554285', 52);
INSERT INTO `crosspoint` VALUES (987, 221532875, '119.24215892270881', '26.071186331603354', 70);
INSERT INTO `crosspoint` VALUES (990, 221532875, '119.24341108455906', '26.0699216142263', 70);
INSERT INTO `crosspoint` VALUES (996, 221532875, '119.24722270436423', '26.065660656972298', 71);
INSERT INTO `crosspoint` VALUES (999, 221532875, '119.24912686894812', '26.063821569272463', 71);
INSERT INTO `crosspoint` VALUES (1007, 221532875, '119.25480277861486', '26.059475995727162', 61);
INSERT INTO `crosspoint` VALUES (1008, 221532876, '119.26128816174696', '26.05103998351122', 61);
INSERT INTO `crosspoint` VALUES (1010, 221532876, '119.25661955294487', '26.050894308782826', 61);
INSERT INTO `crosspoint` VALUES (1011, 221532876, '119.25632544186473', '26.050890027166883', 61);
INSERT INTO `crosspoint` VALUES (1012, 221532876, '119.25618147405838', '26.050887945328785', 61);
INSERT INTO `crosspoint` VALUES (1014, 221532877, '119.25436504085759', '26.078663303273586', 81);
INSERT INTO `crosspoint` VALUES (1015, 221532877, '119.25393785883603', '26.078353052661253', 81);
INSERT INTO `crosspoint` VALUES (1022, 221532877, '119.25058438854674', '26.076701546408405', 81);
INSERT INTO `crosspoint` VALUES (1024, 221532877, '119.24808471766654', '26.075079254383816', 81);
INSERT INTO `crosspoint` VALUES (1026, 221532877, '119.24709617237623', '26.07438452985412', 81);
INSERT INTO `crosspoint` VALUES (1028, 221532877, '119.24531147068811', '26.073241326184117', 71);
INSERT INTO `crosspoint` VALUES (1033, 221532877, '119.24417826786674', '26.073057284553332', 70);
INSERT INTO `crosspoint` VALUES (1049, 221532877, '119.24193559910061', '26.075917406256448', 80);
INSERT INTO `crosspoint` VALUES (1051, 221532879, '119.26127023120365', '26.05274514002171', 61);
INSERT INTO `crosspoint` VALUES (1052, 221532880, '119.24946450230387', '26.035548590494336', 51);
INSERT INTO `crosspoint` VALUES (1055, 221532880, '119.25037276177375', '26.034344592317293', 41);
INSERT INTO `crosspoint` VALUES (1056, 221532881, '119.26130626573139', '26.04843025021373', 61);
INSERT INTO `crosspoint` VALUES (1060, 221532881, '119.25630962615075', '26.048135538104194', 61);
INSERT INTO `crosspoint` VALUES (1063, 221532881, '119.25470243931296', '26.047945871879595', 51);
INSERT INTO `crosspoint` VALUES (1064, 221532881, '119.25454232548546', '26.04792132427976', 51);
INSERT INTO `crosspoint` VALUES (1068, 221532882, '119.27722627233464', '26.01230128629564', 32);
INSERT INTO `crosspoint` VALUES (1071, 221532882, '119.2748967695156', '26.015006866192778', 32);
INSERT INTO `crosspoint` VALUES (1072, 221532883, '119.25476698573479', '26.02929060575028', 41);
INSERT INTO `crosspoint` VALUES (1073, 221532883, '119.25546363162631', '26.02864368139928', 41);
INSERT INTO `crosspoint` VALUES (1075, 221532884, '119.24589931544261', '26.071652272333097', 71);
INSERT INTO `crosspoint` VALUES (1077, 221532884, '119.24744823414355', '26.072718272576505', 71);
INSERT INTO `crosspoint` VALUES (1081, 221534562, '119.36231927052931', '26.005114503515724', 26);
INSERT INTO `crosspoint` VALUES (1084, 221534562, '119.36077584902625', '26.00440646790674', 26);
INSERT INTO `crosspoint` VALUES (1085, 221537792, '119.28694467313522', '26.003906794621372', 23);
INSERT INTO `crosspoint` VALUES (1086, 221537792, '119.28565797739958', '26.00476037275323', 23);
INSERT INTO `crosspoint` VALUES (1088, 221537792, '119.28398367556657', '26.005849722652734', 22);
INSERT INTO `crosspoint` VALUES (1089, 221537793, '119.29085490446248', '26.017708549644865', 33);
INSERT INTO `crosspoint` VALUES (1093, 221537793, '119.29435525695106', '26.022891146453528', 43);
INSERT INTO `crosspoint` VALUES (1096, 221537793, '119.29561988852547', '26.024962367565223', 43);
INSERT INTO `crosspoint` VALUES (1099, 221537793, '119.29737096859647', '26.027998243938494', 43);
INSERT INTO `crosspoint` VALUES (1100, 221537794, '119.28015416660804', '26.004864643155', 22);
INSERT INTO `crosspoint` VALUES (1103, 221537794, '119.28188259928743', '26.005779538139638', 22);
INSERT INTO `crosspoint` VALUES (1108, 221537794, '119.28356233587243', '26.005489568401597', 22);
INSERT INTO `crosspoint` VALUES (1110, 221537794, '119.28473814749678', '26.004888458243006', 22);
INSERT INTO `crosspoint` VALUES (1111, 221537795, '119.28020835721432', '26.005015087150003', 22);
INSERT INTO `crosspoint` VALUES (1117, 221537795, '119.28504797871089', '26.010224628287347', 33);
INSERT INTO `crosspoint` VALUES (1118, 221537796, '119.3014485344693', '26.0282431560753', 43);
INSERT INTO `crosspoint` VALUES (1119, 221537796, '119.30080200717305', '26.028546916278724', 43);
INSERT INTO `crosspoint` VALUES (1120, 221537798, '119.2785576971048', '26.003870923444666', 22);
INSERT INTO `crosspoint` VALUES (1129, 221537798, '119.26144770049463', '25.993181005391076', 11);
INSERT INTO `crosspoint` VALUES (1130, 221537799, '119.27783307230675', '26.008663891328023', 22);
INSERT INTO `crosspoint` VALUES (1131, 221537799, '119.27829782511496', '26.00843965684635', 22);
INSERT INTO `crosspoint` VALUES (1133, 221537799, '119.28078223012103', '26.0072752979135', 22);
INSERT INTO `crosspoint` VALUES (1134, 221537800, '119.29071022269233', '26.017754279825564', 33);
INSERT INTO `crosspoint` VALUES (1139, 221537800, '119.28576969251102', '26.01144147512753', 33);
INSERT INTO `crosspoint` VALUES (1140, 221537800, '119.28508692823128', '26.010525288411483', 33);
INSERT INTO `crosspoint` VALUES (1141, 221537801, '119.27861797779222', '26.00379667477176', 22);
INSERT INTO `crosspoint` VALUES (1142, 221537803, '119.28028504360964', '26.004949751598605', 22);
INSERT INTO `crosspoint` VALUES (1147, 221537803, '119.28212898184249', '26.00593926025191', 22);
INSERT INTO `crosspoint` VALUES (1154, 221537803, '119.28339420940489', '26.007564406875055', 22);
INSERT INTO `crosspoint` VALUES (1155, 221537804, '119.2824218173123', '26.00669167617484', 22);
INSERT INTO `crosspoint` VALUES (1158, 221537804, '119.28133196591386', '26.007375285479558', 22);
INSERT INTO `crosspoint` VALUES (1159, 221537805, '119.28256816862572', '26.006787476390663', 22);
INSERT INTO `crosspoint` VALUES (1160, 221537805, '119.2824972961704', '26.00697010807647', 22);
INSERT INTO `crosspoint` VALUES (1161, 221537805, '119.28225063374066', '26.007176479769175', 22);
INSERT INTO `crosspoint` VALUES (1166, 221537805, '119.28166886491688', '26.007122747728694', 22);
INSERT INTO `crosspoint` VALUES (1169, 221537805, '119.2814275905802', '26.006744719643166', 22);
INSERT INTO `crosspoint` VALUES (1171, 221537805, '119.28146346676138', '26.00653948179257', 22);
INSERT INTO `crosspoint` VALUES (1175, 221537805, '119.28177851411955', '26.006236230652647', 22);
INSERT INTO `crosspoint` VALUES (1178, 221537805, '119.2823314935885', '26.006302456735128', 22);
INSERT INTO `crosspoint` VALUES (1182, 221537806, '119.2796441865463', '26.004729488603914', 22);
INSERT INTO `crosspoint` VALUES (1184, 221537808, '119.28683631338734', '26.003811621207042', 23);
INSERT INTO `crosspoint` VALUES (1185, 221537808, '119.28881688717551', '26.002491393650473', 23);
INSERT INTO `crosspoint` VALUES (1186, 221537809, '119.28475081355306', '26.010243613316153', 32);
INSERT INTO `crosspoint` VALUES (1191, 221537810, '119.28017301170208', '26.00691244267115', 22);
INSERT INTO `crosspoint` VALUES (1195, 221537811, '119.28528437712433', '26.010406989095276', 33);
INSERT INTO `crosspoint` VALUES (1196, 221537813, '119.27789297108073', '26.00875954321257', 22);
INSERT INTO `crosspoint` VALUES (1198, 221537813, '119.27559104046303', '26.0098222015194', 32);
INSERT INTO `crosspoint` VALUES (1202, 221537813, '119.27202016500671', '26.01196835168539', 32);
INSERT INTO `crosspoint` VALUES (1204, 221537814, '119.2806041770896', '26.007640896309322', 22);
INSERT INTO `crosspoint` VALUES (1207, 221537814, '119.27729916424835', '26.009203364871446', 32);
INSERT INTO `crosspoint` VALUES (1211, 221537816, '119.28872873254552', '26.0023640147398', 23);
INSERT INTO `crosspoint` VALUES (1217, 221537817, '119.28559442258575', '26.004583909367863', 23);
INSERT INTO `crosspoint` VALUES (1218, 221537818, '119.2750193065373', '26.00994839216345', 32);
INSERT INTO `crosspoint` VALUES (1220, 221537818, '119.27729709624725', '26.008787762466792', 22);
INSERT INTO `crosspoint` VALUES (1221, 221537819, '119.30138277900072', '26.028132394163794', 43);
INSERT INTO `crosspoint` VALUES (1225, 221537819, '119.3055817082065', '26.027556022340224', 44);
INSERT INTO `crosspoint` VALUES (1227, 221537819, '119.30711373904516', '26.027557407173195', 44);
INSERT INTO `crosspoint` VALUES (1228, 221537820, '119.34230928155478', '25.998407920568535', 25);
INSERT INTO `crosspoint` VALUES (1233, 221537820, '119.33721887276444', '25.996945632943934', 25);
INSERT INTO `crosspoint` VALUES (1236, 221537820, '119.33463088642208', '25.996245314500793', 25);
INSERT INTO `crosspoint` VALUES (1238, 221537820, '119.33355689119215', '25.99597642017067', 15);
INSERT INTO `crosspoint` VALUES (1246, 221537820, '119.32429163881781', '25.994884532402', 14);
INSERT INTO `crosspoint` VALUES (1249, 221537820, '119.3212737818359', '25.99462168664297', 14);
INSERT INTO `crosspoint` VALUES (1253, 221537820, '119.31719696477614', '25.994219284892896', 14);
INSERT INTO `crosspoint` VALUES (1254, 221537820, '119.31706843185637', '25.99420587685557', 14);
INSERT INTO `crosspoint` VALUES (1258, 221537820, '119.31277789748822', '25.993790892133248', 14);
INSERT INTO `crosspoint` VALUES (1267, 221537820, '119.30300926497951', '25.994122171053014', 13);
INSERT INTO `crosspoint` VALUES (1269, 221537820, '119.30244128969048', '25.994275728768958', 13);
INSERT INTO `crosspoint` VALUES (1273, 221537820, '119.29973292703285', '25.995227798308818', 13);
INSERT INTO `crosspoint` VALUES (1275, 221537820, '119.29849962430345', '25.995811676905575', 13);
INSERT INTO `crosspoint` VALUES (1278, 221537820, '119.29548384729979', '25.997617922942023', 23);
INSERT INTO `crosspoint` VALUES (1281, 221537820, '119.29360107580871', '25.999191963717106', 23);
INSERT INTO `crosspoint` VALUES (1287, 221537821, '119.27984243437501', '26.006665159600683', 22);
INSERT INTO `crosspoint` VALUES (1290, 221537821, '119.28062230925856', '26.005876698874527', 22);
INSERT INTO `crosspoint` VALUES (1293, 221539222, '119.2911364217899', '26.04427071444953', 53);
INSERT INTO `crosspoint` VALUES (1296, 221539222, '119.28981791647827', '26.04585430244201', 53);
INSERT INTO `crosspoint` VALUES (1297, 221539222, '119.28949957581773', '26.04640962778726', 53);
INSERT INTO `crosspoint` VALUES (1299, 221539223, '119.28960106367009', '26.049734823001593', 63);
INSERT INTO `crosspoint` VALUES (1301, 221539223, '119.28930602029634', '26.049224222575017', 63);
INSERT INTO `crosspoint` VALUES (1302, 221539227, '119.25756968801569', '26.03555919085766', 51);
INSERT INTO `crosspoint` VALUES (1303, 221539227, '119.25768901289563', '26.035603794620815', 51);
INSERT INTO `crosspoint` VALUES (1304, 221539227, '119.25814012406768', '26.03577212242858', 51);
INSERT INTO `crosspoint` VALUES (1311, 221539227, '119.26574352138515', '26.037414211325373', 52);
INSERT INTO `crosspoint` VALUES (1324, 221539227, '119.27918293261814', '26.040237100079356', 52);
INSERT INTO `crosspoint` VALUES (1325, 221539227, '119.27935005150512', '26.04029613489448', 52);
INSERT INTO `crosspoint` VALUES (1327, 221539227, '119.27975590651022', '26.04046232017657', 52);
INSERT INTO `crosspoint` VALUES (1331, 221539227, '119.28262273105975', '26.042194709576297', 52);
INSERT INTO `crosspoint` VALUES (1332, 221539227, '119.28303234677708', '26.04248304494167', 52);
INSERT INTO `crosspoint` VALUES (1334, 221539227, '119.28378714889605', '26.04311510244931', 52);
INSERT INTO `crosspoint` VALUES (1335, 221539227, '119.2840968527039', '26.043404483830848', 52);
INSERT INTO `crosspoint` VALUES (1336, 221539229, '119.28812540273752', '26.047236079178518', 53);
INSERT INTO `crosspoint` VALUES (1337, 221539229, '119.28878496329766', '26.048081943790816', 63);
INSERT INTO `crosspoint` VALUES (1338, 221539231, '119.2948372929213', '26.039712895303758', 53);
INSERT INTO `crosspoint` VALUES (1340, 221539231, '119.29461928533229', '26.04003120774179', 53);
INSERT INTO `crosspoint` VALUES (1342, 221539231, '119.29269716853176', '26.0424256867843', 53);
INSERT INTO `crosspoint` VALUES (1347, 221539232, '119.28894032695376', '26.04902750308538', 63);
INSERT INTO `crosspoint` VALUES (1348, 221539234, '119.29103223096169', '26.04420130461697', 53);
INSERT INTO `crosspoint` VALUES (1352, 221539234, '119.29366325190034', '26.041113124847744', 53);
INSERT INTO `crosspoint` VALUES (1354, 221539235, '119.28433767875885', '26.043624909118183', 52);
INSERT INTO `crosspoint` VALUES (1356, 221539235, '119.28616700475305', '26.045359247590707', 53);
INSERT INTO `crosspoint` VALUES (1359, 221539237, '119.2876426342514', '26.047098359661458', 53);
INSERT INTO `crosspoint` VALUES (1360, 221539487, '119.30076140847757', '26.04032290720334', 53);
INSERT INTO `crosspoint` VALUES (1361, 221539487, '119.30042633958199', '26.04072120232375', 53);
INSERT INTO `crosspoint` VALUES (1362, 221539488, '119.28841864669478', '26.04681522913525', 53);
INSERT INTO `crosspoint` VALUES (1363, 221539488, '119.29017608824913', '26.0455118835952', 53);
INSERT INTO `crosspoint` VALUES (1371, 221539488, '119.29413257741382', '26.043677662316338', 53);
INSERT INTO `crosspoint` VALUES (1375, 221539488, '119.29760668171343', '26.04292255949751', 53);
INSERT INTO `crosspoint` VALUES (1381, 221539488, '119.29971982857417', '26.041424387427583', 53);
INSERT INTO `crosspoint` VALUES (1382, 221539488, '119.30001099530752', '26.04104832561647', 53);
INSERT INTO `crosspoint` VALUES (1389, 221539489, '119.2867102710431', '26.046060926767442', 53);
INSERT INTO `crosspoint` VALUES (1390, 221539490, '119.28672112495533', '26.045917498856575', 53);
INSERT INTO `crosspoint` VALUES (1397, 221539490, '119.28981813977539', '26.045600616184714', 53);
INSERT INTO `crosspoint` VALUES (1398, 221540738, '119.25252342911226', '26.034387119947144', 41);
INSERT INTO `crosspoint` VALUES (1407, 221540738, '119.25166151749764', '26.03287610468682', 41);
INSERT INTO `crosspoint` VALUES (1408, 221540739, '119.2478859727158', '26.038251280092037', 51);
INSERT INTO `crosspoint` VALUES (1410, 221540739, '119.24790066438666', '26.038500100328633', 51);
INSERT INTO `crosspoint` VALUES (1417, 221540740, '119.25447811579804', '26.030278728506733', 41);
INSERT INTO `crosspoint` VALUES (1419, 221540740, '119.25415201945393', '26.030978939000242', 41);
INSERT INTO `crosspoint` VALUES (1423, 221540741, '119.25030843371862', '26.031831171748877', 41);
INSERT INTO `crosspoint` VALUES (1425, 221540741, '119.25258648692771', '26.032984382316457', 41);
INSERT INTO `crosspoint` VALUES (1427, 221540741, '119.25555118851078', '26.034649725171665', 41);
INSERT INTO `crosspoint` VALUES (1428, 221540744, '119.25548179141832', '26.03475288298299', 41);
INSERT INTO `crosspoint` VALUES (1431, 221540744, '119.25266818538564', '26.033169965775006', 41);
INSERT INTO `crosspoint` VALUES (1433, 221540744, '119.25025337199065', '26.031943953592567', 41);
INSERT INTO `crosspoint` VALUES (1445, 221540745, '119.25364258980161', '26.032190537923945', 41);
INSERT INTO `crosspoint` VALUES (1446, 221540746, '119.25197895687427', '26.033278878859498', 41);
INSERT INTO `crosspoint` VALUES (1452, 221540746, '119.25231582883295', '26.03424904108245', 41);
INSERT INTO `crosspoint` VALUES (1453, 221540748, '119.24788532561007', '26.037710833321295', 51);
INSERT INTO `crosspoint` VALUES (1454, 221540748, '119.24827681552297', '26.037000945751817', 51);
INSERT INTO `crosspoint` VALUES (1455, 221540749, '119.25627628463077', '26.035180653461033', 51);
INSERT INTO `crosspoint` VALUES (1461, 221540749, '119.25296355730038', '26.034488151427283', 41);
INSERT INTO `crosspoint` VALUES (1478, 221540750, '119.2713324616781', '26.01291766232389', 32);
INSERT INTO `crosspoint` VALUES (1480, 221540750, '119.27115979119567', '26.0130858565535', 32);
INSERT INTO `crosspoint` VALUES (1485, 221540750, '119.26623178284635', '26.01814588762108', 32);
INSERT INTO `crosspoint` VALUES (1489, 221540750, '119.26204292759358', '26.022387799460983', 41);
INSERT INTO `crosspoint` VALUES (1493, 221540750, '119.25789411546043', '26.026546970336042', 41);
INSERT INTO `crosspoint` VALUES (1497, 221540750, '119.25482752145012', '26.029832730305944', 41);
INSERT INTO `crosspoint` VALUES (1498, 221540751, '119.2861151799326', '26.045651152982778', 53);
INSERT INTO `crosspoint` VALUES (1499, 221540751, '119.285896075557', '26.045443656636177', 53);
INSERT INTO `crosspoint` VALUES (1500, 221540753, '119.24174012883746', '26.05328670545509', 60);
INSERT INTO `crosspoint` VALUES (1531, 221540754, '119.25574147634686', '26.034573302648397', 41);
INSERT INTO `crosspoint` VALUES (1534, 221540754, '119.25630541750498', '26.034925925470944', 41);
INSERT INTO `crosspoint` VALUES (1535, 221540754, '119.25635800476252', '26.035052541522735', 51);
INSERT INTO `crosspoint` VALUES (1544, 221540756, '119.25095281566044', '26.033715790603463', 41);
INSERT INTO `crosspoint` VALUES (1549, 221540756, '119.25196674674795', '26.032401415887584', 41);
INSERT INTO `crosspoint` VALUES (1553, 221540757, '119.24866295557429', '26.03908557099374', 51);
INSERT INTO `crosspoint` VALUES (1557, 221540757, '119.24743199668612', '26.03889756168468', 51);
INSERT INTO `crosspoint` VALUES (1566, 221540758, '119.25089664896386', '26.034787653606184', 41);
INSERT INTO `crosspoint` VALUES (1567, 221540759, '119.26650714387742', '26.01755403345072', 32);
INSERT INTO `crosspoint` VALUES (1574, 221541492, '119.2738242238685', '26.060827396217086', 62);
INSERT INTO `crosspoint` VALUES (1575, 221541493, '119.27388988857648', '26.060706746894763', 62);
INSERT INTO `crosspoint` VALUES (1583, 221541494, '119.25068103298685', '26.04581073708797', 51);
INSERT INTO `crosspoint` VALUES (1584, 221541495, '119.2686708369656', '26.05729373161141', 62);
INSERT INTO `crosspoint` VALUES (1586, 221541495, '119.26796422493125', '26.05704904472207', 62);
INSERT INTO `crosspoint` VALUES (1594, 221541495, '119.25907314364778', '26.056301413120046', 61);
INSERT INTO `crosspoint` VALUES (1597, 221541495, '119.25584320001764', '26.056320406762953', 61);
INSERT INTO `crosspoint` VALUES (1598, 221541495, '119.2556930665168', '26.056323012423693', 61);
INSERT INTO `crosspoint` VALUES (1602, 221541495, '119.25185956029011', '26.05632779801239', 61);
INSERT INTO `crosspoint` VALUES (1604, 221541495, '119.25003586758235', '26.05632845487523', 61);
INSERT INTO `crosspoint` VALUES (1605, 221541495, '119.24963464362592', '26.05633333511807', 61);
INSERT INTO `crosspoint` VALUES (1607, 221541495, '119.24737797915174', '26.05633618186097', 61);
INSERT INTO `crosspoint` VALUES (1609, 221541495, '119.24581959208686', '26.05633192197179', 61);
INSERT INTO `crosspoint` VALUES (1610, 221541496, '119.24583054337481', '26.056224043437563', 61);
INSERT INTO `crosspoint` VALUES (1611, 221541496, '119.24729361634907', '26.056204984940816', 61);
INSERT INTO `crosspoint` VALUES (1612, 221541496, '119.24810460625166', '26.056194926002927', 61);
INSERT INTO `crosspoint` VALUES (1613, 221541496, '119.2485388253339', '26.056203335040344', 61);
INSERT INTO `crosspoint` VALUES (1616, 221541496, '119.25187855473162', '26.056201401025273', 61);
INSERT INTO `crosspoint` VALUES (1620, 221541496, '119.25394363849404', '26.056210203497074', 61);
INSERT INTO `crosspoint` VALUES (1622, 221541496, '119.25527302161952', '26.05621186358028', 61);
INSERT INTO `crosspoint` VALUES (1623, 221541496, '119.25573636723855', '26.056210473770836', 61);
INSERT INTO `crosspoint` VALUES (1624, 221541496, '119.25591497925826', '26.056212196537427', 61);
INSERT INTO `crosspoint` VALUES (1632, 221541496, '119.26370510926712', '26.056217226264863', 61);
INSERT INTO `crosspoint` VALUES (1638, 221541496, '119.26814318508441', '26.056973895564074', 62);
INSERT INTO `crosspoint` VALUES (1639, 221541497, '119.24766491701827', '26.044133756319848', 51);
INSERT INTO `crosspoint` VALUES (1640, 221541497, '119.24649417888574', '26.043634137438332', 51);
INSERT INTO `crosspoint` VALUES (1641, 221541497, '119.2461942020191', '26.04350100978837', 51);
INSERT INTO `crosspoint` VALUES (1643, 221541498, '119.24675016313925', '26.04251040759917', 51);
INSERT INTO `crosspoint` VALUES (1644, 221541499, '119.25188657274462', '26.0432725177397', 51);
INSERT INTO `crosspoint` VALUES (1645, 221541500, '119.24665024687754', '26.046113433778277', 51);
INSERT INTO `crosspoint` VALUES (1646, 221541500, '119.24562030223039', '26.045944630000136', 51);
INSERT INTO `crosspoint` VALUES (1647, 221541500, '119.24532258845244', '26.045895943983563', 51);
INSERT INTO `crosspoint` VALUES (1648, 221541501, '119.2439924996662', '26.04577200827647', 50);
INSERT INTO `crosspoint` VALUES (1651, 221541501, '119.24421733458941', '26.04626569584697', 50);
INSERT INTO `crosspoint` VALUES (1652, 221541503, '119.24373487341843', '26.046530706736657', 50);
INSERT INTO `crosspoint` VALUES (1655, 221541503, '119.24420617735709', '26.04626343645296', 50);
INSERT INTO `crosspoint` VALUES (1656, 221541505, '119.24792076320108', '26.043361008907542', 51);
INSERT INTO `crosspoint` VALUES (1660, 221541506, '119.25007775703904', '26.047216453949375', 51);
INSERT INTO `crosspoint` VALUES (1662, 221541506, '119.24952707855181', '26.049492893203322', 61);
INSERT INTO `crosspoint` VALUES (1664, 221541506, '119.24939112387392', '26.050090885914344', 61);
INSERT INTO `crosspoint` VALUES (1666, 221541506, '119.24902239030018', '26.051822395871334', 61);
INSERT INTO `crosspoint` VALUES (1668, 221541506, '119.24886262881333', '26.0527198681836', 61);
INSERT INTO `crosspoint` VALUES (1669, 221541506, '119.24884524063594', '26.052850812258544', 61);
INSERT INTO `crosspoint` VALUES (1670, 221541507, '119.24308997399459', '26.048838890063866', 60);
INSERT INTO `crosspoint` VALUES (1672, 221541507, '119.24784223110602', '26.049301828850457', 61);
INSERT INTO `crosspoint` VALUES (1673, 221541507, '119.24920634992043', '26.049456438784407', 61);
INSERT INTO `crosspoint` VALUES (1674, 221541507, '119.24987946578929', '26.049531533284785', 61);
INSERT INTO `crosspoint` VALUES (1675, 221541507, '119.25066039923482', '26.049617482123733', 61);
INSERT INTO `crosspoint` VALUES (1676, 221541507, '119.25119100275293', '26.04967600680275', 61);
INSERT INTO `crosspoint` VALUES (1678, 221541507, '119.25152723843885', '26.049707464253142', 61);
INSERT INTO `crosspoint` VALUES (1679, 221541507, '119.25221164979443', '26.04976879288676', 61);
INSERT INTO `crosspoint` VALUES (1680, 221541509, '119.25179355876779', '26.047426495021305', 51);
INSERT INTO `crosspoint` VALUES (1684, 221541510, '119.24154382688499', '26.05627057840579', 60);
INSERT INTO `crosspoint` VALUES (1691, 221541512, '119.24634398222551', '26.04323896888505', 51);
INSERT INTO `crosspoint` VALUES (1699, 221541898, '119.24254799069894', '26.051718140833245', 60);
INSERT INTO `crosspoint` VALUES (1703, 221541898, '119.24246158471402', '26.053020976194755', 60);
INSERT INTO `crosspoint` VALUES (1707, 221541898, '119.24338060314315', '26.05452827852929', 60);
INSERT INTO `crosspoint` VALUES (1710, 221541898, '119.24429045031056', '26.055342640306673', 60);
INSERT INTO `crosspoint` VALUES (1712, 221541898, '119.24456012343141', '26.05551886669511', 60);
INSERT INTO `crosspoint` VALUES (1716, 221541898, '119.24675605122796', '26.056034375243616', 61);
INSERT INTO `crosspoint` VALUES (1718, 221541899, '119.244044123471', '26.05572851683576', 60);
INSERT INTO `crosspoint` VALUES (1719, 221541899, '119.24442520240616', '26.055961785454862', 60);
INSERT INTO `crosspoint` VALUES (1724, 221542217, '119.24039875272307', '26.06208213316959', 70);
INSERT INTO `crosspoint` VALUES (1733, 221542217, '119.23996734344192', '26.07180326505535', 70);
INSERT INTO `crosspoint` VALUES (1740, 221542218, '119.24306994238395', '26.055245363400477', 60);
INSERT INTO `crosspoint` VALUES (1741, 221542219, '119.24127166438964', '26.057245308020036', 60);
INSERT INTO `crosspoint` VALUES (1749, 221542219, '119.24242504578919', '26.058098902801984', 60);
INSERT INTO `crosspoint` VALUES (1750, 221542220, '119.2445888164025', '26.0567848598922', 60);
INSERT INTO `crosspoint` VALUES (1751, 221542220, '119.24410591367392', '26.057142299009534', 60);
INSERT INTO `crosspoint` VALUES (1755, 221542222, '119.24159965069889', '26.054562015249314', 60);
INSERT INTO `crosspoint` VALUES (1792, 221542222, '119.26706157438961', '26.01668837562802', 32);
INSERT INTO `crosspoint` VALUES (1797, 221542222, '119.27003957426732', '26.013720366508842', 32);
INSERT INTO `crosspoint` VALUES (1798, 221542223, '119.24214069434345', '26.05860672695073', 60);
INSERT INTO `crosspoint` VALUES (1802, 221542223, '119.24061762207052', '26.060629272596874', 60);
INSERT INTO `crosspoint` VALUES (1805, 221542224, '119.24093215924205', '26.05815900260422', 60);
INSERT INTO `crosspoint` VALUES (1806, 221542615, '119.24101009879843', '26.055617509192327', 60);
INSERT INTO `crosspoint` VALUES (1810, 221542615, '119.24202485297275', '26.054483371465153', 60);
INSERT INTO `crosspoint` VALUES (1816, 221542616, '119.27618459136716', '26.058046758116845', 62);
INSERT INTO `crosspoint` VALUES (1825, 221542616, '119.27273151589088', '26.057268323312623', 62);
INSERT INTO `crosspoint` VALUES (1826, 221542617, '119.24175833869822', '26.06187362202294', 70);
INSERT INTO `crosspoint` VALUES (1830, 221542617, '119.24563222118101', '26.06209739553112', 71);
INSERT INTO `crosspoint` VALUES (1833, 221542617, '119.24753951886544', '26.062484228578406', 71);
INSERT INTO `crosspoint` VALUES (1834, 221542617, '119.24827867315743', '26.063106728604545', 71);
INSERT INTO `crosspoint` VALUES (1837, 221542618, '119.25137181643791', '26.059276906429307', 61);
INSERT INTO `crosspoint` VALUES (1838, 221542618, '119.24960229475202', '26.05920123095456', 61);
INSERT INTO `crosspoint` VALUES (1839, 221542618, '119.24835272161006', '26.05914844743202', 61);
INSERT INTO `crosspoint` VALUES (1840, 221542618, '119.2449277347187', '26.059007725326754', 60);
INSERT INTO `crosspoint` VALUES (1841, 221542618, '119.24484039097104', '26.05900423528536', 60);
INSERT INTO `crosspoint` VALUES (1848, 221542618, '119.24174030576056', '26.062003923834958', 70);
INSERT INTO `crosspoint` VALUES (1849, 221542619, '119.24393043776534', '26.05726743572179', 60);
INSERT INTO `crosspoint` VALUES (1855, 221542619, '119.24140973780013', '26.058339769751125', 60);
INSERT INTO `crosspoint` VALUES (1860, 221542619, '119.2407244886737', '26.05702187801963', 60);
INSERT INTO `crosspoint` VALUES (1863, 221542619, '119.24140548073423', '26.055576091131226', 60);
INSERT INTO `crosspoint` VALUES (1864, 221542621, '119.271826985747', '26.051762407601604', 62);
INSERT INTO `crosspoint` VALUES (1866, 221542621, '119.27180884368669', '26.05369914116259', 62);
INSERT INTO `crosspoint` VALUES (1868, 221542621, '119.2717860037309', '26.053799985312285', 62);
INSERT INTO `crosspoint` VALUES (1870, 221542621, '119.27124678223396', '26.055193751735693', 62);
INSERT INTO `crosspoint` VALUES (1871, 221542622, '119.24841076521278', '26.056394004225314', 61);
INSERT INTO `crosspoint` VALUES (1875, 221542622, '119.24442301895725', '26.05735056356715', 60);
INSERT INTO `crosspoint` VALUES (1876, 221542623, '119.27028253468902', '26.04874938533026', 62);
INSERT INTO `crosspoint` VALUES (1878, 221542623, '119.2702883368693', '26.05366734137398', 62);
INSERT INTO `crosspoint` VALUES (1879, 221542625, '119.24534608730072', '26.06463867717818', 71);
INSERT INTO `crosspoint` VALUES (1880, 221542626, '119.24568549823213', '26.06144335556655', 71);
INSERT INTO `crosspoint` VALUES (1881, 221542626, '119.24571400411617', '26.06109307574583', 71);
INSERT INTO `crosspoint` VALUES (1882, 221542626, '119.2457472391295', '26.060685397870625', 61);
INSERT INTO `crosspoint` VALUES (1883, 221542626, '119.24579022787479', '26.06015763129238', 61);
INSERT INTO `crosspoint` VALUES (1884, 221542626, '119.2458252220887', '26.059727390765424', 61);
INSERT INTO `crosspoint` VALUES (1886, 221542630, '119.24926569693014', '26.06193334968604', 71);
INSERT INTO `crosspoint` VALUES (1887, 221542630, '119.24927017911234', '26.06167466378226', 71);
INSERT INTO `crosspoint` VALUES (1888, 221542630, '119.24931967484258', '26.061306102079538', 71);
INSERT INTO `crosspoint` VALUES (1889, 221542630, '119.24937985484225', '26.06085846422425', 61);
INSERT INTO `crosspoint` VALUES (1890, 221542630, '119.24943111996745', '26.060476439759825', 61);
INSERT INTO `crosspoint` VALUES (1891, 221542630, '119.24945259415567', '26.06031629035261', 61);
INSERT INTO `crosspoint` VALUES (1892, 221542630, '119.24947159371821', '26.060174788922033', 61);
INSERT INTO `crosspoint` VALUES (1893, 221542630, '119.24950780940223', '26.05990484877189', 61);
INSERT INTO `crosspoint` VALUES (1894, 221542630, '119.2495234431353', '26.059788876503443', 61);
INSERT INTO `crosspoint` VALUES (1897, 221542633, '119.24160865660548', '26.06825026581479', 70);
INSERT INTO `crosspoint` VALUES (1898, 221542634, '119.2688914640965', '26.055517490559655', 62);
INSERT INTO `crosspoint` VALUES (1900, 221542634, '119.27111397303635', '26.055541939753574', 62);
INSERT INTO `crosspoint` VALUES (1901, 221542634, '119.27223913949017', '26.05555157169448', 62);
INSERT INTO `crosspoint` VALUES (1902, 221542634, '119.27237840606772', '26.055552697276166', 62);
INSERT INTO `crosspoint` VALUES (1903, 221542635, '119.24833390528771', '26.059854870210113', 61);
INSERT INTO `crosspoint` VALUES (1904, 221542635, '119.24832289624949', '26.06026727293925', 61);
INSERT INTO `crosspoint` VALUES (1905, 221542635, '119.24830879031096', '26.060798560719054', 61);
INSERT INTO `crosspoint` VALUES (1906, 221542635, '119.24829680056172', '26.06124852465057', 71);
INSERT INTO `crosspoint` VALUES (1908, 221542635, '119.2482117326004', '26.06158473611286', 71);
INSERT INTO `crosspoint` VALUES (1910, 221542636, '119.24435494469762', '26.05762174138437', 60);
INSERT INTO `crosspoint` VALUES (1915, 221542637, '119.24315645430636', '26.06664094176124', 70);
INSERT INTO `crosspoint` VALUES (1917, 221542637, '119.24164755561125', '26.066578926050703', 70);
INSERT INTO `crosspoint` VALUES (1921, 221542638, '119.25840492423879', '26.05860242383466', 61);
INSERT INTO `crosspoint` VALUES (1923, 221542638, '119.2570407754412', '26.060277216307764', 61);
INSERT INTO `crosspoint` VALUES (1924, 221542638, '119.25549186901134', '26.06227080408131', 71);
INSERT INTO `crosspoint` VALUES (1925, 221542639, '119.26887843390539', '26.053650597658958', 62);
INSERT INTO `crosspoint` VALUES (1926, 221542639, '119.27489085928035', '26.053753803208583', 62);
INSERT INTO `crosspoint` VALUES (1927, 221542640, '119.26086494892019', '26.072615808179542', 71);
INSERT INTO `crosspoint` VALUES (1928, 221542641, '119.25208438022295', '26.095676679438043', 91);
INSERT INTO `crosspoint` VALUES (1934, 221542641, '119.25371203998496', '26.090606011688816', 91);
INSERT INTO `crosspoint` VALUES (1940, 221542641, '119.25664328141625', '26.08533086846365', 81);
INSERT INTO `crosspoint` VALUES (1941, 221542641, '119.25675378478384', '26.08511719221193', 81);
INSERT INTO `crosspoint` VALUES (1944, 221542642, '119.24169129727264', '26.064429887312148', 70);
INSERT INTO `crosspoint` VALUES (1945, 221542643, '119.26302833068948', '26.0666343253069', 71);
INSERT INTO `crosspoint` VALUES (1946, 221542643, '119.26302854313491', '26.065150767657723', 71);
INSERT INTO `crosspoint` VALUES (1948, 221542643, '119.2631410630295', '26.06372765531585', 71);
INSERT INTO `crosspoint` VALUES (1950, 221542643, '119.26406637382445', '26.06253420836357', 71);
INSERT INTO `crosspoint` VALUES (1952, 221542643, '119.26626557529248', '26.059954866133285', 62);
INSERT INTO `crosspoint` VALUES (1953, 221542643, '119.26768605984535', '26.058399760469914', 62);
INSERT INTO `crosspoint` VALUES (1954, 221542643, '119.26828823957545', '26.057740280690606', 62);
INSERT INTO `crosspoint` VALUES (1955, 221542644, '119.26766254317414', '26.070175193102', 72);
INSERT INTO `crosspoint` VALUES (1956, 221542644, '119.26507111703835', '26.06807028032008', 72);
INSERT INTO `crosspoint` VALUES (1963, 221542645, '119.24075261586226', '26.0565210621256', 60);
INSERT INTO `crosspoint` VALUES (1964, 221542646, '119.24416244108514', '26.064487652915144', 70);
INSERT INTO `crosspoint` VALUES (1966, 221542646, '119.24631834134985', '26.064991996349573', 71);
INSERT INTO `crosspoint` VALUES (1967, 221542647, '119.2768049331151', '26.057260110047903', 62);
INSERT INTO `crosspoint` VALUES (1968, 221542647, '119.27680034506507', '26.05726586280013', 62);
INSERT INTO `crosspoint` VALUES (1975, 221542647, '119.27423869151657', '26.05491726866944', 62);
INSERT INTO `crosspoint` VALUES (1976, 221542647, '119.27403335677047', '26.05506797498933', 62);
INSERT INTO `crosspoint` VALUES (1981, 221542648, '119.26402898684128', '26.058484568323568', 61);
INSERT INTO `crosspoint` VALUES (1984, 221542650, '119.25073111985094', '26.060533536740085', 61);
INSERT INTO `crosspoint` VALUES (1986, 221542650, '119.25039998731252', '26.061028080943956', 71);
INSERT INTO `crosspoint` VALUES (1987, 221542650, '119.25001508808515', '26.06140509315255', 71);
INSERT INTO `crosspoint` VALUES (1988, 221542650, '119.24937290258721', '26.062034322296235', 71);
INSERT INTO `crosspoint` VALUES (1995, 221542651, '119.27231347892287', '26.0554683886762', 62);
INSERT INTO `crosspoint` VALUES (1996, 240605945, '119.353994363924', '26.018104899764552', 36);
INSERT INTO `crosspoint` VALUES (1997, 240605945, '119.35415512311545', '26.018192795007938', 36);
INSERT INTO `crosspoint` VALUES (1998, 240605945, '119.35479120610673', '26.01853394766359', 36);
INSERT INTO `crosspoint` VALUES (2003, 240605945, '119.36071372288806', '26.023001399224306', 46);
INSERT INTO `crosspoint` VALUES (2004, 240605945, '119.36234417142005', '26.02462911327042', 46);
INSERT INTO `crosspoint` VALUES (2007, 240605945, '119.36440125486969', '26.02634696019096', 46);
INSERT INTO `crosspoint` VALUES (2008, 240605945, '119.3676417089908', '26.029451982034306', 47);
INSERT INTO `crosspoint` VALUES (2009, 240605945, '119.36810884528089', '26.02990039568898', 47);
INSERT INTO `crosspoint` VALUES (2010, 240605948, '119.40317088920517', '25.998043367041006', 28);
INSERT INTO `crosspoint` VALUES (2012, 240605948, '119.401643112306', '25.9980008949377', 28);
INSERT INTO `crosspoint` VALUES (2014, 240605948, '119.40078023596902', '25.99792973747312', 28);
INSERT INTO `crosspoint` VALUES (2015, 240605948, '119.40025524543023', '25.997871796433927', 28);
INSERT INTO `crosspoint` VALUES (2018, 240605948, '119.39813348838238', '25.99757673594886', 28);
INSERT INTO `crosspoint` VALUES (2020, 240605948, '119.39556502652232', '25.996888332598218', 28);
INSERT INTO `crosspoint` VALUES (2021, 240605949, '119.38056599696685', '25.993671756570404', 17);
INSERT INTO `crosspoint` VALUES (2022, 240605949, '119.38080321313744', '25.993689603277748', 17);
INSERT INTO `crosspoint` VALUES (2023, 240605949, '119.38124798689495', '25.993891430295967', 17);
INSERT INTO `crosspoint` VALUES (2027, 240605949, '119.38404750760051', '25.99520722823921', 17);
INSERT INTO `crosspoint` VALUES (2029, 240605949, '119.38586948874185', '25.995385601772334', 18);
INSERT INTO `crosspoint` VALUES (2030, 240605949, '119.38745920930485', '25.995505760658457', 18);
INSERT INTO `crosspoint` VALUES (2031, 240605949, '119.38757690727877', '25.995514630629028', 18);
INSERT INTO `crosspoint` VALUES (2033, 240605949, '119.3898913546372', '25.99575359002702', 18);
INSERT INTO `crosspoint` VALUES (2034, 240605949, '119.39144256845765', '25.995937340904906', 18);
INSERT INTO `crosspoint` VALUES (2035, 240605949, '119.39211170177438', '25.996016814938994', 28);
INSERT INTO `crosspoint` VALUES (2036, 240605953, '119.3363368212235', '26.00759820774408', 25);
INSERT INTO `crosspoint` VALUES (2037, 240605953, '119.33942752090222', '26.0091771216015', 35);
INSERT INTO `crosspoint` VALUES (2039, 240605953, '119.33999853217887', '26.009599938889597', 35);
INSERT INTO `crosspoint` VALUES (2040, 240605953, '119.34037850824369', '26.009872328219114', 35);
INSERT INTO `crosspoint` VALUES (2041, 240605954, '119.35465151501823', '26.018641334995884', 36);
INSERT INTO `crosspoint` VALUES (2042, 240605954, '119.35409592766003', '26.018280300299207', 36);
INSERT INTO `crosspoint` VALUES (2043, 240605954, '119.35393436238904', '26.018176316868377', 36);
INSERT INTO `crosspoint` VALUES (2048, 240605956, '119.3536767228827', '26.018789652974494', 36);
INSERT INTO `crosspoint` VALUES (2049, 243962267, '119.2645176475442', '25.992794376204756', 11);
INSERT INTO `crosspoint` VALUES (2050, 243962267, '119.26439361104005', '25.99267293307736', 11);
INSERT INTO `crosspoint` VALUES (2052, 243962267, '119.26399841887758', '25.99228848487057', 11);
INSERT INTO `crosspoint` VALUES (2071, 243962268, '119.26402866510553', '25.99300508574781', 11);
INSERT INTO `crosspoint` VALUES (2073, 243962268, '119.26446739488087', '25.99261176604521', 11);
INSERT INTO `crosspoint` VALUES (2074, 243962271, '119.26459552625948', '25.992723385154083', 11);
INSERT INTO `crosspoint` VALUES (2096, 243962271, '119.25985963974975', '25.992217393866422', 11);
INSERT INTO `crosspoint` VALUES (2097, 243962274, '119.26490862474616', '25.992239001531576', 11);
INSERT INTO `crosspoint` VALUES (2099, 243962276, '119.25996630290838', '25.99210086731425', 11);
INSERT INTO `crosspoint` VALUES (2108, 261182106, '119.26277949654033', '26.0819296746016', 81);
INSERT INTO `crosspoint` VALUES (2110, 261182106, '119.26290353505942', '26.08183855614392', 81);
INSERT INTO `crosspoint` VALUES (2113, 261324098, '119.25109902121808', '26.104310355088867', 101);
INSERT INTO `crosspoint` VALUES (2119, 261324100, '119.26102528345729', '26.08310426248692', 81);
INSERT INTO `crosspoint` VALUES (2123, 261324100, '119.25944376908502', '26.085776310206523', 81);
INSERT INTO `crosspoint` VALUES (2126, 261324699, '119.38352715800224', '26.02744150812878', 47);
INSERT INTO `crosspoint` VALUES (2127, 261325071, '119.35756594356052', '26.002972948729102', 26);
INSERT INTO `crosspoint` VALUES (2130, 261325071, '119.35942944142414', '26.003561788574086', 26);
INSERT INTO `crosspoint` VALUES (2131, 261325074, '119.38273116981073', '26.026472227365026', 47);
INSERT INTO `crosspoint` VALUES (2132, 261330751, '119.3836255407564', '26.027372388656453', 47);
INSERT INTO `crosspoint` VALUES (2135, 261330752, '119.37522882517631', '26.016094841577402', 37);
INSERT INTO `crosspoint` VALUES (2137, 261330752, '119.37465774822516', '26.015528088270074', 37);
INSERT INTO `crosspoint` VALUES (2141, 261330752, '119.37213146819458', '26.012865603336525', 37);
INSERT INTO `crosspoint` VALUES (2142, 261330979, '119.3555990079563', '26.035254091825834', 56);
INSERT INTO `crosspoint` VALUES (2150, 261331016, '119.35636162377531', '26.038116053632596', 56);
INSERT INTO `crosspoint` VALUES (2161, 261331016, '119.35655088045404', '26.036119228308085', 56);
INSERT INTO `crosspoint` VALUES (2162, 261331025, '119.35999212056055', '26.033485053752646', 46);
INSERT INTO `crosspoint` VALUES (2167, 261331025, '119.35685487955787', '26.03771668812984', 56);
INSERT INTO `crosspoint` VALUES (2169, 261331025, '119.35592156532827', '26.038854829194303', 56);
INSERT INTO `crosspoint` VALUES (2172, 261331025, '119.35553822131524', '26.039352272553657', 56);
INSERT INTO `crosspoint` VALUES (2200, 261331104, '119.35584885803897', '26.038742011145413', 56);
INSERT INTO `crosspoint` VALUES (2204, 261331104, '119.36009060588164', '26.033124712916816', 46);
INSERT INTO `crosspoint` VALUES (2211, 261331104, '119.36374349451567', '26.027548139893653', 46);
INSERT INTO `crosspoint` VALUES (2214, 261331104, '119.36427842645087', '26.0266159446677', 46);
INSERT INTO `crosspoint` VALUES (2224, 261472362, '119.38262431267997', '26.01851447920677', 37);
INSERT INTO `crosspoint` VALUES (2226, 261472362, '119.38095444543765', '26.019081221095355', 37);
INSERT INTO `crosspoint` VALUES (2228, 261472368, '119.37419704452844', '26.01991129015484', 37);
INSERT INTO `crosspoint` VALUES (2229, 261472369, '119.37536266504712', '26.018749280781087', 37);
INSERT INTO `crosspoint` VALUES (2234, 261472369, '119.37534266326529', '26.016623985479747', 37);
INSERT INTO `crosspoint` VALUES (2236, 261472375, '119.38038081495573', '26.01924634177865', 37);
INSERT INTO `crosspoint` VALUES (2248, 261472375, '119.37556856646667', '26.019050650048662', 37);
INSERT INTO `crosspoint` VALUES (2249, 261472388, '119.3807564494621', '26.023257919518834', 47);
INSERT INTO `crosspoint` VALUES (2252, 261472388, '119.37928965883653', '26.021355055417718', 37);
INSERT INTO `crosspoint` VALUES (2256, 261472388, '119.37699123287564', '26.020298726983434', 37);
INSERT INTO `crosspoint` VALUES (2260, 261472388, '119.37514647018918', '26.020292615567744', 37);
INSERT INTO `crosspoint` VALUES (2261, 261472402, '119.37583519476193', '26.01655969376789', 37);
INSERT INTO `crosspoint` VALUES (2263, 261472402, '119.3771079850229', '26.017663697729276', 37);
INSERT INTO `crosspoint` VALUES (2267, 261472402, '119.37862970373885', '26.018835866097795', 37);
INSERT INTO `crosspoint` VALUES (2270, 261472405, '119.37837324742647', '26.01843927947377', 37);
INSERT INTO `crosspoint` VALUES (2271, 261472409, '119.37715609242956', '26.018435060728834', 37);
INSERT INTO `crosspoint` VALUES (2287, 261472409, '119.37615338726536', '26.019621215319624', 37);
INSERT INTO `crosspoint` VALUES (2288, 261472428, '119.35273876093846', '25.98526213576338', 16);
INSERT INTO `crosspoint` VALUES (2306, 261472428, '119.3470628789458', '26.00346456436268', 26);
INSERT INTO `crosspoint` VALUES (2310, 261472556, '119.35266923910505', '25.986939089832592', 16);
INSERT INTO `crosspoint` VALUES (2315, 261472556, '119.35184874923482', '25.991319435092485', 16);
INSERT INTO `crosspoint` VALUES (2323, 261472556, '119.34965379075274', '25.99796878241014', 26);
INSERT INTO `crosspoint` VALUES (2324, 261472557, '119.34251023319209', '25.998148213192216', 25);
INSERT INTO `crosspoint` VALUES (2328, 261472557, '119.34582381299191', '25.99863660594873', 26);
INSERT INTO `crosspoint` VALUES (2333, 261474764, '119.23940773733432', '26.075698032515064', 80);
INSERT INTO `crosspoint` VALUES (2344, 261474764, '119.2385662552421', '26.087062509260036', 90);
INSERT INTO `crosspoint` VALUES (2350, 261474766, '119.24507535802589', '26.10657414443737', 101);
INSERT INTO `crosspoint` VALUES (2352, 261474766, '119.24444016210177', '26.105510308872407', 100);
INSERT INTO `crosspoint` VALUES (2366, 261475131, '119.24048144697502', '26.081985184604495', 80);
INSERT INTO `crosspoint` VALUES (2371, 261475131, '119.23958347029087', '26.084489492204224', 80);
INSERT INTO `crosspoint` VALUES (2392, 261475133, '119.23899602458944', '26.07730963062473', 80);
INSERT INTO `crosspoint` VALUES (2399, 261475135, '119.23910430023179', '26.082117668074478', 80);
INSERT INTO `crosspoint` VALUES (2401, 261475139, '119.23943798787225', '26.077353344547326', 80);
INSERT INTO `crosspoint` VALUES (2407, 262310738, '119.26282089312485', '26.081675298828078', 81);
INSERT INTO `crosspoint` VALUES (2415, 262314555, '119.24238923472744', '26.05202989516693', 60);
INSERT INTO `crosspoint` VALUES (2420, 262314555, '119.24266164007855', '26.054233448810127', 60);
INSERT INTO `crosspoint` VALUES (2421, 262314571, '119.26626862641287', '26.017319547807094', 32);
INSERT INTO `crosspoint` VALUES (2432, 264551409, '119.34808742436853', '25.99993273837621', 26);
INSERT INTO `crosspoint` VALUES (2448, 264551409, '119.3481680699136', '26.000663499164126', 26);
INSERT INTO `crosspoint` VALUES (2449, 267013182, '119.41063555517046', '25.976334557369245', 9);
INSERT INTO `crosspoint` VALUES (2455, 267013182, '119.41576656181003', '25.977274580269036', 9);
INSERT INTO `crosspoint` VALUES (2461, 267013182, '119.42267916790654', '25.98224784581122', 9);
INSERT INTO `crosspoint` VALUES (2462, 267013183, '119.42230187622515', '25.98227782365503', 9);
INSERT INTO `crosspoint` VALUES (2475, 267013183, '119.41069702564913', '25.976550921789226', 9);
INSERT INTO `crosspoint` VALUES (2476, 267013187, '119.39398690276484', '25.987007407913364', 18);
INSERT INTO `crosspoint` VALUES (2483, 267013187, '119.39460434247898', '25.98992739471317', 18);
INSERT INTO `crosspoint` VALUES (2484, 267013191, '119.40414729623087', '25.977967832136585', 8);
INSERT INTO `crosspoint` VALUES (2489, 267013193, '119.40412023351686', '25.978167583796115', 8);
INSERT INTO `crosspoint` VALUES (2490, 267013195, '119.39954001587708', '25.97355647323122', 8);
INSERT INTO `crosspoint` VALUES (2491, 267013195, '119.39943299799425', '25.973869425995996', 8);
INSERT INTO `crosspoint` VALUES (2495, 267013195, '119.39951400873643', '25.974540343602484', 8);
INSERT INTO `crosspoint` VALUES (2496, 267013196, '119.39121669235963', '26.000673084515864', 28);
INSERT INTO `crosspoint` VALUES (2497, 267013196, '119.39198749772675', '25.996707410144626', 28);
INSERT INTO `crosspoint` VALUES (2498, 267013196, '119.39210451426354', '25.996141708374985', 28);
INSERT INTO `crosspoint` VALUES (2499, 267013198, '119.3994758022368', '25.97473190081468', 8);
INSERT INTO `crosspoint` VALUES (2504, 267013198, '119.39855596772449', '25.974556329929957', 8);
INSERT INTO `crosspoint` VALUES (2505, 267013198, '119.39818297254466', '25.97462155762895', 8);
INSERT INTO `crosspoint` VALUES (2506, 267013200, '119.38996883397193', '25.9867629972628', 18);
INSERT INTO `crosspoint` VALUES (2507, 267013200, '119.39025499942653', '25.986747251327206', 18);
INSERT INTO `crosspoint` VALUES (2513, 267013201, '119.39889446956694', '25.974297566171032', 8);
INSERT INTO `crosspoint` VALUES (2514, 267013201, '119.39876350155241', '25.974189421292383', 8);
INSERT INTO `crosspoint` VALUES (2515, 267013203, '119.39890951892318', '25.974075873940908', 8);
INSERT INTO `crosspoint` VALUES (2516, 267013203, '119.39904308882967', '25.974182022502493', 8);
INSERT INTO `crosspoint` VALUES (2524, 268824400, '119.25100078224482', '26.090598739200274', 91);
INSERT INTO `crosspoint` VALUES (2525, 268824400, '119.25063589856723', '26.090593423840684', 91);
INSERT INTO `crosspoint` VALUES (2527, 268824400, '119.24934873003599', '26.0906366204682', 91);
INSERT INTO `crosspoint` VALUES (2532, 268824400, '119.24655169559735', '26.090599496325588', 91);
INSERT INTO `crosspoint` VALUES (2533, 268824400, '119.24635693605411', '26.09056926462538', 91);
INSERT INTO `crosspoint` VALUES (2536, 268824400, '119.24493613567475', '26.0902616602584', 90);
INSERT INTO `crosspoint` VALUES (2540, 268824400, '119.24279316808307', '26.08984697722765', 90);
INSERT INTO `crosspoint` VALUES (2542, 268824400, '119.24049330130055', '26.08941082270635', 90);
INSERT INTO `crosspoint` VALUES (2543, 268824400, '119.23803948999105', '26.08897054422226', 90);
INSERT INTO `crosspoint` VALUES (2544, 268824400, '119.23777439241188', '26.088918828576094', 90);
INSERT INTO `crosspoint` VALUES (2545, 268824413, '119.24341999676793', '26.086972706490947', 80);
INSERT INTO `crosspoint` VALUES (2546, 268824419, '119.24115510731305', '26.086541030289798', 80);
INSERT INTO `crosspoint` VALUES (2548, 268824419, '119.2416303997234', '26.084491309672554', 80);
INSERT INTO `crosspoint` VALUES (2549, 268824420, '119.2452945943687', '26.083609878583342', 81);
INSERT INTO `crosspoint` VALUES (2553, 268824420, '119.24258269515921', '26.082896236439122', 80);
INSERT INTO `crosspoint` VALUES (2556, 268832468, '119.24609386538268', '26.09273650549823', 91);
INSERT INTO `crosspoint` VALUES (2559, 269463853, '119.24151164657633', '26.056373924062267', 60);
INSERT INTO `crosspoint` VALUES (2562, 269463853, '119.23799549493168', '26.056432173153926', 60);
INSERT INTO `crosspoint` VALUES (2565, 269835291, '119.34078141325088', '25.997477453150236', 25);
INSERT INTO `crosspoint` VALUES (2577, 269835291, '119.33832336260487', '25.99609199735513', 25);
INSERT INTO `crosspoint` VALUES (2586, 269835291, '119.34586709024565', '25.993709250589436', 16);
INSERT INTO `crosspoint` VALUES (2625, 269835680, '119.2890644825049', '26.002142821836912', 23);
INSERT INTO `crosspoint` VALUES (2630, 269835680, '119.29145303927108', '26.000293652595378', 23);
INSERT INTO `crosspoint` VALUES (2631, 269835681, '119.28925976574136', '26.002188457418765', 23);
INSERT INTO `crosspoint` VALUES (2632, 269835823, '119.32354645290486', '25.99466637475112', 14);
INSERT INTO `crosspoint` VALUES (2638, 269835974, '119.31059909220582', '25.993431318812217', 14);
INSERT INTO `crosspoint` VALUES (2639, 269836275, '119.30133514137258', '25.99445329775159', 13);
INSERT INTO `crosspoint` VALUES (2641, 269836276, '119.29042051756987', '26.00154082506051', 23);
INSERT INTO `crosspoint` VALUES (2643, 269836276, '119.28943869757973', '26.002452307091303', 23);
INSERT INTO `crosspoint` VALUES (2644, 269836277, '119.31714968613771', '25.99375680408942', 14);
INSERT INTO `crosspoint` VALUES (2645, 269836955, '119.3215421839709', '25.994188701550605', 14);
INSERT INTO `crosspoint` VALUES (2648, 269836955, '119.32332547520366', '25.994469315195506', 14);
INSERT INTO `crosspoint` VALUES (2649, 269837296, '119.31083089493784', '25.99328108829215', 14);
INSERT INTO `crosspoint` VALUES (2652, 269837296, '119.3132286096735', '25.99336813197715', 14);
INSERT INTO `crosspoint` VALUES (2658, 269837297, '119.30275640644044', '25.99426147380868', 13);
INSERT INTO `crosspoint` VALUES (2660, 269837297, '119.30258491976552', '25.993705840699995', 13);
INSERT INTO `crosspoint` VALUES (2667, 269837297, '119.3023200417306', '25.993825643765497', 13);
INSERT INTO `crosspoint` VALUES (2674, 269837299, '119.30259803596834', '25.993639435465727', 13);
INSERT INTO `crosspoint` VALUES (2684, 269837299, '119.30285945867803', '25.99369467308424', 13);
INSERT INTO `crosspoint` VALUES (2686, 269837771, '119.29911001454319', '25.99498082228537', 13);
INSERT INTO `crosspoint` VALUES (2689, 269837771, '119.30091237109312', '25.99444612385342', 13);
INSERT INTO `crosspoint` VALUES (2690, 269837974, '119.33371274351735', '25.99553188230915', 15);
INSERT INTO `crosspoint` VALUES (2691, 269838221, '119.35515495363617', '26.002445988681334', 26);
INSERT INTO `crosspoint` VALUES (2692, 269838221, '119.35544971866119', '26.001826781080926', 26);
INSERT INTO `crosspoint` VALUES (2711, 269838224, '119.35545425428161', '26.0017673765333', 26);
INSERT INTO `crosspoint` VALUES (2716, 269838226, '119.35540218652238', '26.001882149189562', 26);
INSERT INTO `crosspoint` VALUES (2729, 269838226, '119.35829676191707', '26.000644976645575', 26);
INSERT INTO `crosspoint` VALUES (2730, 269838227, '119.35418044386248', '26.001401829139404', 26);
INSERT INTO `crosspoint` VALUES (2732, 269838227, '119.35689818805344', '26.00246800517564', 26);
INSERT INTO `crosspoint` VALUES (2733, 271050793, '119.24841732526541', '26.083363658311864', 81);
INSERT INTO `crosspoint` VALUES (2742, 271050793, '119.24557853151731', '26.082585330951147', 81);
INSERT INTO `crosspoint` VALUES (2743, 271050793, '119.24446283974552', '26.08212807628652', 80);
INSERT INTO `crosspoint` VALUES (2748, 271050793, '119.2416430969069', '26.08132471649191', 80);
INSERT INTO `crosspoint` VALUES (2750, 271050793, '119.24069586938288', '26.08109386829219', 80);
INSERT INTO `crosspoint` VALUES (2752, 271050793, '119.23963762514983', '26.08084998225251', 80);
INSERT INTO `crosspoint` VALUES (2753, 271051028, '119.2622368917645', '26.07334309200933', 71);
INSERT INTO `crosspoint` VALUES (2758, 271051028, '119.25963226120629', '26.078511492638302', 81);
INSERT INTO `crosspoint` VALUES (2775, 271051028, '119.25726179958124', '26.084525719831994', 81);
INSERT INTO `crosspoint` VALUES (2778, 271051028, '119.25672961617417', '26.085301801308425', 81);
INSERT INTO `crosspoint` VALUES (2801, 271051051, '119.30417089047185', '26.046978399432817', 53);
INSERT INTO `crosspoint` VALUES (2808, 271051051, '119.3079475089281', '26.045968619724427', 54);
INSERT INTO `crosspoint` VALUES (2814, 271360859, '119.25613451431767', '26.083046892105703', 81);
INSERT INTO `crosspoint` VALUES (2815, 271361488, '119.25628459282024', '26.080188258308837', 81);
INSERT INTO `crosspoint` VALUES (2823, 271361488, '119.25595542195906', '26.082247343045406', 81);
INSERT INTO `crosspoint` VALUES (2824, 271362150, '119.25589478822597', '26.082249212737924', 81);
INSERT INTO `crosspoint` VALUES (2832, 271362150, '119.25612359860389', '26.080195852642422', 81);
INSERT INTO `crosspoint` VALUES (2834, 271362151, '119.25618270637337', '26.08303459918689', 81);
INSERT INTO `crosspoint` VALUES (2852, 271362154, '119.25617215200266', '26.083366257294017', 81);
INSERT INTO `crosspoint` VALUES (2858, 271362154, '119.25567134532993', '26.083069152765024', 81);
INSERT INTO `crosspoint` VALUES (2859, 271362156, '119.25632812091808', '26.08319359219275', 81);
INSERT INTO `crosspoint` VALUES (2863, 271362156, '119.25688973569642', '26.084478011270598', 81);
INSERT INTO `crosspoint` VALUES (2872, 271362700, '119.25635182078034', '26.08003012365305', 81);
INSERT INTO `crosspoint` VALUES (2880, 271362700, '119.25602910726454', '26.082210841975016', 81);
INSERT INTO `crosspoint` VALUES (2883, 271362700, '119.25614308712754', '26.082661035839855', 81);
INSERT INTO `crosspoint` VALUES (2886, 271362702, '119.25593290204635', '26.082692897418696', 81);
INSERT INTO `crosspoint` VALUES (2888, 271362702, '119.2558521525456', '26.082339553051195', 81);
INSERT INTO `crosspoint` VALUES (2892, 271362702, '119.25578488906335', '26.081768816856528', 81);
INSERT INTO `crosspoint` VALUES (2900, 271379991, '119.25097225025978', '26.104238177188467', 101);
INSERT INTO `crosspoint` VALUES (2919, 271379991, '119.25868984153324', '26.09034832596705', 91);
INSERT INTO `crosspoint` VALUES (2920, 271379993, '119.26147312903898', '26.084714836182936', 81);
INSERT INTO `crosspoint` VALUES (2921, 271379993, '119.26127246268932', '26.084653824630852', 81);
INSERT INTO `crosspoint` VALUES (2922, 271379993, '119.26113404456005', '26.084599038056083', 81);
INSERT INTO `crosspoint` VALUES (2924, 271379994, '119.26078484442242', '26.084392499356465', 81);
INSERT INTO `crosspoint` VALUES (2932, 271379994, '119.26136227258196', '26.084453712980338', 81);
INSERT INTO `crosspoint` VALUES (2933, 271380532, '119.26129728215949', '26.084599818083554', 81);
INSERT INTO `crosspoint` VALUES (2948, 271380533, '119.25523614349646', '26.096723513656066', 91);
INSERT INTO `crosspoint` VALUES (2964, 271380534, '119.25000556338692', '26.105762362115758', 101);
INSERT INTO `crosspoint` VALUES (2965, 271663699, '119.24448894789586', '26.082072596491724', 80);
INSERT INTO `crosspoint` VALUES (2996, 271663699, '119.24904343399204', '26.082206325670313', 81);
INSERT INTO `crosspoint` VALUES (3004, 272787327, '119.25729255839344', '26.083041199446228', 81);
INSERT INTO `crosspoint` VALUES (3005, 272787327, '119.25744587483969', '26.083104014759037', 81);
INSERT INTO `crosspoint` VALUES (3032, 272787330, '119.25093248127612', '26.08427236008446', 81);
INSERT INTO `crosspoint` VALUES (3033, 272787331, '119.25354314046372', '26.083813786368875', 81);
INSERT INTO `crosspoint` VALUES (3051, 273202452, '119.36876771070328', '26.031561164337127', 47);
INSERT INTO `crosspoint` VALUES (3056, 273202452, '119.36688550128807', '26.03348452875457', 47);
INSERT INTO `crosspoint` VALUES (3063, 273202452, '119.36670586280566', '26.03563749035686', 57);
INSERT INTO `crosspoint` VALUES (3064, 273202452, '119.36669199470239', '26.03574578624205', 57);
INSERT INTO `crosspoint` VALUES (3065, 273202452, '119.3666408453179', '26.03610578561772', 57);
INSERT INTO `crosspoint` VALUES (3071, 273202452, '119.36569998351852', '26.038812447266825', 57);
INSERT INTO `crosspoint` VALUES (3074, 273202452, '119.36543154160762', '26.040397297736305', 57);
INSERT INTO `crosspoint` VALUES (3077, 273202452, '119.36393385014175', '26.043389860023396', 56);
INSERT INTO `crosspoint` VALUES (3078, 273202453, '119.36965141304395', '26.03074282592782', 47);
INSERT INTO `crosspoint` VALUES (3079, 273202454, '119.3695931071014', '26.030689336243423', 47);
INSERT INTO `crosspoint` VALUES (3084, 273202454, '119.3716422324137', '26.029149678213198', 47);
INSERT INTO `crosspoint` VALUES (3089, 273202454, '119.37388049943797', '26.028480606817926', 47);
INSERT INTO `crosspoint` VALUES (3090, 273202454, '119.37399946947069', '26.028467108666106', 47);
INSERT INTO `crosspoint` VALUES (3098, 273202454, '119.37848974374961', '26.02891410826173', 47);
INSERT INTO `crosspoint` VALUES (3102, 273202454, '119.38031475978995', '26.028532564354627', 47);
INSERT INTO `crosspoint` VALUES (3103, 273202455, '119.36868503373132', '26.031485244689062', 47);
INSERT INTO `crosspoint` VALUES (3104, 273202460, '119.36871044755168', '26.031082937805074', 47);
INSERT INTO `crosspoint` VALUES (3108, 273202460, '119.36905927039734', '26.030725630489552', 47);
INSERT INTO `crosspoint` VALUES (3110, 273202460, '119.36924643935558', '26.030723491896588', 47);
INSERT INTO `crosspoint` VALUES (3114, 273202460, '119.36960566216777', '26.03104408709901', 47);
INSERT INTO `crosspoint` VALUES (3117, 273202460, '119.36958540642757', '26.031286169738408', 47);
INSERT INTO `crosspoint` VALUES (3120, 273202460, '119.36933756601462', '26.031508611052534', 47);
INSERT INTO `crosspoint` VALUES (3123, 273202460, '119.36908246613784', '26.03152464512663', 47);
INSERT INTO `crosspoint` VALUES (3127, 273202460, '119.36872263074768', '26.031218895200297', 47);
INSERT INTO `crosspoint` VALUES (3128, 273202496, '119.36786732246176', '26.030102198979733', 47);
INSERT INTO `crosspoint` VALUES (3129, 273202497, '119.367386492442', '26.029647184409125', 47);
INSERT INTO `crosspoint` VALUES (3130, 273202497, '119.36499320146159', '26.027384128765963', 46);
INSERT INTO `crosspoint` VALUES (3133, 273202497, '119.3634567609422', '26.02584321956679', 46);
INSERT INTO `crosspoint` VALUES (3135, 273202497, '119.36064188488037', '26.023187750779186', 46);
INSERT INTO `crosspoint` VALUES (3136, 273202497, '119.3605943123633', '26.0231402951326', 46);
INSERT INTO `crosspoint` VALUES (3137, 273202497, '119.36051855552822', '26.02306475443067', 46);
INSERT INTO `crosspoint` VALUES (3142, 273202498, '119.3689098322239', '26.030627249639466', 47);
INSERT INTO `crosspoint` VALUES (3153, 273202554, '119.36688180322443', '26.033254080727612', 47);
INSERT INTO `crosspoint` VALUES (3173, 273202570, '119.37155270551408', '26.02934910221427', 47);
INSERT INTO `crosspoint` VALUES (3184, 273202667, '119.36660360343794', '26.035675431484748', 57);
INSERT INTO `crosspoint` VALUES (3185, 273202825, '119.36977696190655', '26.03213329956369', 47);
INSERT INTO `crosspoint` VALUES (3187, 273202825, '119.36979115440623', '26.03192728101218', 47);
INSERT INTO `crosspoint` VALUES (3190, 273202825, '119.3700441898882', '26.031731761624037', 47);
INSERT INTO `crosspoint` VALUES (3193, 273202825, '119.37034441068762', '26.03178194742248', 47);
INSERT INTO `crosspoint` VALUES (3204, 273202825, '119.36982333464137', '26.032230140804735', 47);
INSERT INTO `crosspoint` VALUES (3206, 273202828, '119.37119261316315', '26.031033704397863', 47);
INSERT INTO `crosspoint` VALUES (3219, 273202828, '119.3744872341253', '26.02955443983948', 47);
INSERT INTO `crosspoint` VALUES (3220, 273202829, '119.36894663069809', '26.03299579621831', 47);
INSERT INTO `crosspoint` VALUES (3234, 273202829, '119.3671656443722', '26.035862309693528', 57);
INSERT INTO `crosspoint` VALUES (3235, 283302402, '119.28704022983284', '26.012954153206305', 33);
INSERT INTO `crosspoint` VALUES (3236, 283302402, '119.28716718150156', '26.012834973214808', 33);
INSERT INTO `crosspoint` VALUES (3237, 283302402, '119.28880686573355', '26.011296667505142', 33);
INSERT INTO `crosspoint` VALUES (3242, 287961126, '119.33483608127652', '26.025666096800823', 45);
INSERT INTO `crosspoint` VALUES (3243, 287961126, '119.3358018576221', '26.025710579405505', 45);
INSERT INTO `crosspoint` VALUES (3247, 287961126, '119.34268387717684', '26.02602010944409', 45);
INSERT INTO `crosspoint` VALUES (3248, 287961126, '119.3434893421894', '26.02605458992077', 45);
INSERT INTO `crosspoint` VALUES (3249, 287961127, '119.38024606138987', '25.994061608390833', 17);
INSERT INTO `crosspoint` VALUES (3250, 287961127, '119.38043227122581', '25.993789919538806', 17);
INSERT INTO `crosspoint` VALUES (3259, 287961127, '119.38338427050124', '25.98955449361119', 17);
INSERT INTO `crosspoint` VALUES (3264, 287961127, '119.38534377636451', '25.98648875451538', 18);
INSERT INTO `crosspoint` VALUES (3265, 287961127, '119.38578131620976', '25.98607523224211', 18);
INSERT INTO `crosspoint` VALUES (3267, 287961127, '119.38610892298934', '25.985799063390306', 18);
INSERT INTO `crosspoint` VALUES (3274, 287961127, '119.38964437650205', '25.982109344021243', 8);
INSERT INTO `crosspoint` VALUES (3277, 287961127, '119.39080880284615', '25.980632918281756', 8);
INSERT INTO `crosspoint` VALUES (3278, 287961127, '119.39124133481023', '25.98010926330187', 8);
INSERT INTO `crosspoint` VALUES (3281, 287961127, '119.39423911785875', '25.977453935255372', 8);
INSERT INTO `crosspoint` VALUES (3298, 287961127, '119.40479345769359', '25.969051042069864', 8);
INSERT INTO `crosspoint` VALUES (3308, 287961128, '119.36076156403735', '26.042600135128563', 56);
INSERT INTO `crosspoint` VALUES (3309, 287961128, '119.3595435184611', '26.040913242771722', 56);
INSERT INTO `crosspoint` VALUES (3311, 287961128, '119.35809065920463', '26.03902042755215', 56);
INSERT INTO `crosspoint` VALUES (3312, 287961129, '119.37536348871191', '26.031666205380287', 47);
INSERT INTO `crosspoint` VALUES (3316, 287961129, '119.37596137332513', '26.03184490604596', 47);
INSERT INTO `crosspoint` VALUES (3317, 287961131, '119.34357084091008', '26.029679024656936', 45);
INSERT INTO `crosspoint` VALUES (3318, 287961131, '119.34408202743965', '26.02915630449879', 45);
INSERT INTO `crosspoint` VALUES (3319, 287961132, '119.33725714002763', '26.025530602851024', 45);
INSERT INTO `crosspoint` VALUES (3324, 287961133, '119.36337606699912', '26.04370457745556', 56);
INSERT INTO `crosspoint` VALUES (3326, 287961133, '119.36383408951808', '26.043279964496918', 56);
INSERT INTO `crosspoint` VALUES (3327, 287961134, '119.40687829894087', '25.967941485391112', 9);
INSERT INTO `crosspoint` VALUES (3341, 287961134, '119.39995544578113', '25.973489255432934', 8);
INSERT INTO `crosspoint` VALUES (3350, 287961134, '119.39550582564323', '25.976761195609292', 8);
INSERT INTO `crosspoint` VALUES (3355, 287961134, '119.39094411252542', '25.980736107462995', 8);
INSERT INTO `crosspoint` VALUES (3358, 287961134, '119.38947126535268', '25.98266086485208', 8);
INSERT INTO `crosspoint` VALUES (3364, 287961134, '119.3865822729267', '25.985615888215786', 18);
INSERT INTO `crosspoint` VALUES (3366, 287961134, '119.38598975283499', '25.986094103043182', 18);
INSERT INTO `crosspoint` VALUES (3367, 287961134, '119.38554992179964', '25.986498837176118', 18);
INSERT INTO `crosspoint` VALUES (3374, 287961134, '119.38328767085696', '25.990053335180182', 17);
INSERT INTO `crosspoint` VALUES (3375, 287961134, '119.38309796334', '25.990408941037767', 17);
INSERT INTO `crosspoint` VALUES (3377, 287961134, '119.38287803192962', '25.9907757503117', 17);
INSERT INTO `crosspoint` VALUES (3380, 287961134, '119.38201402075343', '25.99210584664468', 17);
INSERT INTO `crosspoint` VALUES (3382, 287961134, '119.38168191413648', '25.99247909971714', 17);
INSERT INTO `crosspoint` VALUES (3383, 287961134, '119.38113260275719', '25.99321416736222', 17);
INSERT INTO `crosspoint` VALUES (3387, 287961134, '119.38066049935797', '25.993822784241146', 17);
INSERT INTO `crosspoint` VALUES (3388, 287961134, '119.38038858389845', '25.99414914599279', 17);
INSERT INTO `crosspoint` VALUES (3389, 287961135, '119.37537184550673', '26.032473948088594', 47);
INSERT INTO `crosspoint` VALUES (3395, 287961135, '119.37396237412008', '26.02861557946839', 47);
INSERT INTO `crosspoint` VALUES (3397, 287961136, '119.36414330659527', '26.02732698391978', 46);
INSERT INTO `crosspoint` VALUES (3402, 287961138, '119.24070365470861', '26.081026409759946', 80);
INSERT INTO `crosspoint` VALUES (3403, 287961138, '119.24120667154361', '26.08114651036929', 80);
INSERT INTO `crosspoint` VALUES (3408, 287961138, '119.2455976688726', '26.082524766537595', 81);
INSERT INTO `crosspoint` VALUES (3416, 287961138, '119.24845069491198', '26.083318148167184', 81);
INSERT INTO `crosspoint` VALUES (3417, 287961140, '119.34300394894115', '26.00005179301729', 25);
INSERT INTO `crosspoint` VALUES (3418, 287961140, '119.34288959792853', '26.001696897810614', 25);
INSERT INTO `crosspoint` VALUES (3419, 287961140, '119.3428211379959', '26.002683198289258', 25);
INSERT INTO `crosspoint` VALUES (3420, 287961140, '119.34277828196544', '26.003301166729187', 25);
INSERT INTO `crosspoint` VALUES (3421, 287961140, '119.34267434294343', '26.004799542734684', 25);
INSERT INTO `crosspoint` VALUES (3422, 287961140, '119.34267070861802', '26.004851407936354', 25);
INSERT INTO `crosspoint` VALUES (3425, 287961140, '119.3426101203746', '26.00679068612937', 25);
INSERT INTO `crosspoint` VALUES (3429, 287961141, '119.36387215469685', '26.027936842683385', 46);
INSERT INTO `crosspoint` VALUES (3439, 287961141, '119.35944484242968', '26.040105590455465', 56);
INSERT INTO `crosspoint` VALUES (3440, 287961141, '119.35977095925846', '26.040481555888928', 56);
INSERT INTO `crosspoint` VALUES (3443, 287961141, '119.36152830927651', '26.0426205287977', 56);
INSERT INTO `crosspoint` VALUES (3444, 287961141, '119.3618157618185', '26.042994694671048', 56);
INSERT INTO `crosspoint` VALUES (3445, 287961143, '119.36335942294497', '26.027896775785653', 46);
INSERT INTO `crosspoint` VALUES (3464, 287961145, '119.37514863387621', '25.996944949700442', 27);
INSERT INTO `crosspoint` VALUES (3468, 287961145, '119.37290919043826', '25.99708605212191', 27);
INSERT INTO `crosspoint` VALUES (3469, 287961146, '119.35459926027667', '26.03427924315344', 46);
INSERT INTO `crosspoint` VALUES (3470, 287961146, '119.35897979006221', '26.039707482003323', 56);
INSERT INTO `crosspoint` VALUES (3471, 287961147, '119.34688629698874', '26.026485207066', 46);
INSERT INTO `crosspoint` VALUES (3477, 287961147, '119.3473168331041', '26.02736365713458', 46);
INSERT INTO `crosspoint` VALUES (3478, 287961148, '119.35164007431888', '26.03114381885384', 46);
INSERT INTO `crosspoint` VALUES (3479, 287961148, '119.35130735358923', '26.030836274588356', 46);
INSERT INTO `crosspoint` VALUES (3480, 287961148, '119.35065534583971', '26.030326425457602', 46);
INSERT INTO `crosspoint` VALUES (3482, 287961148, '119.3472008965707', '26.027757642515308', 46);
INSERT INTO `crosspoint` VALUES (3487, 287961150, '119.35020731107501', '26.022705792716206', 46);
INSERT INTO `crosspoint` VALUES (3488, 287961150, '119.35012406147777', '26.022799387911622', 46);
INSERT INTO `crosspoint` VALUES (3489, 287961150, '119.3485044772006', '26.02462121556622', 46);
INSERT INTO `crosspoint` VALUES (3491, 287961150, '119.34653749918232', '26.02688427476216', 46);
INSERT INTO `crosspoint` VALUES (3492, 287961150, '119.34644729584302', '26.026991750905747', 46);
INSERT INTO `crosspoint` VALUES (3494, 287961151, '119.36348101712419', '26.043805334311482', 56);
INSERT INTO `crosspoint` VALUES (3495, 287961152, '119.36234736159273', '26.043720529198424', 56);
INSERT INTO `crosspoint` VALUES (3496, 287961152, '119.36270223115221', '26.04423025060781', 56);
INSERT INTO `crosspoint` VALUES (3497, 287961152, '119.362778250702', '26.04434599801936', 56);
INSERT INTO `crosspoint` VALUES (3498, 287961153, '119.3630855526156', '26.00523481393621', 26);
INSERT INTO `crosspoint` VALUES (3499, 287961153, '119.36265800943866', '26.00556235478913', 26);
INSERT INTO `crosspoint` VALUES (3508, 287961153, '119.35617554984248', '26.014107166044482', 36);
INSERT INTO `crosspoint` VALUES (3510, 287961153, '119.35470006332322', '26.017372630970403', 36);
INSERT INTO `crosspoint` VALUES (3512, 287961154, '119.35212947453698', '26.03144269590088', 46);
INSERT INTO `crosspoint` VALUES (3516, 287961154, '119.3495805766814', '26.02932032423511', 46);
INSERT INTO `crosspoint` VALUES (3518, 287961155, '119.35427885156209', '26.017697553639138', 36);
INSERT INTO `crosspoint` VALUES (3519, 287961155, '119.35432054562173', '26.017619090535558', 36);
INSERT INTO `crosspoint` VALUES (3522, 287961155, '119.35604587523915', '26.01384414660648', 36);
INSERT INTO `crosspoint` VALUES (3528, 287961155, '119.35928408560669', '26.008200690658416', 26);
INSERT INTO `crosspoint` VALUES (3531, 287961155, '119.36100916446675', '26.006746925193397', 26);
INSERT INTO `crosspoint` VALUES (3534, 287961155, '119.36251274657742', '26.005476038740095', 26);
INSERT INTO `crosspoint` VALUES (3535, 287961156, '119.37033295950123', '26.03692239559377', 57);
INSERT INTO `crosspoint` VALUES (3536, 287961156, '119.37021542654976', '26.03690572581256', 57);
INSERT INTO `crosspoint` VALUES (3537, 287961157, '119.32973971587552', '26.01189910551413', 35);
INSERT INTO `crosspoint` VALUES (3538, 287961157, '119.32981509403814', '26.012890545201806', 35);
INSERT INTO `crosspoint` VALUES (3540, 287961157, '119.33010812403941', '26.013510270597468', 35);
INSERT INTO `crosspoint` VALUES (3541, 287961157, '119.33212885165992', '26.017332952179984', 35);
INSERT INTO `crosspoint` VALUES (3542, 287961157, '119.33294566026429', '26.01887865876497', 35);
INSERT INTO `crosspoint` VALUES (3545, 287961159, '119.36275778436274', '26.04398604325171', 56);
INSERT INTO `crosspoint` VALUES (3546, 287961159, '119.36305912020042', '26.043959551699835', 56);
INSERT INTO `crosspoint` VALUES (3547, 288629348, '119.35967297637288', '25.997771108762397', 26);
INSERT INTO `crosspoint` VALUES (3549, 288629348, '119.35782399049246', '25.992123224768818', 16);
INSERT INTO `crosspoint` VALUES (3550, 288629348, '119.35769604184394', '25.991798851415076', 16);
INSERT INTO `crosspoint` VALUES (3552, 288629348, '119.35671677766773', '25.989097857659342', 16);
INSERT INTO `crosspoint` VALUES (3553, 288629348, '119.35655232997848', '25.988765702587038', 16);
INSERT INTO `crosspoint` VALUES (3555, 288629348, '119.3558965673109', '25.98672117624336', 16);
INSERT INTO `crosspoint` VALUES (3558, 293320258, '119.32132105812381', '26.024261570828056', 44);
INSERT INTO `crosspoint` VALUES (3560, 293320515, '119.32100097721016', '26.02635631773755', 44);
INSERT INTO `crosspoint` VALUES (3561, 293320515, '119.3208790567073', '26.027443420871734', 44);
INSERT INTO `crosspoint` VALUES (3562, 293732895, '119.38169130949497', '26.027597115120777', 47);
INSERT INTO `crosspoint` VALUES (3578, 293732895, '119.3796212613888', '26.02201844603525', 47);
INSERT INTO `crosspoint` VALUES (3579, 293732895, '119.38020083781268', '26.0215655158857', 37);
INSERT INTO `crosspoint` VALUES (3583, 293732895, '119.3818704270328', '26.020120668850275', 37);
INSERT INTO `crosspoint` VALUES (3584, 297597621, '119.35416116158439', '26.041198226029174', 56);
INSERT INTO `crosspoint` VALUES (3585, 297597621, '119.3543114645348', '26.04089084812092', 56);
INSERT INTO `crosspoint` VALUES (3591, 299080226, '119.26889019849806', '26.056584646036196', 62);
INSERT INTO `crosspoint` VALUES (3594, 299080226, '119.2694082891538', '26.057590278176697', 62);
INSERT INTO `crosspoint` VALUES (3601, 299080228, '119.26866462714929', '26.0566251683673', 62);
INSERT INTO `crosspoint` VALUES (3602, 299080229, '119.2696187333834', '26.057874572902882', 62);
INSERT INTO `crosspoint` VALUES (3607, 299311808, '119.3337905225196', '26.025845806162035', 45);
INSERT INTO `crosspoint` VALUES (3609, 299311808, '119.33192451962393', '26.025813821275282', 45);
INSERT INTO `crosspoint` VALUES (3611, 299311808, '119.33070907200845', '26.02585457246756', 45);
INSERT INTO `crosspoint` VALUES (3612, 299311808, '119.33047723452574', '26.02586474569361', 45);
INSERT INTO `crosspoint` VALUES (3613, 299311808, '119.32970270140825', '26.025930845577296', 45);
INSERT INTO `crosspoint` VALUES (3616, 299311808, '119.32815513648576', '26.026094516592785', 45);
INSERT INTO `crosspoint` VALUES (3625, 299311808, '119.32131608901577', '26.0261802625514', 44);
INSERT INTO `crosspoint` VALUES (3627, 299311808, '119.32059341328257', '26.026176517847304', 44);
INSERT INTO `crosspoint` VALUES (3632, 299311808, '119.31758264094651', '26.02623919230352', 44);
INSERT INTO `crosspoint` VALUES (3635, 299311808, '119.31639800797682', '26.026344520725328', 44);
INSERT INTO `crosspoint` VALUES (3639, 299311808, '119.31336781624486', '26.02697183785842', 44);
INSERT INTO `crosspoint` VALUES (3643, 299311808, '119.31071359064852', '26.027579414113', 44);
INSERT INTO `crosspoint` VALUES (3648, 299311808, '119.30728870559078', '26.02781024200273', 44);
INSERT INTO `crosspoint` VALUES (3651, 299311808, '119.30497119615057', '26.027831885779595', 43);
INSERT INTO `crosspoint` VALUES (3657, 299311808, '119.30249816863326', '26.028002786080865', 43);
INSERT INTO `crosspoint` VALUES (3663, 299311808, '119.29993896035137', '26.029377068736128', 43);
INSERT INTO `crosspoint` VALUES (3667, 299311808, '119.29908411566211', '26.03007518131161', 43);
INSERT INTO `crosspoint` VALUES (3668, 303418200, '119.361888809673', '26.042204679757432', 56);
INSERT INTO `crosspoint` VALUES (3669, 303418200, '119.36213229020322', '26.041831090105344', 56);
INSERT INTO `crosspoint` VALUES (3673, 303418201, '119.36674443549477', '26.030838767587845', 47);
INSERT INTO `crosspoint` VALUES (3681, 303418210, '119.36851306588225', '26.029112088313276', 47);
INSERT INTO `crosspoint` VALUES (3682, 304937478, '119.32949770673255', '26.044641166273593', 55);
INSERT INTO `crosspoint` VALUES (3683, 304937478, '119.33213814369128', '26.041572579173565', 55);
INSERT INTO `crosspoint` VALUES (3684, 304937478, '119.3322528371159', '26.04143519175074', 55);
INSERT INTO `crosspoint` VALUES (3685, 304941750, '119.34744340507056', '26.002623526699217', 26);
INSERT INTO `crosspoint` VALUES (3697, 304941750, '119.35262973072163', '25.985229120514443', 16);
INSERT INTO `crosspoint` VALUES (3702, 305503647, '119.34156862950583', '26.053047125794976', 65);
INSERT INTO `crosspoint` VALUES (3710, 306648966, '119.26268942419746', '26.082803125199497', 81);
INSERT INTO `crosspoint` VALUES (3714, 307439587, '119.27855774506614', '26.040827480448357', 52);
INSERT INTO `crosspoint` VALUES (3718, 307439587, '119.27839403864539', '26.040085880605808', 52);
INSERT INTO `crosspoint` VALUES (3719, 307439588, '119.27973001057653', '26.039872314121354', 52);
INSERT INTO `crosspoint` VALUES (3726, 307440836, '119.31647379966425', '26.026093673962635', 44);
INSERT INTO `crosspoint` VALUES (3727, 307440839, '119.34614096239038', '26.02709509572685', 46);
INSERT INTO `crosspoint` VALUES (3728, 307440839, '119.34537807891995', '26.026791223183924', 46);
INSERT INTO `crosspoint` VALUES (3733, 307440839, '119.34343177619493', '26.02635188786721', 45);
INSERT INTO `crosspoint` VALUES (3737, 307440839, '119.33754382495307', '26.026022096291538', 45);
INSERT INTO `crosspoint` VALUES (3738, 307451855, '119.28082430126724', '26.038858876795917', 52);
INSERT INTO `crosspoint` VALUES (3743, 307451855, '119.28426787434512', '26.04007604703233', 52);
INSERT INTO `crosspoint` VALUES (3744, 307451855, '119.28469705502138', '26.040455955147344', 52);
INSERT INTO `crosspoint` VALUES (3745, 307451855, '119.28500650353887', '26.040729674676268', 53);
INSERT INTO `crosspoint` VALUES (3748, 307451855, '119.28603237830059', '26.041644979394363', 53);
INSERT INTO `crosspoint` VALUES (3752, 307451855, '119.28814186592666', '26.042398860972234', 53);
INSERT INTO `crosspoint` VALUES (3757, 307451855, '119.29099230598209', '26.04202662492846', 53);
INSERT INTO `crosspoint` VALUES (3760, 307451856, '119.28455100868733', '26.03803441430503', 52);
INSERT INTO `crosspoint` VALUES (3761, 307451856, '119.28454890176218', '26.037928159411383', 52);
INSERT INTO `crosspoint` VALUES (3763, 307451857, '119.28743217527935', '26.037970183218953', 53);
INSERT INTO `crosspoint` VALUES (3764, 307451858, '119.27171364737467', '26.035902602164054', 52);
INSERT INTO `crosspoint` VALUES (3766, 307451858, '119.27415519341602', '26.034039625649484', 42);
INSERT INTO `crosspoint` VALUES (3772, 307451859, '119.2732263659529', '26.03207999341571', 42);
INSERT INTO `crosspoint` VALUES (3773, 307451859, '119.27331434370676', '26.032045003953005', 42);
INSERT INTO `crosspoint` VALUES (3775, 307451859, '119.27698903819761', '26.030902339797294', 42);
INSERT INTO `crosspoint` VALUES (3779, 307451859, '119.28058660298728', '26.030415229575162', 42);
INSERT INTO `crosspoint` VALUES (3780, 307451859, '119.28211040015323', '26.030313330565548', 42);
INSERT INTO `crosspoint` VALUES (3781, 307451859, '119.283621910036', '26.03026661232763', 42);
INSERT INTO `crosspoint` VALUES (3782, 307451859, '119.2864850746159', '26.030287641191336', 43);
INSERT INTO `crosspoint` VALUES (3783, 307451859, '119.28682670989525', '26.030289678079978', 43);
INSERT INTO `crosspoint` VALUES (3784, 307451860, '119.27325607013648', '26.03192184573979', 42);
INSERT INTO `crosspoint` VALUES (3785, 307451861, '119.26386151081108', '26.023818918517623', 41);
INSERT INTO `crosspoint` VALUES (3787, 307451861, '119.26474527623571', '26.024327569781427', 41);
INSERT INTO `crosspoint` VALUES (3790, 307451861, '119.26842754996684', '26.027261696779984', 42);
INSERT INTO `crosspoint` VALUES (3791, 307451863, '119.27203845402985', '26.03008516754493', 42);
INSERT INTO `crosspoint` VALUES (3794, 307451863, '119.27529756457801', '26.02824063845651', 42);
INSERT INTO `crosspoint` VALUES (3795, 307451867, '119.27323961390421', '26.026620442588502', 42);
INSERT INTO `crosspoint` VALUES (3798, 307451867, '119.27064504438337', '26.0289812128444', 42);
INSERT INTO `crosspoint` VALUES (3799, 307451867, '119.27058743807589', '26.029033564927907', 42);
INSERT INTO `crosspoint` VALUES (3802, 307451867, '119.26843245003572', '26.031056287833557', 42);
INSERT INTO `crosspoint` VALUES (3806, 307451868, '119.26612128298616', '26.029236271746683', 42);
INSERT INTO `crosspoint` VALUES (3812, 307452711, '119.28715223235187', '26.03299629698234', 43);
INSERT INTO `crosspoint` VALUES (3813, 307452711, '119.28702820799153', '26.0330082553538', 43);
INSERT INTO `crosspoint` VALUES (3815, 307452711, '119.28452835555998', '26.033054006324996', 42);
INSERT INTO `crosspoint` VALUES (3816, 307452711, '119.28299174929901', '26.033031036889664', 42);
INSERT INTO `crosspoint` VALUES (3817, 307452711, '119.28284504229994', '26.03303001746763', 42);
INSERT INTO `crosspoint` VALUES (3819, 307452711, '119.28064267401764', '26.033011627931717', 42);
INSERT INTO `crosspoint` VALUES (3820, 307452711, '119.27708262853572', '26.03299922915052', 42);
INSERT INTO `crosspoint` VALUES (3822, 307452712, '119.28049486466175', '26.034720418435747', 42);
INSERT INTO `crosspoint` VALUES (3823, 307452712, '119.28054402483069', '26.03415242003704', 42);
INSERT INTO `crosspoint` VALUES (3825, 307452712, '119.28059278067603', '26.03052151225033', 42);
INSERT INTO `crosspoint` VALUES (3832, 307452717, '119.29707788632608', '26.00557276601903', 23);
INSERT INTO `crosspoint` VALUES (3840, 307452718, '119.3032140775063', '26.00467212444984', 23);
INSERT INTO `crosspoint` VALUES (3845, 307452718, '119.308700617048', '26.00227330988789', 24);
INSERT INTO `crosspoint` VALUES (3847, 307452718, '119.30976638930225', '26.002167859852264', 24);
INSERT INTO `crosspoint` VALUES (3849, 307452718, '119.31179855087423', '26.00235066363963', 24);
INSERT INTO `crosspoint` VALUES (3851, 307452718, '119.31712344226848', '26.003295837432212', 24);
INSERT INTO `crosspoint` VALUES (3854, 307452718, '119.32165796793734', '26.00441558719469', 24);
INSERT INTO `crosspoint` VALUES (3856, 307452718, '119.32800302323959', '26.00579566772146', 25);
INSERT INTO `crosspoint` VALUES (3858, 307452718, '119.33133469645203', '26.006505236721726', 25);
INSERT INTO `crosspoint` VALUES (3859, 307452718, '119.33227769088633', '26.006709750998674', 25);
INSERT INTO `crosspoint` VALUES (3860, 307452718, '119.33307580768891', '26.00688340644124', 25);
INSERT INTO `crosspoint` VALUES (3861, 307452718, '119.3354571989586', '26.007404503017018', 25);
INSERT INTO `crosspoint` VALUES (3862, 307452719, '119.33238543541722', '26.00540952368109', 25);
INSERT INTO `crosspoint` VALUES (3867, 307452720, '119.33116585887888', '26.003540680218535', 25);
INSERT INTO `crosspoint` VALUES (3869, 307452720, '119.33080307499175', '26.003024761431373', 25);
INSERT INTO `crosspoint` VALUES (3870, 307452720, '119.33037937248972', '26.002528255049608', 25);
INSERT INTO `crosspoint` VALUES (3871, 307452720, '119.33035266198786', '26.002490710616204', 25);
INSERT INTO `crosspoint` VALUES (3875, 307452720, '119.32960778677702', '26.000621313452818', 25);
INSERT INTO `crosspoint` VALUES (3882, 307452720, '119.32723652190295', '25.99814105263864', 25);
INSERT INTO `crosspoint` VALUES (3883, 307452720, '119.32668816589536', '25.99777512213649', 25);
INSERT INTO `crosspoint` VALUES (3890, 307452721, '119.32664064043163', '25.99939629168825', 25);
INSERT INTO `crosspoint` VALUES (3891, 307452722, '119.3235268594989', '25.99916660901536', 24);
INSERT INTO `crosspoint` VALUES (3893, 307452722, '119.32343713490873', '26.001456552030003', 24);
INSERT INTO `crosspoint` VALUES (3899, 307452722, '119.32174614296623', '26.004079532828325', 24);
INSERT INTO `crosspoint` VALUES (3901, 307452723, '119.3181610194833', '26.000561484292717', 24);
INSERT INTO `crosspoint` VALUES (3902, 307452723, '119.31717204636661', '26.00031832954217', 24);
INSERT INTO `crosspoint` VALUES (3906, 307452724, '119.31445741538458', '25.999835897011874', 24);
INSERT INTO `crosspoint` VALUES (3908, 307452726, '119.31200281767335', '25.999828036524484', 24);
INSERT INTO `crosspoint` VALUES (3909, 307452727, '119.31194106178947', '25.99984364499603', 24);
INSERT INTO `crosspoint` VALUES (3920, 307452728, '119.31111015250373', '26.01146405580025', 34);
INSERT INTO `crosspoint` VALUES (3921, 307452728, '119.31159761126226', '26.011765534343215', 34);
INSERT INTO `crosspoint` VALUES (3924, 307452969, '119.3583571194918', '26.00128351059217', 26);
INSERT INTO `crosspoint` VALUES (3925, 307452969, '119.35872181779442', '26.002920143227268', 26);
INSERT INTO `crosspoint` VALUES (3926, 307452970, '119.35871634048648', '26.003248905481602', 26);
INSERT INTO `crosspoint` VALUES (3935, 307452971, '119.40715363442936', '25.96323050801617', 9);
INSERT INTO `crosspoint` VALUES (3941, 308594142, '119.3332457668106', '26.03251447438459', 45);
INSERT INTO `crosspoint` VALUES (3942, 308594142, '119.3351440063257', '26.032868492684518', 45);
INSERT INTO `crosspoint` VALUES (3943, 308594142, '119.33654890550386', '26.03313245059056', 45);
INSERT INTO `crosspoint` VALUES (3946, 308594142, '119.33761252373337', '26.03368252358456', 45);
INSERT INTO `crosspoint` VALUES (3949, 308594142, '119.33864393905833', '26.034789695011153', 45);
INSERT INTO `crosspoint` VALUES (3950, 308594143, '119.32988911082573', '26.051405455065957', 65);
INSERT INTO `crosspoint` VALUES (3953, 308594143, '119.33133271298014', '26.05052404830953', 65);
INSERT INTO `crosspoint` VALUES (3954, 308594143, '119.33220049641044', '26.049809448610095', 65);
INSERT INTO `crosspoint` VALUES (3955, 308594145, '119.3207582207195', '26.047632811304645', 54);
INSERT INTO `crosspoint` VALUES (3958, 308594145, '119.32078941183025', '26.04727515425314', 54);
INSERT INTO `crosspoint` VALUES (3977, 308594145, '119.32095273236582', '26.04542057990388', 54);
INSERT INTO `crosspoint` VALUES (3979, 308594146, '119.32353006340277', '26.049428770219222', 64);
INSERT INTO `crosspoint` VALUES (3981, 308594146, '119.32396497993945', '26.048743405349505', 64);
INSERT INTO `crosspoint` VALUES (3983, 308594146, '119.32420037853308', '26.047431347572772', 54);
INSERT INTO `crosspoint` VALUES (3985, 308594148, '119.33101529802481', '26.049058985091534', 65);
INSERT INTO `crosspoint` VALUES (3986, 308594148, '119.33275997847348', '26.050247172294455', 65);
INSERT INTO `crosspoint` VALUES (3987, 308594148, '119.33351663415432', '26.050809698557345', 65);
INSERT INTO `crosspoint` VALUES (3988, 308594148, '119.33422546025693', '26.051160601441897', 65);
INSERT INTO `crosspoint` VALUES (3989, 308594148, '119.33445769315233', '26.051271895418658', 65);
INSERT INTO `crosspoint` VALUES (3991, 308594148, '119.33524294198304', '26.05173181516452', 65);
INSERT INTO `crosspoint` VALUES (3993, 308594148, '119.33540035896819', '26.0527490138163', 65);
INSERT INTO `crosspoint` VALUES (3995, 308594151, '119.32867192224957', '26.052015498138232', 65);
INSERT INTO `crosspoint` VALUES (3996, 308594151, '119.32790180788632', '26.052031623789684', 65);
INSERT INTO `crosspoint` VALUES (3997, 308594152, '119.33052920440372', '26.050080706056896', 65);
INSERT INTO `crosspoint` VALUES (3998, 308594154, '119.33330486105285', '26.037152641687218', 55);
INSERT INTO `crosspoint` VALUES (4000, 308594156, '119.33308409059593', '26.043376258760716', 55);
INSERT INTO `crosspoint` VALUES (4001, 308594157, '119.33521913240477', '26.03253361362206', 45);
INSERT INTO `crosspoint` VALUES (4002, 308594165, '119.31972573047315', '26.04397370356794', 54);
INSERT INTO `crosspoint` VALUES (4003, 308594165, '119.32111059034891', '26.04344185782463', 54);
INSERT INTO `crosspoint` VALUES (4004, 308594166, '119.33340734607863', '26.05205252661724', 65);
INSERT INTO `crosspoint` VALUES (4005, 308594167, '119.3344327853616', '26.039128354914535', 55);
INSERT INTO `crosspoint` VALUES (4006, 308594167, '119.33456028144373', '26.03916916944703', 55);
INSERT INTO `crosspoint` VALUES (4007, 308594167, '119.33559029582409', '26.039498770129793', 55);
INSERT INTO `crosspoint` VALUES (4008, 308594167, '119.33681776282663', '26.03988377112439', 55);
INSERT INTO `crosspoint` VALUES (4009, 308594168, '119.32404158057406', '26.044497077411073', 54);
INSERT INTO `crosspoint` VALUES (4011, 308594168, '119.32333023298327', '26.04169708963634', 54);
INSERT INTO `crosspoint` VALUES (4012, 308594169, '119.32788817955549', '26.05083534476503', 65);
INSERT INTO `crosspoint` VALUES (4015, 308594169, '119.32656388043188', '26.050163476224824', 65);
INSERT INTO `crosspoint` VALUES (4016, 308594171, '119.32463861520134', '26.04133941829738', 54);
INSERT INTO `crosspoint` VALUES (4017, 308594171, '119.3246328633722', '26.041226955796855', 54);
INSERT INTO `crosspoint` VALUES (4018, 308594171, '119.32440788402354', '26.036824386881207', 54);
INSERT INTO `crosspoint` VALUES (4019, 308594172, '119.33863222589589', '26.044100755233707', 55);
INSERT INTO `crosspoint` VALUES (4020, 308594172, '119.33819713770995', '26.04564381122502', 55);
INSERT INTO `crosspoint` VALUES (4021, 308594172, '119.33814109132807', '26.048349542827882', 65);
INSERT INTO `crosspoint` VALUES (4022, 308594172, '119.33809605922353', '26.04911887333598', 65);
INSERT INTO `crosspoint` VALUES (4023, 308594172, '119.33818941854507', '26.05062512517815', 65);
INSERT INTO `crosspoint` VALUES (4024, 308594172, '119.33852267555628', '26.051612707297288', 65);
INSERT INTO `crosspoint` VALUES (4025, 308594173, '119.33296267353381', '26.04423802536031', 55);
INSERT INTO `crosspoint` VALUES (4026, 308594173, '119.33449225716099', '26.044276992573494', 55);
INSERT INTO `crosspoint` VALUES (4030, 308594175, '119.33443506528282', '26.0503948983057', 65);
INSERT INTO `crosspoint` VALUES (4031, 308594176, '119.33342165329672', '26.048249686190445', 65);
INSERT INTO `crosspoint` VALUES (4032, 308594176, '119.33278090936545', '26.047870409691967', 55);
INSERT INTO `crosspoint` VALUES (4034, 308594177, '119.32793191387624', '26.05178912243696', 65);
INSERT INTO `crosspoint` VALUES (4035, 308594177, '119.3286762485742', '26.051731668572252', 65);
INSERT INTO `crosspoint` VALUES (4036, 308594177, '119.32920571991703', '26.051674791465185', 65);
INSERT INTO `crosspoint` VALUES (4037, 308594178, '119.3212244041671', '26.044688351456795', 54);
INSERT INTO `crosspoint` VALUES (4038, 308594178, '119.31992086274519', '26.044705336800497', 54);
INSERT INTO `crosspoint` VALUES (4040, 308594178, '119.31868406602966', '26.045632919578875', 54);
INSERT INTO `crosspoint` VALUES (4041, 308594180, '119.32746521891679', '26.0386379659861', 55);
INSERT INTO `crosspoint` VALUES (4043, 308594180, '119.32914321203923', '26.036767551753737', 55);
INSERT INTO `crosspoint` VALUES (4045, 308594181, '119.32109818252196', '26.043408575508245', 54);
INSERT INTO `crosspoint` VALUES (4048, 308594181, '119.32248024368826', '26.04433689946661', 54);
INSERT INTO `crosspoint` VALUES (4050, 308594183, '119.33372907975836', '26.041684765825778', 55);
INSERT INTO `crosspoint` VALUES (4051, 308594184, '119.3334143732527', '26.053017317206848', 65);
INSERT INTO `crosspoint` VALUES (4053, 308594184, '119.33289486348312', '26.051438629741344', 65);
INSERT INTO `crosspoint` VALUES (4056, 308594187, '119.33293486340163', '26.045168201342147', 55);
INSERT INTO `crosspoint` VALUES (4058, 308594189, '119.33283289164238', '26.037042129869683', 55);
INSERT INTO `crosspoint` VALUES (4060, 308594189, '119.33528283054986', '26.038258721962894', 55);
INSERT INTO `crosspoint` VALUES (4064, 308594194, '119.32017321170416', '26.048264296853578', 64);
INSERT INTO `crosspoint` VALUES (4069, 308594196, '119.33211439680302', '26.05305582699235', 65);
INSERT INTO `crosspoint` VALUES (4073, 308594196, '119.33449770508633', '26.053434743339313', 65);
INSERT INTO `crosspoint` VALUES (4074, 308594202, '119.32804788991352', '26.05080568640554', 65);
INSERT INTO `crosspoint` VALUES (4076, 308594202, '119.32933724000638', '26.050487833631394', 65);
INSERT INTO `crosspoint` VALUES (4077, 308594204, '119.32469053036104', '26.046797332049213', 54);
INSERT INTO `crosspoint` VALUES (4080, 308594204, '119.32628413221154', '26.048372395237564', 65);
INSERT INTO `crosspoint` VALUES (4084, 308594205, '119.32934082021971', '26.052646519111196', 65);
INSERT INTO `crosspoint` VALUES (4086, 308594205, '119.33003246126187', '26.05248938791197', 65);
INSERT INTO `crosspoint` VALUES (4091, 308594205, '119.3319352574097', '26.051711810576816', 65);
INSERT INTO `crosspoint` VALUES (4092, 308594207, '119.33453159191475', '26.04909689370617', 65);
INSERT INTO `crosspoint` VALUES (4098, 308594207, '119.34130863303236', '26.04942888322579', 65);
INSERT INTO `crosspoint` VALUES (4099, 308594208, '119.33321610854702', '26.048515337803053', 65);
INSERT INTO `crosspoint` VALUES (4106, 308594209, '119.32715784947182', '26.041380916635735', 55);
INSERT INTO `crosspoint` VALUES (4107, 308594209, '119.3271714926242', '26.041259079604355', 55);
INSERT INTO `crosspoint` VALUES (4108, 308594209, '119.32766494802051', '26.036814248871906', 55);
INSERT INTO `crosspoint` VALUES (4109, 308594209, '119.32769085382976', '26.036578302888817', 55);
INSERT INTO `crosspoint` VALUES (4110, 308594209, '119.32758257725165', '26.033250587047302', 45);
INSERT INTO `crosspoint` VALUES (4111, 308594210, '119.32964493018679', '26.050887446845735', 65);
INSERT INTO `crosspoint` VALUES (4126, 308594213, '119.3292497362554', '26.05195330002748', 65);
INSERT INTO `crosspoint` VALUES (4127, 308594214, '119.32641800798825', '26.05008740633477', 65);
INSERT INTO `crosspoint` VALUES (4146, 308594215, '119.33544212049752', '26.05044550671314', 65);
INSERT INTO `crosspoint` VALUES (4148, 308594215, '119.34065820201609', '26.050543358563235', 65);
INSERT INTO `crosspoint` VALUES (4149, 308594216, '119.32564924758587', '26.04533890674056', 55);
INSERT INTO `crosspoint` VALUES (4151, 308594216, '119.32638293493723', '26.043759389476502', 55);
INSERT INTO `crosspoint` VALUES (4157, 308594217, '119.32440888394137', '26.04903094764494', 64);
INSERT INTO `crosspoint` VALUES (4162, 308594218, '119.33132366914839', '26.037054176726123', 55);
INSERT INTO `crosspoint` VALUES (4164, 308594218, '119.33074174506693', '26.039043865680128', 55);
INSERT INTO `crosspoint` VALUES (4165, 308594219, '119.32150256027899', '26.04381629784752', 54);
INSERT INTO `crosspoint` VALUES (4167, 308594220, '119.33280665722319', '26.03733006913139', 55);
INSERT INTO `crosspoint` VALUES (4168, 308595207, '119.35121576765319', '26.03627514200791', 56);
INSERT INTO `crosspoint` VALUES (4169, 308595207, '119.35083093258613', '26.03699920624909', 56);
INSERT INTO `crosspoint` VALUES (4171, 308595207, '119.34934897022937', '26.03669289299408', 56);
INSERT INTO `crosspoint` VALUES (4175, 308595207, '119.34693512035994', '26.03618148399038', 56);
INSERT INTO `crosspoint` VALUES (4181, 308595208, '119.3543958784834', '26.036120117042532', 56);
INSERT INTO `crosspoint` VALUES (4186, 308595208, '119.35171166967504', '26.038558222696295', 56);
INSERT INTO `crosspoint` VALUES (4189, 308595209, '119.34890972783018', '26.033463458780663', 46);
INSERT INTO `crosspoint` VALUES (4190, 308595209, '119.35119332613765', '26.03349057827467', 46);
INSERT INTO `crosspoint` VALUES (4191, 308595211, '119.34160203367077', '26.03910296436317', 55);
INSERT INTO `crosspoint` VALUES (4194, 308595212, '119.33907387952377', '26.037283361907253', 55);
INSERT INTO `crosspoint` VALUES (4196, 308595212, '119.34164292981905', '26.03671286913142', 55);
INSERT INTO `crosspoint` VALUES (4197, 308595213, '119.33923932389467', '26.04213037372674', 55);
INSERT INTO `crosspoint` VALUES (4199, 308595213, '119.34072854668614', '26.03851954059873', 55);
INSERT INTO `crosspoint` VALUES (4201, 308595215, '119.33620644331226', '26.04563727337104', 55);
INSERT INTO `crosspoint` VALUES (4203, 308595216, '119.34154155406364', '26.039104041886265', 55);
INSERT INTO `crosspoint` VALUES (4204, 308595216, '119.33755562649493', '26.036151502705266', 55);
INSERT INTO `crosspoint` VALUES (4205, 308595216, '119.33744080675567', '26.03606600707655', 55);
INSERT INTO `crosspoint` VALUES (4206, 308595217, '119.34138977810436', '26.044212674656755', 55);
INSERT INTO `crosspoint` VALUES (4208, 308595218, '119.35123942400591', '26.034961837681298', 46);
INSERT INTO `crosspoint` VALUES (4211, 308595218, '119.35496472302977', '26.035160932996845', 56);
INSERT INTO `crosspoint` VALUES (4212, 308595219, '119.34338881812707', '26.030509291306533', 45);
INSERT INTO `crosspoint` VALUES (4214, 308595219, '119.3453277504568', '26.031132157293428', 46);
INSERT INTO `crosspoint` VALUES (4218, 308595219, '119.34895173796079', '26.031684140852615', 46);
INSERT INTO `crosspoint` VALUES (4219, 308595219, '119.35122969884688', '26.031700024964408', 46);
INSERT INTO `crosspoint` VALUES (4220, 308595220, '119.34184451467266', '26.036295908003773', 55);
INSERT INTO `crosspoint` VALUES (4225, 308595220, '119.34886757619454', '26.03434704244515', 46);
INSERT INTO `crosspoint` VALUES (4226, 308681915, '119.30310232491651', '26.040110851312743', 53);
INSERT INTO `crosspoint` VALUES (4227, 308681915, '119.30314061656989', '26.04003039367985', 53);
INSERT INTO `crosspoint` VALUES (4233, 308681916, '119.30388834787998', '26.041988893081303', 53);
INSERT INTO `crosspoint` VALUES (4234, 308681916, '119.30412572434214', '26.04147783614361', 53);
INSERT INTO `crosspoint` VALUES (4236, 308681916, '119.30454448607607', '26.040590838330285', 53);
INSERT INTO `crosspoint` VALUES (4241, 308681919, '119.30504376485499', '26.0424433959602', 54);
INSERT INTO `crosspoint` VALUES (4242, 308681919, '119.30573143967719', '26.042713540252993', 54);
INSERT INTO `crosspoint` VALUES (4249, 308681921, '119.30931313835599', '26.03749882527713', 54);
INSERT INTO `crosspoint` VALUES (4259, 308681921, '119.31073753219154', '26.039486068142562', 54);
INSERT INTO `crosspoint` VALUES (4271, 308681921, '119.31299563493005', '26.045948543706448', 54);
INSERT INTO `crosspoint` VALUES (4274, 316315753, '119.2772325983729', '26.004889220304438', 22);
INSERT INTO `crosspoint` VALUES (4276, 316315753, '119.26043936777154', '26.022956504837552', 41);
INSERT INTO `crosspoint` VALUES (4277, 316315755, '119.23868810897623', '26.07878589913626', 80);
INSERT INTO `crosspoint` VALUES (4283, 316315756, '119.2416835823724', '26.051122917793688', 60);
INSERT INTO `crosspoint` VALUES (4302, 316315756, '119.24016963903337', '26.059175093370843', 60);
INSERT INTO `crosspoint` VALUES (4308, 316349599, '119.25327131761233', '26.030182016241458', 41);
INSERT INTO `crosspoint` VALUES (4309, 317470662, '119.25521270147563', '26.029143945951198', 41);
INSERT INTO `crosspoint` VALUES (4310, 317470663, '119.24400218293651', '26.043613155590627', 50);
INSERT INTO `crosspoint` VALUES (4329, 317470664, '119.24769626108103', '26.03723237216941', 51);
INSERT INTO `crosspoint` VALUES (4402, 317753977, '119.23988240970054', '26.062345368121413', 70);
INSERT INTO `crosspoint` VALUES (4461, 317844159, '119.32510114277868', '26.036821781298656', 55);
INSERT INTO `crosspoint` VALUES (4462, 317844160, '119.32917516049379', '26.05148137206059', 65);
INSERT INTO `crosspoint` VALUES (4463, 317844160, '119.32867964167174', '26.05151731992382', 65);
INSERT INTO `crosspoint` VALUES (4466, 317844166, '119.33297265654471', '26.040753177928835', 55);
INSERT INTO `crosspoint` VALUES (4470, 317844176, '119.31368955711093', '26.046368120461853', 54);
INSERT INTO `crosspoint` VALUES (4474, 317844176, '119.31540517523575', '26.046570433140044', 54);
INSERT INTO `crosspoint` VALUES (4475, 317844176, '119.31586821118776', '26.046796678305864', 54);
INSERT INTO `crosspoint` VALUES (4479, 321568741, '119.35217730811192', '26.050296663953215', 66);
INSERT INTO `crosspoint` VALUES (4539, 321568752, '119.36428081887037', '26.043787647433504', 56);
INSERT INTO `crosspoint` VALUES (4556, 338328004, '119.30005947738118', '26.028713614522548', 43);
INSERT INTO `crosspoint` VALUES (4559, 338328006, '119.29788906100082', '26.031739062991353', 43);
INSERT INTO `crosspoint` VALUES (4560, 338328007, '119.29833292303066', '26.030391361452494', 43);
INSERT INTO `crosspoint` VALUES (4562, 338328007, '119.29683024474743', '26.030441524010733', 43);
INSERT INTO `crosspoint` VALUES (4564, 338328007, '119.29381362444326', '26.030417841196247', 43);
INSERT INTO `crosspoint` VALUES (4565, 338328008, '119.29964465255489', '26.029876156813806', 43);
INSERT INTO `crosspoint` VALUES (4571, 338328008, '119.29900738002586', '26.030938211757345', 43);
INSERT INTO `crosspoint` VALUES (4572, 338328009, '119.29379688821606', '26.030297603138923', 43);
INSERT INTO `crosspoint` VALUES (4589, 338328009, '119.30117340049549', '26.028150942428905', 43);
INSERT INTO `crosspoint` VALUES (4612, 338328010, '119.298203981243', '26.031954790694037', 43);
INSERT INTO `crosspoint` VALUES (4614, 338328011, '119.30079665863687', '26.028654419493485', 43);
INSERT INTO `crosspoint` VALUES (4615, 338328012, '119.29726935110935', '26.02805351215343', 43);
INSERT INTO `crosspoint` VALUES (4618, 338328012, '119.29427376792101', '26.022989404479382', 43);
INSERT INTO `crosspoint` VALUES (4621, 338328013, '119.30061945677313', '26.04026314330712', 53);
INSERT INTO `crosspoint` VALUES (4629, 338328013, '119.29643208463601', '26.037036050568343', 53);
INSERT INTO `crosspoint` VALUES (4630, 338466836, '119.2829704937783', '26.03036303950921', 42);
INSERT INTO `crosspoint` VALUES (4631, 338466836, '119.2829822050066', '26.03115366997928', 42);
INSERT INTO `crosspoint` VALUES (4633, 339079673, '119.30371944838238', '26.04641298757028', 53);
INSERT INTO `crosspoint` VALUES (4635, 339079673, '119.30368753927861', '26.045807975683296', 53);
INSERT INTO `crosspoint` VALUES (4637, 339079673, '119.30385070862918', '26.045446367618478', 53);
INSERT INTO `crosspoint` VALUES (4639, 339079673, '119.30405555898831', '26.04515795237275', 53);
INSERT INTO `crosspoint` VALUES (4641, 339079673, '119.3042476106609', '26.044920464594735', 53);
INSERT INTO `crosspoint` VALUES (4642, 339079673, '119.30427390181747', '26.044889321825423', 53);
INSERT INTO `crosspoint` VALUES (4643, 339079673, '119.30451865609561', '26.04459981239235', 53);
INSERT INTO `crosspoint` VALUES (4644, 339079673, '119.30462422756386', '26.044475017914262', 53);
INSERT INTO `crosspoint` VALUES (4647, 339079983, '119.25621152450871', '26.05503560081986', 61);
INSERT INTO `crosspoint` VALUES (4651, 339079983, '119.25639979466457', '26.053740542339305', 61);
INSERT INTO `crosspoint` VALUES (4652, 339079983, '119.25640269704893', '26.053657336852975', 61);
INSERT INTO `crosspoint` VALUES (4653, 339080759, '119.2556395979126', '26.04213020151083', 51);
INSERT INTO `crosspoint` VALUES (4655, 339080759, '119.2584334068179', '26.04232609196162', 51);
INSERT INTO `crosspoint` VALUES (4656, 339080759, '119.26134861908388', '26.04252440968602', 51);
INSERT INTO `crosspoint` VALUES (4657, 339080759, '119.26367585352308', '26.04261909321938', 51);
INSERT INTO `crosspoint` VALUES (4658, 339080759, '119.26641452989689', '26.042631980786958', 52);
INSERT INTO `crosspoint` VALUES (4663, 339080759, '119.27294555518569', '26.04461824611184', 52);
INSERT INTO `crosspoint` VALUES (4664, 339080759, '119.273397991638', '26.04493165252645', 52);
INSERT INTO `crosspoint` VALUES (4665, 339080759, '119.2739796429771', '26.04537229447968', 52);
INSERT INTO `crosspoint` VALUES (4668, 339080759, '119.27580046267337', '26.04674525415287', 52);
INSERT INTO `crosspoint` VALUES (4670, 339080759, '119.27827421848906', '26.048635707743976', 62);
INSERT INTO `crosspoint` VALUES (4671, 339080759, '119.27836209281804', '26.04869951557636', 62);
INSERT INTO `crosspoint` VALUES (4672, 339080759, '119.27920674823534', '26.049322572864554', 62);
INSERT INTO `crosspoint` VALUES (4673, 339138863, '119.32914303121436', '26.041443622950048', 55);
INSERT INTO `crosspoint` VALUES (4675, 339138863, '119.32670005966008', '26.04135500438207', 55);
INSERT INTO `crosspoint` VALUES (4681, 339138863, '119.3208984435172', '26.042405490769024', 54);
INSERT INTO `crosspoint` VALUES (4688, 339138864, '119.31029986872194', '26.04716866599348', 54);
INSERT INTO `crosspoint` VALUES (4691, 339138866, '119.34203029098865', '26.031252425056657', 45);
INSERT INTO `crosspoint` VALUES (4693, 339152261, '119.32679388829848', '26.026061892211562', 45);
INSERT INTO `crosspoint` VALUES (4694, 339152270, '119.31491056906675', '26.02647858234614', 44);
INSERT INTO `crosspoint` VALUES (4699, 339152595, '119.30587344182824', '26.02768856751643', 44);
INSERT INTO `crosspoint` VALUES (4727, 351469739, '119.28217789121534', '26.0070568187802', 22);
INSERT INTO `crosspoint` VALUES (4729, 351469740, '119.28293576600953', '26.008373050030205', 22);
INSERT INTO `crosspoint` VALUES (4731, 351469741, '119.28087523580275', '26.00740536819592', 22);
INSERT INTO `crosspoint` VALUES (4732, 351469742, '119.2810346615229', '26.0071655175282', 22);
INSERT INTO `crosspoint` VALUES (4736, 351469742, '119.28375074413803', '26.005775505300182', 22);
INSERT INTO `crosspoint` VALUES (4739, 351469743, '119.27833824299346', '26.00855600605004', 22);
INSERT INTO `crosspoint` VALUES (4744, 351469745, '119.28195921328968', '26.008730624661926', 22);
INSERT INTO `crosspoint` VALUES (4749, 351469746, '119.2849292885317', '26.01031908748448', 32);
INSERT INTO `crosspoint` VALUES (4750, 351469747, '119.28520702266256', '26.01043201329933', 33);
INSERT INTO `crosspoint` VALUES (4751, 351469749, '119.28588470545657', '26.01131493870798', 33);
INSERT INTO `crosspoint` VALUES (4755, 351469752, '119.28419301375637', '26.0093555442132', 32);
INSERT INTO `crosspoint` VALUES (4758, 351469752, '119.28148441921829', '26.00640380544737', 22);
INSERT INTO `crosspoint` VALUES (4760, 351469752, '119.28033790955267', '26.005360472017028', 22);
INSERT INTO `crosspoint` VALUES (4761, 359886614, '119.34178269767965', '25.998090405559875', 25);
INSERT INTO `crosspoint` VALUES (4762, 359886614, '119.33987965935397', '25.99753140537462', 25);
INSERT INTO `crosspoint` VALUES (4770, 359886615, '119.34739342101543', '25.997897466231688', 26);
INSERT INTO `crosspoint` VALUES (4771, 367486313, '119.36405107909158', '26.035624857500164', 56);
INSERT INTO `crosspoint` VALUES (4772, 367486313, '119.364112855603', '26.035392101761868', 56);
INSERT INTO `crosspoint` VALUES (4774, 367486314, '119.36423297901761', '26.034992307433292', 46);
INSERT INTO `crosspoint` VALUES (4775, 367486314, '119.36427231687072', '26.03488921771993', 46);
INSERT INTO `crosspoint` VALUES (4780, 367486314, '119.36641220863744', '26.03122629507243', 47);
INSERT INTO `crosspoint` VALUES (4786, 368479617, '119.35776327225476', '26.037888339646873', 56);
INSERT INTO `crosspoint` VALUES (4787, 395914904, '119.38478680119857', '25.99849529927774', 27);
INSERT INTO `crosspoint` VALUES (4795, 395914904, '119.39134260417514', '26.00069876720653', 28);
INSERT INTO `crosspoint` VALUES (4796, 395914904, '119.39187557172255', '26.000855843047752', 28);
INSERT INTO `crosspoint` VALUES (4804, 395914908, '119.40638001987338', '25.99836436713839', 29);
INSERT INTO `crosspoint` VALUES (4812, 395914908, '119.40722595193157', '26.00195134359289', 29);
INSERT INTO `crosspoint` VALUES (4821, 395914908, '119.40208460782448', '26.003187005729966', 28);
INSERT INTO `crosspoint` VALUES (4828, 395914908, '119.39837589477756', '26.003469633062473', 28);
INSERT INTO `crosspoint` VALUES (4830, 395914908, '119.39754549150804', '26.00340864829694', 28);
INSERT INTO `crosspoint` VALUES (4837, 398364198, '119.31599241896556', '26.046875036009894', 54);
INSERT INTO `crosspoint` VALUES (4849, 398364198, '119.31721482616365', '26.04621798162353', 54);
INSERT INTO `crosspoint` VALUES (4867, 398364198, '119.31656756241362', '26.044395253522246', 54);
INSERT INTO `crosspoint` VALUES (4869, 402756074, '119.3560467125534', '26.036449033465786', 56);
INSERT INTO `crosspoint` VALUES (4871, 402756075, '119.35190868071889', '26.031393544951413', 46);
INSERT INTO `crosspoint` VALUES (4872, 402773748, '119.37994832562214', '26.021749204773673', 37);
INSERT INTO `crosspoint` VALUES (4873, 402773748, '119.3802384700413', '26.02219087177066', 47);
INSERT INTO `crosspoint` VALUES (4875, 402773748, '119.38202925543281', '26.024910393890792', 47);
INSERT INTO `crosspoint` VALUES (4878, 402773749, '119.3825042967195', '26.025950101927066', 47);
INSERT INTO `crosspoint` VALUES (4879, 402773749, '119.3798171272707', '26.021822257869417', 37);
INSERT INTO `crosspoint` VALUES (4880, 402773750, '119.37533123775789', '26.016023761139373', 37);
INSERT INTO `crosspoint` VALUES (4898, 402917994, '119.29640216423535', '26.03701360378297', 53);
INSERT INTO `crosspoint` VALUES (4899, 402917994, '119.2960734055599', '26.03681931314275', 53);
INSERT INTO `crosspoint` VALUES (4908, 402917994, '119.29104225207958', '26.03260046150836', 43);
INSERT INTO `crosspoint` VALUES (4912, 402917994, '119.29078426435846', '26.030391655632222', 43);
INSERT INTO `crosspoint` VALUES (4924, 406641975, '119.42671101895172', '25.98350624282134', 20);
INSERT INTO `crosspoint` VALUES (4925, 406641982, '119.42667265753074', '25.983572529845734', 20);
INSERT INTO `crosspoint` VALUES (4929, 406641982, '119.42344747218537', '25.982564547879186', 9);
INSERT INTO `crosspoint` VALUES (4936, 412890672, '119.31211674320986', '26.03851636752613', 54);
INSERT INTO `crosspoint` VALUES (4938, 412890672, '119.31217871126802', '26.038138413080222', 54);
INSERT INTO `crosspoint` VALUES (4939, 412890675, '119.31163616129406', '26.03813767942438', 54);
INSERT INTO `crosspoint` VALUES (4941, 412890676, '119.31198075127233', '26.03799385788607', 54);
INSERT INTO `crosspoint` VALUES (4942, 412890676, '119.31207337177011', '26.037993025297588', 54);
INSERT INTO `crosspoint` VALUES (4943, 412890678, '119.31141267904887', '26.039189175047763', 54);
INSERT INTO `crosspoint` VALUES (4944, 412890678, '119.31135959767862', '26.03949540762793', 54);
INSERT INTO `crosspoint` VALUES (4945, 412890678, '119.31126781637751', '26.03962185509738', 54);
INSERT INTO `crosspoint` VALUES (4948, 412890678, '119.31171935630383', '26.039733584014726', 54);
INSERT INTO `crosspoint` VALUES (4949, 412890678, '119.31247456889614', '26.03988560657138', 54);
INSERT INTO `crosspoint` VALUES (4950, 412890678, '119.31298738677002', '26.03998880547088', 54);
INSERT INTO `crosspoint` VALUES (4951, 412890680, '119.31309696147835', '26.040037550094116', 54);
INSERT INTO `crosspoint` VALUES (4952, 412890680, '119.31337394372174', '26.040039406558744', 54);
INSERT INTO `crosspoint` VALUES (4954, 412890680, '119.3145116439022', '26.040008850424638', 54);
INSERT INTO `crosspoint` VALUES (4955, 412890684, '119.31353672751756', '26.039317997729796', 54);
INSERT INTO `crosspoint` VALUES (4956, 412890684, '119.31380468519554', '26.039340080588207', 54);
INSERT INTO `crosspoint` VALUES (4959, 412890684, '119.31441174533506', '26.039408009281612', 54);
INSERT INTO `crosspoint` VALUES (4960, 412890684, '119.31460429411334', '26.039445237108268', 54);
INSERT INTO `crosspoint` VALUES (4961, 412890684, '119.31466777322359', '26.039457557677704', 54);
INSERT INTO `crosspoint` VALUES (4962, 412890714, '119.31275464862745', '26.038017487458255', 54);
INSERT INTO `crosspoint` VALUES (4963, 412890714, '119.31298838174536', '26.038022180528873', 54);
INSERT INTO `crosspoint` VALUES (4967, 412890717, '119.31267879062443', '26.038189174177266', 54);
INSERT INTO `crosspoint` VALUES (4970, 412890717, '119.31257913841473', '26.0389903699779', 54);
INSERT INTO `crosspoint` VALUES (4971, 412897282, '119.31117274005992', '26.0399626580459', 54);
INSERT INTO `crosspoint` VALUES (4977, 412897282, '119.31335071877481', '26.040429721472904', 54);
INSERT INTO `crosspoint` VALUES (4978, 412897284, '119.31460137315818', '26.04059347150778', 54);
INSERT INTO `crosspoint` VALUES (4981, 412897284, '119.31488420744896', '26.041257089392772', 54);
INSERT INTO `crosspoint` VALUES (4982, 412897290, '119.31308463541211', '26.040367208741266', 54);
INSERT INTO `crosspoint` VALUES (4985, 412897290, '119.31441697621334', '26.04027533121553', 54);
INSERT INTO `crosspoint` VALUES (4986, 412897290, '119.31446424618733', '26.04027293337572', 54);
INSERT INTO `crosspoint` VALUES (4998, 412907986, '119.31156527269717', '26.04273978434716', 54);
INSERT INTO `crosspoint` VALUES (4999, 412907989, '119.31663786784776', '26.041703641856184', 54);
INSERT INTO `crosspoint` VALUES (5002, 412907989, '119.31680336369165', '26.041262829154658', 54);
INSERT INTO `crosspoint` VALUES (5006, 412907989, '119.31556994457331', '26.0396977611803', 54);
INSERT INTO `crosspoint` VALUES (5010, 412907992, '119.31143609356646', '26.03887993088423', 54);
INSERT INTO `crosspoint` VALUES (5014, 412907993, '119.31181106176103', '26.039142438272165', 54);
INSERT INTO `crosspoint` VALUES (5019, 412908001, '119.31475846555888', '26.045228075493124', 54);
INSERT INTO `crosspoint` VALUES (5022, 412908004, '119.31264767715629', '26.039039505690944', 54);
INSERT INTO `crosspoint` VALUES (5023, 412908004, '119.31277781112647', '26.039132792870113', 54);
INSERT INTO `crosspoint` VALUES (5024, 412908008, '119.31141922648844', '26.03910220696325', 54);
INSERT INTO `crosspoint` VALUES (5025, 412908010, '119.31157589057551', '26.040059100448026', 54);
INSERT INTO `crosspoint` VALUES (5026, 412908011, '119.3122001315002', '26.040186630254034', 54);
INSERT INTO `crosspoint` VALUES (5027, 412908011, '119.31300587003747', '26.0403511339367', 54);
INSERT INTO `crosspoint` VALUES (5028, 412908012, '119.31160093830302', '26.03850878968575', 54);
INSERT INTO `crosspoint` VALUES (5029, 412908013, '119.31162112607515', '26.03828575921933', 54);
INSERT INTO `crosspoint` VALUES (5033, 412908016, '119.31131104491098', '26.03692688000201', 54);
INSERT INTO `crosspoint` VALUES (5035, 412908017, '119.3109445810243', '26.036591427280477', 54);
INSERT INTO `crosspoint` VALUES (5038, 412908017, '119.3104900596688', '26.03647826258903', 54);
INSERT INTO `crosspoint` VALUES (5039, 412908017, '119.3100758750664', '26.03636279399993', 54);
INSERT INTO `crosspoint` VALUES (5043, 412908018, '119.30978728831458', '26.036036769741816', 54);
INSERT INTO `crosspoint` VALUES (5045, 412908019, '119.31264490066114', '26.038091883690353', 54);
INSERT INTO `crosspoint` VALUES (5047, 412908036, '119.31675485839088', '26.042179346764758', 54);
INSERT INTO `crosspoint` VALUES (5048, 412908036, '119.31740556655946', '26.042748664853004', 54);
INSERT INTO `crosspoint` VALUES (5050, 412908036, '119.31789214336146', '26.04278201774021', 54);
INSERT INTO `crosspoint` VALUES (5057, 412908044, '119.31103094132943', '26.039469597316984', 54);
INSERT INTO `crosspoint` VALUES (5062, 412931674, '119.31580326432132', '26.04100101930832', 54);
INSERT INTO `crosspoint` VALUES (5063, 412931675, '119.31574020502633', '26.041102244499466', 54);
INSERT INTO `crosspoint` VALUES (5065, 412931680, '119.31316521784706', '26.040102178053534', 54);
INSERT INTO `crosspoint` VALUES (5066, 412931680, '119.31322612545206', '26.04015993159277', 54);
INSERT INTO `crosspoint` VALUES (5072, 412935096, '119.31046621077574', '26.03656360847288', 54);
INSERT INTO `crosspoint` VALUES (5085, 412942168, '119.31348982890215', '26.039579467686963', 54);
INSERT INTO `crosspoint` VALUES (5087, 412942170, '119.31239025268815', '26.040136196192318', 54);
INSERT INTO `crosspoint` VALUES (5089, 412942172, '119.31633183147086', '26.043882278503304', 54);
INSERT INTO `crosspoint` VALUES (5093, 413993714, '119.29101815592642', '26.050978500671558', 63);
INSERT INTO `crosspoint` VALUES (5094, 413993715, '119.29167944738994', '26.050026497707282', 63);
INSERT INTO `crosspoint` VALUES (5107, 421160853, '119.37004201930719', '25.999216894238877', 27);
INSERT INTO `crosspoint` VALUES (5109, 421160853, '119.36969930165596', '25.99952823082782', 27);
INSERT INTO `crosspoint` VALUES (5113, 421160853, '119.36370278219061', '26.004696259296654', 26);
INSERT INTO `crosspoint` VALUES (5118, 430887632, '119.31847081563485', '26.047185132848266', 54);
INSERT INTO `crosspoint` VALUES (5119, 430887632, '119.31828996393628', '26.04627277774823', 54);
INSERT INTO `crosspoint` VALUES (5121, 430887633, '119.3155544228766', '26.046370288565736', 54);
INSERT INTO `crosspoint` VALUES (5122, 430887633, '119.31488000726063', '26.045447222430962', 54);
INSERT INTO `crosspoint` VALUES (5124, 431111474, '119.32307178590277', '26.046687172564415', 54);
INSERT INTO `crosspoint` VALUES (5129, 431111477, '119.31850273733724', '26.046392740190353', 54);
INSERT INTO `crosspoint` VALUES (5130, 431111477, '119.31816966158198', '26.046547687426077', 54);
INSERT INTO `crosspoint` VALUES (5131, 431111477, '119.31806993711463', '26.046600747632677', 54);
INSERT INTO `crosspoint` VALUES (5132, 431111481, '119.31997697821603', '26.048179090492592', 64);
INSERT INTO `crosspoint` VALUES (5137, 431111481, '119.31965554028011', '26.048025307329976', 64);
INSERT INTO `crosspoint` VALUES (5145, 431111481, '119.31863814253042', '26.047230996344577', 54);
INSERT INTO `crosspoint` VALUES (5147, 431111481, '119.31839275944398', '26.04718474801072', 54);
INSERT INTO `crosspoint` VALUES (5170, 431111485, '119.32066044165539', '26.042476973135884', 54);
INSERT INTO `crosspoint` VALUES (5174, 431111487, '119.32663875291735', '26.041938820211968', 55);
INSERT INTO `crosspoint` VALUES (5179, 431111488, '119.3321066977458', '26.052994539324175', 65);
INSERT INTO `crosspoint` VALUES (5181, 431111496, '119.32927310226913', '26.04144804689555', 55);
INSERT INTO `crosspoint` VALUES (5182, 431111496, '119.32899225391215', '26.044489927666966', 55);
INSERT INTO `crosspoint` VALUES (5183, 431111496, '119.32895589565317', '26.044882528117153', 55);
INSERT INTO `crosspoint` VALUES (5186, 431111496, '119.32887044016502', '26.04578314761555', 55);
INSERT INTO `crosspoint` VALUES (5190, 431122906, '119.3354943648069', '26.052858674198237', 65);
INSERT INTO `crosspoint` VALUES (5191, 431122907, '119.33507065898405', '26.041805332467057', 55);
INSERT INTO `crosspoint` VALUES (5192, 431122907, '119.3350946464987', '26.04169897195656', 55);
INSERT INTO `crosspoint` VALUES (5196, 431122914, '119.32830241536858', '26.04892878696158', 65);
INSERT INTO `crosspoint` VALUES (5198, 431122915, '119.32786545805274', '26.051022971239092', 65);
INSERT INTO `crosspoint` VALUES (5199, 431122915, '119.32811467961746', '26.048973794197824', 65);
INSERT INTO `crosspoint` VALUES (5200, 431122915, '119.32811944029194', '26.048914256128576', 65);
INSERT INTO `crosspoint` VALUES (5221, 431122917, '119.28511323508835', '26.00274648499029', 23);
INSERT INTO `crosspoint` VALUES (5251, 431590680, '119.31818009761159', '26.046891361754103', 54);
INSERT INTO `crosspoint` VALUES (5272, 431799435, '119.42964043092786', '25.982280410755603', 10);
INSERT INTO `crosspoint` VALUES (5273, 431799435, '119.42961984371885', '25.982206454011557', 10);
INSERT INTO `crosspoint` VALUES (5280, 431799435, '119.42482551917139', '25.97797997521523', 9);
INSERT INTO `crosspoint` VALUES (5281, 431799435, '119.42290345397456', '25.977082964584177', 9);
INSERT INTO `crosspoint` VALUES (5282, 431799436, '119.42146548169862', '25.975757325196618', 9);
INSERT INTO `crosspoint` VALUES (5287, 431799436, '119.42300573424545', '25.97703261201623', 9);
INSERT INTO `crosspoint` VALUES (5293, 431799437, '119.42205633080889', '25.97801325758195', 9);
INSERT INTO `crosspoint` VALUES (5308, 431799728, '119.42485264687404', '25.977909009117926', 9);
INSERT INTO `crosspoint` VALUES (5309, 431799729, '119.39487011424364', '25.99672690148312', 28);
INSERT INTO `crosspoint` VALUES (5310, 431799729, '119.39431299884929', '25.99659089168969', 28);
INSERT INTO `crosspoint` VALUES (5312, 431799729, '119.39300725958933', '25.996319821520927', 28);
INSERT INTO `crosspoint` VALUES (5313, 431799729, '119.3922654619547', '25.996169481984523', 28);
INSERT INTO `crosspoint` VALUES (5314, 431799729, '119.3915338549364', '25.996082809405973', 28);
INSERT INTO `crosspoint` VALUES (5319, 431799729, '119.38402356399904', '25.995337272001215', 17);
INSERT INTO `crosspoint` VALUES (5324, 431799729, '119.38107050275201', '25.993987280632357', 17);
INSERT INTO `crosspoint` VALUES (5325, 431799729, '119.38050296807339', '25.99379430891204', 17);
INSERT INTO `crosspoint` VALUES (5326, 431799731, '119.39560436651034', '25.996758771839378', 28);
INSERT INTO `crosspoint` VALUES (5329, 431799731, '119.39999282118455', '25.997707192177444', 28);
INSERT INTO `crosspoint` VALUES (5331, 431799731, '119.40162712827737', '25.997864629791263', 28);
INSERT INTO `crosspoint` VALUES (5333, 431799732, '119.3949067562036', '25.99659673399463', 28);
INSERT INTO `crosspoint` VALUES (5334, 432713132, '119.32087116498063', '26.03945385302489', 54);
INSERT INTO `crosspoint` VALUES (5335, 432713132, '119.3207780324732', '26.03946038060946', 54);
INSERT INTO `crosspoint` VALUES (5338, 432713132, '119.31896402846283', '26.039018438434837', 54);
INSERT INTO `crosspoint` VALUES (5339, 432713132, '119.31870361563035', '26.03892695389085', 54);
INSERT INTO `crosspoint` VALUES (5345, 432713132, '119.31706311074635', '26.038207997631705', 54);
INSERT INTO `crosspoint` VALUES (5349, 432713132, '119.31804430351981', '26.037676834787153', 54);
INSERT INTO `crosspoint` VALUES (5350, 432713132, '119.31870538399725', '26.037599230182895', 54);
INSERT INTO `crosspoint` VALUES (5352, 432713132, '119.32033279226751', '26.03733199475637', 54);
INSERT INTO `crosspoint` VALUES (5353, 432713132, '119.32043838750961', '26.03731435737102', 54);
INSERT INTO `crosspoint` VALUES (5354, 435074403, '119.34630777110962', '26.026909058791198', 46);
INSERT INTO `crosspoint` VALUES (5355, 435074403, '119.34639577168375', '26.026798968092', 46);
INSERT INTO `crosspoint` VALUES (5356, 435074403, '119.34769768740831', '26.025283498622386', 46);
INSERT INTO `crosspoint` VALUES (5358, 435074403, '119.34998087845592', '26.02275136091326', 46);
INSERT INTO `crosspoint` VALUES (5360, 435074403, '119.35360874278972', '26.018552418858636', 36);
INSERT INTO `crosspoint` VALUES (5361, 435074404, '119.3462956154176', '26.027166795830386', 46);
INSERT INTO `crosspoint` VALUES (5362, 435074404, '119.3460235824832', '26.027480816090673', 46);
INSERT INTO `crosspoint` VALUES (5363, 435074405, '119.34668903797704', '26.027118238225903', 46);
INSERT INTO `crosspoint` VALUES (5364, 435074405, '119.34704693053428', '26.027324206341678', 46);
INSERT INTO `crosspoint` VALUES (5365, 435242831, '119.31969904028668', '26.047792283917488', 54);
INSERT INTO `crosspoint` VALUES (5366, 435242841, '119.31811996728788', '26.046818808126165', 54);
INSERT INTO `crosspoint` VALUES (5367, 435242841, '119.31809933997604', '26.046720898937878', 54);
INSERT INTO `crosspoint` VALUES (5369, 435242842, '119.31799480956599', '26.04661101190616', 54);
INSERT INTO `crosspoint` VALUES (5373, 435242844, '119.31865485577492', '26.047153648885782', 54);
INSERT INTO `crosspoint` VALUES (5374, 435242844, '119.31868177781983', '26.04702975003893', 54);
INSERT INTO `crosspoint` VALUES (5375, 435242845, '119.31860333820559', '26.046405141417083', 54);
INSERT INTO `crosspoint` VALUES (5376, 435242845, '119.31877134154574', '26.04642590720657', 54);
INSERT INTO `crosspoint` VALUES (5377, 435242845, '119.31907797211413', '26.046463843946917', 54);
INSERT INTO `crosspoint` VALUES (5378, 435242846, '119.3191364217865', '26.046471860890467', 54);
INSERT INTO `crosspoint` VALUES (5379, 435242847, '119.31974025969915', '26.047681445511', 54);
INSERT INTO `crosspoint` VALUES (5380, 435242847, '119.31978619199452', '26.04728195472653', 54);
INSERT INTO `crosspoint` VALUES (5382, 435242848, '119.3199827023963', '26.04697651970806', 54);
INSERT INTO `crosspoint` VALUES (5384, 435242849, '119.31995066193019', '26.046835313570103', 54);
INSERT INTO `crosspoint` VALUES (5386, 435242850, '119.31941802009757', '26.04753218700608', 54);
INSERT INTO `crosspoint` VALUES (5387, 435242850, '119.319310731896', '26.047474506004804', 54);
INSERT INTO `crosspoint` VALUES (5391, 435242850, '119.3190351291547', '26.047295100350137', 54);
INSERT INTO `crosspoint` VALUES (5395, 435242850, '119.3190746328739', '26.046812148301616', 54);
INSERT INTO `crosspoint` VALUES (5396, 435242850, '119.319096586509', '26.046652349873632', 54);
INSERT INTO `crosspoint` VALUES (5411, 435242850, '119.31933890744583', '26.046018668660977', 54);
INSERT INTO `crosspoint` VALUES (5412, 435242850, '119.31931873538936', '26.04587726760991', 54);
INSERT INTO `crosspoint` VALUES (5414, 435749605, '119.31991072993908', '26.047753177354465', 54);
INSERT INTO `crosspoint` VALUES (5415, 435749605, '119.32007968933357', '26.047823640213974', 54);
INSERT INTO `crosspoint` VALUES (5418, 435749605, '119.32060688359074', '26.047669787358174', 54);
INSERT INTO `crosspoint` VALUES (5420, 435749606, '119.32020275961816', '26.04695617760438', 54);
INSERT INTO `crosspoint` VALUES (5421, 435749607, '119.31883518181918', '26.04722108842793', 54);
INSERT INTO `crosspoint` VALUES (5432, 435749610, '119.31946489413404', '26.0472576234824', 54);
INSERT INTO `crosspoint` VALUES (5443, 435749610, '119.31980242786565', '26.047136447837918', 54);
INSERT INTO `crosspoint` VALUES (5444, 435749610, '119.31984689173711', '26.047141105859666', 54);
INSERT INTO `crosspoint` VALUES (5446, 435749611, '119.3199029634686', '26.046816114808657', 54);
INSERT INTO `crosspoint` VALUES (5467, 435749611, '119.32011961554343', '26.04561863845697', 54);
INSERT INTO `crosspoint` VALUES (5487, 439452272, '119.31987566667026', '26.046964604074624', 54);
INSERT INTO `crosspoint` VALUES (5496, 439628703, '119.42969292565797', '25.982114905244035', 10);
INSERT INTO `crosspoint` VALUES (5497, 439628703, '119.42980096541693', '25.98217147902703', 10);
INSERT INTO `crosspoint` VALUES (5505, 439628708, '119.31482893381545', '26.045375618371665', 54);
INSERT INTO `crosspoint` VALUES (5509, 439628708, '119.31651174452125', '26.044310137961894', 54);
INSERT INTO `crosspoint` VALUES (5520, 439628712, '119.32915053769896', '26.041319981280775', 55);
INSERT INTO `crosspoint` VALUES (5521, 439628713, '119.3292773916787', '26.041323947297027', 55);
INSERT INTO `crosspoint` VALUES (5523, 439628714, '119.33017108143895', '26.029802940375905', 45);
INSERT INTO `crosspoint` VALUES (5524, 439628714, '119.33018433974622', '26.02966045220142', 45);
INSERT INTO `crosspoint` VALUES (5525, 439628715, '119.3306807672721', '26.02539696779067', 45);
INSERT INTO `crosspoint` VALUES (5526, 439628715, '119.3306231955434', '26.026905913586805', 45);
INSERT INTO `crosspoint` VALUES (5527, 439628715, '119.33051564306813', '26.02822278914671', 45);
INSERT INTO `crosspoint` VALUES (5530, 442694333, '119.32055933293886', '26.04714220146345', 54);
INSERT INTO `crosspoint` VALUES (5532, 442694333, '119.32075797315008', '26.04731505393543', 54);
INSERT INTO `crosspoint` VALUES (5536, 442694337, '119.32057493922662', '26.02991301414435', 44);
INSERT INTO `crosspoint` VALUES (5537, 442694337, '119.3205599755081', '26.03007497702512', 44);
INSERT INTO `crosspoint` VALUES (5538, 442694337, '119.32047766905146', '26.030554988053176', 44);
INSERT INTO `crosspoint` VALUES (5539, 442694343, '119.32087288682838', '26.042304354989476', 54);
INSERT INTO `crosspoint` VALUES (5540, 442694345, '119.32079075470104', '26.042437845812373', 54);
INSERT INTO `crosspoint` VALUES (5541, 442694345, '119.32077032535852', '26.042334627245374', 54);
INSERT INTO `crosspoint` VALUES (5542, 442694347, '119.32075721623313', '26.0419308210736', 54);
INSERT INTO `crosspoint` VALUES (5553, 442694347, '119.32007603147102', '26.036030354389972', 54);
INSERT INTO `crosspoint` VALUES (5554, 444492943, '119.32067078587208', '26.04760706176534', 54);
INSERT INTO `crosspoint` VALUES (5563, 444492944, '119.32036556316393', '26.047559619756242', 54);
INSERT INTO `crosspoint` VALUES (5565, 444492944, '119.31996992288951', '26.047522194255396', 54);
INSERT INTO `crosspoint` VALUES (5567, 444492945, '119.3199949295118', '26.04730297437846', 54);
INSERT INTO `crosspoint` VALUES (5568, 444492945, '119.32016644622351', '26.04732082055045', 54);
INSERT INTO `crosspoint` VALUES (5570, 444492946, '119.31998775665657', '26.047366165986958', 54);
INSERT INTO `crosspoint` VALUES (5571, 444492947, '119.32035084044597', '26.047341858166845', 54);
INSERT INTO `crosspoint` VALUES (5572, 444492948, '119.3203671498951', '26.04735538255389', 54);
INSERT INTO `crosspoint` VALUES (5582, 444493629, '119.31858837702818', '26.04624596245442', 54);
INSERT INTO `crosspoint` VALUES (5583, 446022114, '119.33247659118996', '26.0414401801477', 55);
INSERT INTO `crosspoint` VALUES (5586, 446022114, '119.33633961828944', '26.041817253753383', 55);
INSERT INTO `crosspoint` VALUES (5589, 446022114, '119.3414084718687', '26.04241202991025', 55);
INSERT INTO `crosspoint` VALUES (5590, 446022115, '119.34153596812526', '26.042423537036324', 55);
INSERT INTO `crosspoint` VALUES (5591, 446022116, '119.3415346042675', '26.042552882459724', 55);
INSERT INTO `crosspoint` VALUES (5597, 446022118, '119.34146309597114', '26.047217497389223', 55);
INSERT INTO `crosspoint` VALUES (5599, 446022118, '119.34145024604346', '26.048122729216605', 65);
INSERT INTO `crosspoint` VALUES (5602, 446022118, '119.34139429301236', '26.050360689603743', 65);
INSERT INTO `crosspoint` VALUES (5603, 446022119, '119.34114700099293', '26.03237353419963', 45);
INSERT INTO `crosspoint` VALUES (5610, 446022119, '119.33233690100461', '26.041593011578463', 55);
INSERT INTO `crosspoint` VALUES (5611, 446022122, '119.32038622019', '26.04741004342207', 54);
INSERT INTO `crosspoint` VALUES (5613, 446022124, '119.31861680929762', '26.046306657618004', 54);
INSERT INTO `crosspoint` VALUES (5614, 446022125, '119.31860128709164', '26.046277731382315', 54);
INSERT INTO `crosspoint` VALUES (5615, 446022128, '119.31876345580585', '26.04648111570515', 54);
INSERT INTO `crosspoint` VALUES (5616, 446022130, '119.3193283433374', '26.0472989878865', 54);
INSERT INTO `crosspoint` VALUES (5618, 446022131, '119.31942931171695', '26.047280507977824', 54);
INSERT INTO `crosspoint` VALUES (5620, 446022134, '119.3200698420758', '26.046090858549626', 54);
INSERT INTO `crosspoint` VALUES (5622, 446022134, '119.32013056990449', '26.04579318075443', 54);
INSERT INTO `crosspoint` VALUES (5623, 446022135, '119.32012574683998', '26.04570619862726', 54);
INSERT INTO `crosspoint` VALUES (5624, 446022137, '119.31983006985915', '26.046935775197557', 54);
INSERT INTO `crosspoint` VALUES (5625, 446022138, '119.31984046351903', '26.046874528925223', 54);
INSERT INTO `crosspoint` VALUES (5627, 446022138, '119.31987580994736', '26.046728604471895', 54);
INSERT INTO `crosspoint` VALUES (5630, 446022138, '119.32002180458167', '26.046220699430815', 54);
INSERT INTO `crosspoint` VALUES (5631, 446022140, '119.31963494716453', '26.04685636013556', 54);
INSERT INTO `crosspoint` VALUES (5632, 446022141, '119.3194205797769', '26.046839445981018', 54);
INSERT INTO `crosspoint` VALUES (5634, 446022142, '119.31033071709027', '26.046690676882505', 54);
INSERT INTO `crosspoint` VALUES (5637, 446022142, '119.31087634448842', '26.046429947018794', 54);
INSERT INTO `crosspoint` VALUES (5640, 446050451, '119.31944294310138', '26.046686438929537', 54);
INSERT INTO `crosspoint` VALUES (5642, 450525604, '119.26149956016118', '25.993104815900733', 11);
INSERT INTO `crosspoint` VALUES (5643, 450525605, '119.2597951448428', '25.992175837600815', 11);
INSERT INTO `crosspoint` VALUES (5644, 450525605, '119.25848402496842', '25.99132483775398', 11);
INSERT INTO `crosspoint` VALUES (5645, 456013787, '119.30070448901873', '26.040147433688496', 53);
INSERT INTO `crosspoint` VALUES (5646, 456013789, '119.30832202804376', '26.04555063820601', 54);
INSERT INTO `crosspoint` VALUES (5649, 456013789, '119.30659713715329', '26.044694481703562', 54);
INSERT INTO `crosspoint` VALUES (5652, 456013789, '119.30507616615131', '26.043967369253384', 54);
INSERT INTO `crosspoint` VALUES (5667, 456013790, '119.30651937943445', '26.044820771211015', 54);
INSERT INTO `crosspoint` VALUES (5668, 456013791, '119.30630916812873', '26.04514491022364', 54);
INSERT INTO `crosspoint` VALUES (5669, 456013792, '119.30621898927545', '26.045306354904483', 54);
INSERT INTO `crosspoint` VALUES (5670, 456013792, '119.30593832872184', '26.045808803953804', 54);
INSERT INTO `crosspoint` VALUES (5671, 456013793, '119.30500483159575', '26.04407162052988', 54);
INSERT INTO `crosspoint` VALUES (5672, 456013795, '119.30824261227382', '26.04564632320392', 54);
INSERT INTO `crosspoint` VALUES (5673, 456013796, '119.31368577266731', '26.04612738889794', 54);
INSERT INTO `crosspoint` VALUES (5679, 456013796, '119.31217577061011', '26.046390805498227', 54);
INSERT INTO `crosspoint` VALUES (5685, 456013796, '119.31048779645394', '26.046887753441474', 54);
INSERT INTO `crosspoint` VALUES (5686, 456013797, '119.3104038698906', '26.046736975822967', 54);
INSERT INTO `crosspoint` VALUES (5699, 456013797, '119.30991512703272', '26.046861481482438', 54);
INSERT INTO `crosspoint` VALUES (5710, 456013800, '119.31010140339907', '26.047281710851816', 54);
INSERT INTO `crosspoint` VALUES (5719, 456013800, '119.30885088946054', '26.045776109979407', 54);
INSERT INTO `crosspoint` VALUES (5722, 456013803, '119.31324366061583', '26.046142606411806', 54);
INSERT INTO `crosspoint` VALUES (5725, 456013803, '119.31366262095017', '26.046018325779468', 54);
INSERT INTO `crosspoint` VALUES (5747, 456013806, '119.31222207321522', '26.045970520673663', 54);
INSERT INTO `crosspoint` VALUES (5752, 456013807, '119.31334865777649', '26.04623200674868', 54);
INSERT INTO `crosspoint` VALUES (5755, 456013807, '119.31266520026557', '26.04626312418632', 54);
INSERT INTO `crosspoint` VALUES (5757, 456013809, '119.3126706838221', '26.04621955174555', 54);
INSERT INTO `crosspoint` VALUES (5767, 456013810, '119.3108930729221', '26.046462660365144', 54);
INSERT INTO `crosspoint` VALUES (5778, 474337692, '119.29227791275451', '26.00026343918522', 23);
INSERT INTO `crosspoint` VALUES (5783, 474337693, '119.28994071725593', '26.001722230554115', 23);
INSERT INTO `crosspoint` VALUES (5791, 474337696, '119.27479186432042', '26.015099823584162', 32);
INSERT INTO `crosspoint` VALUES (5792, 474337696, '119.27306680997096', '26.014144625293394', 32);
INSERT INTO `crosspoint` VALUES (5794, 474337696, '119.27070661593413', '26.01283338573742', 32);
INSERT INTO `crosspoint` VALUES (5795, 474337697, '119.29293160406598', '25.99912205626735', 23);
INSERT INTO `crosspoint` VALUES (5798, 474337697, '119.29522570268907', '25.99718137190627', 23);
INSERT INTO `crosspoint` VALUES (5822, 474337697, '119.31725518775438', '25.993767705327127', 14);
INSERT INTO `crosspoint` VALUES (5846, 474337699, '119.28040124103805', '26.007244897355395', 22);
INSERT INTO `crosspoint` VALUES (5851, 474342548, '119.27224219480384', '26.059636974062496', 62);
INSERT INTO `crosspoint` VALUES (5854, 474342548, '119.27375087208571', '26.059976950660538', 62);
INSERT INTO `crosspoint` VALUES (5855, 474342550, '119.27277341945472', '26.060808263959764', 62);
INSERT INTO `crosspoint` VALUES (5859, 474342550, '119.27208884232392', '26.059724502857122', 62);
INSERT INTO `crosspoint` VALUES (5864, 474342551, '119.29423427777915', '26.040979450016987', 53);
INSERT INTO `crosspoint` VALUES (5882, 474342552, '119.2840279294104', '26.008203815424192', 22);
INSERT INTO `crosspoint` VALUES (5886, 474342553, '119.27504871946206', '26.060820959700933', 62);
INSERT INTO `crosspoint` VALUES (5893, 474342556, '119.2987096406688', '26.03066913592405', 43);
INSERT INTO `crosspoint` VALUES (5895, 474342556, '119.29852385308503', '26.03144576374149', 43);
INSERT INTO `crosspoint` VALUES (5899, 474342556, '119.29760949133828', '26.033669957476363', 43);
INSERT INTO `crosspoint` VALUES (5903, 474342556, '119.29645850898062', '26.03697146627951', 53);
INSERT INTO `crosspoint` VALUES (5904, 474342559, '119.29408262609418', '26.041237172704417', 53);
INSERT INTO `crosspoint` VALUES (5913, 474342560, '119.27417930383838', '26.061973820235714', 72);
INSERT INTO `crosspoint` VALUES (5916, 474342561, '119.27478844913283', '26.060633642947366', 62);
INSERT INTO `crosspoint` VALUES (5917, 474342563, '119.29408997847149', '26.030279947742706', 43);
INSERT INTO `crosspoint` VALUES (5919, 474342563, '119.29698165188782', '26.030166979591964', 43);
INSERT INTO `crosspoint` VALUES (5920, 474342563, '119.29836754888014', '26.03012296815163', 43);
INSERT INTO `crosspoint` VALUES (5921, 474342564, '119.29784126505277', '26.031585384466528', 43);
INSERT INTO `crosspoint` VALUES (5927, 474342566, '119.29267319041817', '26.020575573162503', 33);
INSERT INTO `crosspoint` VALUES (5928, 474342566, '119.29251002305325', '26.020328717201693', 33);
INSERT INTO `crosspoint` VALUES (5930, 474342566, '119.28996562580556', '26.017028129622084', 33);
INSERT INTO `crosspoint` VALUES (5934, 474342566, '119.2870152767451', '26.013211459533757', 33);
INSERT INTO `crosspoint` VALUES (5935, 474342566, '119.28690977782799', '26.013087406385097', 33);
INSERT INTO `crosspoint` VALUES (5937, 474342566, '119.28553315525147', '26.01126141906646', 33);
INSERT INTO `crosspoint` VALUES (5939, 474342567, '119.29434037780263', '26.040023018400177', 53);
INSERT INTO `crosspoint` VALUES (5944, 474342567, '119.29611113640021', '26.036725461847865', 53);
INSERT INTO `crosspoint` VALUES (5947, 474342567, '119.29709943767885', '26.033815006852524', 43);
INSERT INTO `crosspoint` VALUES (5955, 474342569, '119.24710009060306', '26.10498738152537', 101);
INSERT INTO `crosspoint` VALUES (5956, 474342569, '119.24713221438832', '26.10492365189201', 101);
INSERT INTO `crosspoint` VALUES (5967, 474342569, '119.25023398304522', '26.099292876860854', 91);
INSERT INTO `crosspoint` VALUES (5968, 474342569, '119.25026809525134', '26.099222830097414', 91);
INSERT INTO `crosspoint` VALUES (5973, 474342570, '119.29644977350384', '26.03696464060252', 53);
INSERT INTO `crosspoint` VALUES (5984, 474342572, '119.27453070761524', '26.060959537155185', 62);
INSERT INTO `crosspoint` VALUES (5990, 474342574, '119.27332001373969', '26.06035278383833', 62);
INSERT INTO `crosspoint` VALUES (5991, 474342577, '119.25670560123837', '26.085350416325866', 81);
INSERT INTO `crosspoint` VALUES (6002, 474342577, '119.25219089185667', '26.095695879373697', 91);
INSERT INTO `crosspoint` VALUES (6003, 474342578, '119.27992571887482', '26.05633721446877', 62);
INSERT INTO `crosspoint` VALUES (6007, 474342578, '119.27564022583546', '26.061253159687613', 72);
INSERT INTO `crosspoint` VALUES (6009, 474342578, '119.27469944007771', '26.06230765881499', 72);
INSERT INTO `crosspoint` VALUES (6028, 474342578, '119.25780756673528', '26.07746646793399', 81);
INSERT INTO `crosspoint` VALUES (6035, 474342583, '119.29840314266646', '26.030072050769405', 43);
INSERT INTO `crosspoint` VALUES (6036, 474342583, '119.2978724117991', '26.029259811047016', 43);
INSERT INTO `crosspoint` VALUES (6038, 474342583, '119.29677553370654', '26.02739052480109', 43);
INSERT INTO `crosspoint` VALUES (6039, 474342583, '119.29491852317719', '26.02429737849116', 43);
INSERT INTO `crosspoint` VALUES (6041, 474342583, '119.29438226672042', '26.023433948090226', 43);
INSERT INTO `crosspoint` VALUES (6043, 474342583, '119.29306055121347', '26.02120271401091', 33);
INSERT INTO `crosspoint` VALUES (6044, 474342583, '119.29279665511731', '26.020777933693726', 33);
INSERT INTO `crosspoint` VALUES (6065, 474342586, '119.27425561022669', '26.06128437717136', 72);
INSERT INTO `crosspoint` VALUES (6070, 474342590, '119.28753338659897', '26.00621002012372', 23);
INSERT INTO `crosspoint` VALUES (6071, 474342590, '119.28690467041916', '26.00718794643682', 23);
INSERT INTO `crosspoint` VALUES (6072, 474342590, '119.28686664890607', '26.008204435667256', 23);
INSERT INTO `crosspoint` VALUES (6073, 474342590, '119.28701678195944', '26.00887408287827', 23);
INSERT INTO `crosspoint` VALUES (6074, 474342590, '119.28743247556112', '26.00943711656606', 33);
INSERT INTO `crosspoint` VALUES (6075, 474342590, '119.2889023877387', '26.011418245116186', 33);
INSERT INTO `crosspoint` VALUES (6077, 474342590, '119.29203455502503', '26.015550241229587', 33);
INSERT INTO `crosspoint` VALUES (6078, 474342592, '119.25024527960302', '26.095474495647625', 91);
INSERT INTO `crosspoint` VALUES (6081, 474342593, '119.29902044621755', '26.03057096971477', 43);
INSERT INTO `crosspoint` VALUES (6094, 474342593, '119.29914594225006', '26.030193587619674', 43);
INSERT INTO `crosspoint` VALUES (6096, 474342593, '119.29914999205569', '26.03037145315008', 43);
INSERT INTO `crosspoint` VALUES (6098, 474342593, '119.2990931663515', '26.030493870103943', 43);
INSERT INTO `crosspoint` VALUES (6099, 474342594, '119.27387066807957', '26.06175746828748', 72);
INSERT INTO `crosspoint` VALUES (6100, 474342594, '119.27319853953932', '26.061282989615645', 72);
INSERT INTO `crosspoint` VALUES (6101, 474342595, '119.29090881483208', '26.03039165243118', 43);
INSERT INTO `crosspoint` VALUES (6102, 474342595, '119.28736116279744', '26.030385477633995', 43);
INSERT INTO `crosspoint` VALUES (6103, 474342595, '119.28696322259685', '26.030383992208765', 43);
INSERT INTO `crosspoint` VALUES (6104, 474342595, '119.28682497888929', '26.030383427430998', 43);
INSERT INTO `crosspoint` VALUES (6105, 474342595, '119.28648824887046', '26.03038209379475', 43);
INSERT INTO `crosspoint` VALUES (6107, 474342595, '119.28360978235352', '26.03036591613053', 42);
INSERT INTO `crosspoint` VALUES (6108, 474342595, '119.28288349391654', '26.030368369882147', 42);
INSERT INTO `crosspoint` VALUES (6109, 474342595, '119.28216386703309', '26.030412342440663', 42);
INSERT INTO `crosspoint` VALUES (6114, 474342595, '119.27699780091145', '26.03099797227547', 42);
INSERT INTO `crosspoint` VALUES (6116, 474342595, '119.2732649370353', '26.032147637538653', 42);
INSERT INTO `crosspoint` VALUES (6121, 474342596, '119.25095480323102', '26.08421449711415', 81);
INSERT INTO `crosspoint` VALUES (6132, 474342596, '119.25297349118874', '26.084057508876917', 81);
INSERT INTO `crosspoint` VALUES (6139, 474342596, '119.25558739956739', '26.082779105387914', 81);
INSERT INTO `crosspoint` VALUES (6143, 474342596, '119.25640225463485', '26.082645478138286', 81);
INSERT INTO `crosspoint` VALUES (6148, 474342596, '119.25724499706666', '26.082931092850508', 81);
INSERT INTO `crosspoint` VALUES (6149, 474342597, '119.29301009073436', '26.02045114934019', 33);
INSERT INTO `crosspoint` VALUES (6150, 474342597, '119.29315682937568', '26.020673635945865', 33);
INSERT INTO `crosspoint` VALUES (6151, 474342597, '119.29348143566231', '26.02119313271851', 33);
INSERT INTO `crosspoint` VALUES (6154, 474342597, '119.29821999477332', '26.02928772608527', 43);
INSERT INTO `crosspoint` VALUES (6168, 474342601, '119.28725967012146', '26.012965494116305', 33);
INSERT INTO `crosspoint` VALUES (6170, 474342601, '119.28814667765785', '26.014128596870215', 33);
INSERT INTO `crosspoint` VALUES (6172, 474342601, '119.28980797758418', '26.01624563108256', 33);
INSERT INTO `crosspoint` VALUES (6173, 474342601, '119.29030182251681', '26.016827496642826', 33);
INSERT INTO `crosspoint` VALUES (6175, 474342601, '119.29139851118667', '26.018202120277856', 33);
INSERT INTO `crosspoint` VALUES (6176, 474342601, '119.29291049318765', '26.02028536809443', 33);
INSERT INTO `crosspoint` VALUES (6177, 474342604, '119.29655565825645', '26.007112745563404', 23);
INSERT INTO `crosspoint` VALUES (6178, 474342604, '119.29583288418439', '26.007465102818166', 23);
INSERT INTO `crosspoint` VALUES (6188, 474342606, '119.28363070706983', '26.020132552819096', 32);
INSERT INTO `crosspoint` VALUES (6191, 474342606, '119.28316343729601', '26.023259450892724', 42);
INSERT INTO `crosspoint` VALUES (6192, 474342606, '119.28314361481672', '26.023440962334174', 42);
INSERT INTO `crosspoint` VALUES (6194, 474342606, '119.28308764424455', '26.023955928391914', 42);
INSERT INTO `crosspoint` VALUES (6196, 474342606, '119.28302428521096', '26.025247708876115', 42);
INSERT INTO `crosspoint` VALUES (6197, 474342607, '119.27318338894777', '26.06044113766957', 62);
INSERT INTO `crosspoint` VALUES (6203, 474344687, '119.28346605185759', '26.02005160669243', 32);
INSERT INTO `crosspoint` VALUES (6206, 474344687, '119.286898965854', '26.020815289751972', 33);
INSERT INTO `crosspoint` VALUES (6207, 474344687, '119.28702270068074', '26.02082963061966', 33);
INSERT INTO `crosspoint` VALUES (6213, 474344687, '119.30285679579762', '26.015135189028598', 33);
INSERT INTO `crosspoint` VALUES (6224, 474344688, '119.29585533952033', '25.994631078607707', 13);
INSERT INTO `crosspoint` VALUES (6226, 474344689, '119.27796364997113', '26.016684340176823', 32);
INSERT INTO `crosspoint` VALUES (6242, 474344691, '119.30854741245045', '25.99234043912817', 14);
INSERT INTO `crosspoint` VALUES (6249, 474344693, '119.27090221632405', '26.012637084921614', 32);
INSERT INTO `crosspoint` VALUES (6250, 474344693, '119.2731996222893', '26.01400918258024', 32);
INSERT INTO `crosspoint` VALUES (6252, 474344697, '119.29737188253797', '26.00102665439376', 23);
INSERT INTO `crosspoint` VALUES (6253, 474344697, '119.297461183749', '26.001194615445232', 23);
INSERT INTO `crosspoint` VALUES (6255, 474344697, '119.29850519378432', '26.00323872760483', 23);
INSERT INTO `crosspoint` VALUES (6259, 474344697, '119.30021695635021', '26.00943957978029', 33);
INSERT INTO `crosspoint` VALUES (6264, 474344697, '119.30577103409743', '26.01876245626955', 34);
INSERT INTO `crosspoint` VALUES (6266, 474344697, '119.30804722129079', '26.02172541123721', 34);
INSERT INTO `crosspoint` VALUES (6271, 474344697, '119.31081658089231', '26.02665924484297', 44);
INSERT INTO `crosspoint` VALUES (6272, 474357387, '119.27372591813973', '26.055700983911354', 62);
INSERT INTO `crosspoint` VALUES (6273, 474357387, '119.27326720149098', '26.056418406610078', 62);
INSERT INTO `crosspoint` VALUES (6275, 474357390, '119.27328577445101', '26.055913684670994', 62);
INSERT INTO `crosspoint` VALUES (6277, 474357391, '119.2736492389643', '26.05565827500028', 62);
INSERT INTO `crosspoint` VALUES (6279, 474357391, '119.27442127842018', '26.05446601199878', 62);
INSERT INTO `crosspoint` VALUES (6281, 474357392, '119.27228623835528', '26.057996383201974', 62);
INSERT INTO `crosspoint` VALUES (6285, 474357392, '119.27155847816366', '26.059158160263074', 62);
INSERT INTO `crosspoint` VALUES (6286, 474357392, '119.27149905925889', '26.0593066739009', 62);
INSERT INTO `crosspoint` VALUES (6288, 474357393, '119.26746459867847', '26.065151244900846', 72);
INSERT INTO `crosspoint` VALUES (6289, 474357394, '119.25799256153017', '26.068961542796316', 71);
INSERT INTO `crosspoint` VALUES (6292, 474357394, '119.26094072430631', '26.068279037598657', 71);
INSERT INTO `crosspoint` VALUES (6293, 474357394, '119.26196452415309', '26.068366623834734', 71);
INSERT INTO `crosspoint` VALUES (6295, 474357394, '119.26353073641998', '26.06980107398163', 71);
INSERT INTO `crosspoint` VALUES (6298, 474357396, '119.2580726760895', '26.073335639400977', 71);
INSERT INTO `crosspoint` VALUES (6299, 474357396, '119.25812984425548', '26.072560897084852', 71);
INSERT INTO `crosspoint` VALUES (6300, 474357396, '119.2582148436342', '26.07053543850997', 71);
INSERT INTO `crosspoint` VALUES (6301, 474357397, '119.27374051188686', '26.05613884654673', 62);
INSERT INTO `crosspoint` VALUES (6318, 474357399, '119.26992023944261', '26.062653348836207', 72);
INSERT INTO `crosspoint` VALUES (6319, 474357400, '119.2709565301464', '26.060551323817954', 62);
INSERT INTO `crosspoint` VALUES (6323, 474357401, '119.26089918338154', '26.07061287854273', 71);
INSERT INTO `crosspoint` VALUES (6324, 474357401, '119.26093668366289', '26.066460916860844', 71);
INSERT INTO `crosspoint` VALUES (6325, 474357403, '119.25955637835558', '26.072589603405895', 71);
INSERT INTO `crosspoint` VALUES (6326, 474357404, '119.28701330584506', '26.0228152007569', 43);
INSERT INTO `crosspoint` VALUES (6328, 474357404, '119.28699320060292', '26.025190683594126', 43);
INSERT INTO `crosspoint` VALUES (6334, 474363892, '119.34725377661309', '25.98746844031082', 16);
INSERT INTO `crosspoint` VALUES (6342, 474363892, '119.35180023643964', '25.98878456178648', 16);
INSERT INTO `crosspoint` VALUES (6343, 474363893, '119.36360356761088', '25.984371897284124', 16);
INSERT INTO `crosspoint` VALUES (6344, 474363893, '119.36161512140797', '25.98537324263541', 16);
INSERT INTO `crosspoint` VALUES (6349, 474363893, '119.35842603416079', '25.986096097076427', 16);
INSERT INTO `crosspoint` VALUES (6350, 474363894, '119.34748231625382', '25.998247109616408', 26);
INSERT INTO `crosspoint` VALUES (6354, 474363894, '119.34855508545192', '25.998284422719024', 26);
INSERT INTO `crosspoint` VALUES (6355, 474363895, '119.34924141494237', '26.00160537934968', 26);
INSERT INTO `crosspoint` VALUES (6357, 474363895, '119.34818674544074', '26.002391728494384', 26);
INSERT INTO `crosspoint` VALUES (6359, 474363896, '119.38311420017916', '25.98439557136316', 17);
INSERT INTO `crosspoint` VALUES (6360, 474363896, '119.38318377729824', '25.984428556642072', 17);
INSERT INTO `crosspoint` VALUES (6362, 474363898, '119.37952473688514', '26.020608807914115', 37);
INSERT INTO `crosspoint` VALUES (6363, 474363898, '119.38006232032878', '26.0215323971736', 37);
INSERT INTO `crosspoint` VALUES (6364, 474363899, '119.37271843713515', '25.993516216374204', 17);
INSERT INTO `crosspoint` VALUES (6365, 474363899, '119.37272519484543', '25.993660026225825', 17);
INSERT INTO `crosspoint` VALUES (6373, 474363899, '119.37229070285066', '25.997059043076', 27);
INSERT INTO `crosspoint` VALUES (6374, 474363900, '119.34938785434178', '25.998943883479818', 26);
INSERT INTO `crosspoint` VALUES (6382, 474363900, '119.34847361763526', '26.001814640675935', 26);
INSERT INTO `crosspoint` VALUES (6384, 474363902, '119.3727222383292', '25.99327430277564', 17);
INSERT INTO `crosspoint` VALUES (6385, 474363902, '119.37545052092415', '25.993329672907127', 17);
INSERT INTO `crosspoint` VALUES (6388, 474363903, '119.38030581415954', '26.028715985916236', 47);
INSERT INTO `crosspoint` VALUES (6394, 474363903, '119.37858678761278', '26.02908196215974', 47);
INSERT INTO `crosspoint` VALUES (6396, 474363903, '119.37832633113133', '26.029082534556938', 47);
INSERT INTO `crosspoint` VALUES (6400, 474363903, '119.37735841981426', '26.02899399091263', 47);
INSERT INTO `crosspoint` VALUES (6402, 474363903, '119.37675852201794', '26.028863544113964', 47);
INSERT INTO `crosspoint` VALUES (6406, 474363903, '119.37487517069907', '26.028587405235644', 47);
INSERT INTO `crosspoint` VALUES (6408, 474363903, '119.3740739631177', '26.028601633913564', 47);
INSERT INTO `crosspoint` VALUES (6417, 474363905, '119.35262832190772', '25.989068565038433', 16);
INSERT INTO `crosspoint` VALUES (6418, 474363905, '119.35251126537885', '25.989055481653082', 16);
INSERT INTO `crosspoint` VALUES (6419, 474363905, '119.35177124692578', '25.988964799869986', 16);
INSERT INTO `crosspoint` VALUES (6420, 474363907, '119.41045398085566', '25.991136111122692', 19);
INSERT INTO `crosspoint` VALUES (6426, 474363907, '119.39893549065364', '25.988210367611796', 18);
INSERT INTO `crosspoint` VALUES (6427, 474363908, '119.34997005035439', '25.995910254853165', 16);
INSERT INTO `crosspoint` VALUES (6433, 474363908, '119.35165318051995', '25.990567658629008', 16);
INSERT INTO `crosspoint` VALUES (6437, 474363908, '119.3522266091222', '25.987213509819746', 16);
INSERT INTO `crosspoint` VALUES (6441, 474363909, '119.34820974754125', '26.002104745152998', 26);
INSERT INTO `crosspoint` VALUES (6457, 474363911, '119.35308093583197', '25.988235890677995', 16);
INSERT INTO `crosspoint` VALUES (6458, 474363912, '119.34854268177905', '26.00090216094094', 26);
INSERT INTO `crosspoint` VALUES (6467, 474363912, '119.34661744632912', '26.000911111495217', 26);
INSERT INTO `crosspoint` VALUES (6468, 474363913, '119.34625489280806', '26.00099630150091', 26);
INSERT INTO `crosspoint` VALUES (6469, 474363913, '119.34619482464164', '26.000916275040517', 26);
INSERT INTO `crosspoint` VALUES (6472, 474363913, '119.34499090577415', '25.99965650778754', 25);
INSERT INTO `crosspoint` VALUES (6479, 474363914, '119.3591454648853', '26.003943776378787', 26);
INSERT INTO `crosspoint` VALUES (6480, 474363914, '119.35853481322542', '26.00371189230259', 26);
INSERT INTO `crosspoint` VALUES (6484, 474363914, '119.35452909055947', '26.002104286725384', 26);
INSERT INTO `crosspoint` VALUES (6485, 474363914, '119.35403239117677', '26.001921458413857', 26);
INSERT INTO `crosspoint` VALUES (6491, 474363914, '119.35034097181013', '26.00120004069794', 26);
INSERT INTO `crosspoint` VALUES (6493, 474363915, '119.35005638855559', '25.99890343147565', 26);
INSERT INTO `crosspoint` VALUES (6498, 474363915, '119.35327783240767', '26.001096611609363', 26);
INSERT INTO `crosspoint` VALUES (6507, 474363916, '119.34602310923623', '25.987622104739316', 16);
INSERT INTO `crosspoint` VALUES (6513, 474363917, '119.34914964366966', '25.997973935336002', 26);
INSERT INTO `crosspoint` VALUES (6514, 474363917, '119.34944089526735', '25.998146510938646', 26);
INSERT INTO `crosspoint` VALUES (6515, 474363918, '119.37133333331532', '25.98508718273382', 17);
INSERT INTO `crosspoint` VALUES (6516, 474363918, '119.372044886473', '25.985266779686555', 17);
INSERT INTO `crosspoint` VALUES (6520, 474363918, '119.37425474050876', '25.985152516884387', 17);
INSERT INTO `crosspoint` VALUES (6524, 474363918, '119.37631979609304', '25.98517235018483', 17);
INSERT INTO `crosspoint` VALUES (6529, 474363918, '119.37991494209996', '25.98471838171634', 17);
INSERT INTO `crosspoint` VALUES (6536, 474363921, '119.3525463598291', '25.988868715840958', 16);
INSERT INTO `crosspoint` VALUES (6537, 474363921, '119.35266101522492', '25.98888058553385', 16);
INSERT INTO `crosspoint` VALUES (6538, 474363922, '119.37545631774078', '25.986807827362405', 17);
INSERT INTO `crosspoint` VALUES (6539, 474363922, '119.37544714985196', '25.993421524766404', 17);
INSERT INTO `crosspoint` VALUES (6540, 474363922, '119.37542548026227', '25.993569357762947', 17);
INSERT INTO `crosspoint` VALUES (6541, 474363924, '119.34717330797635', '26.001811890167136', 26);
INSERT INTO `crosspoint` VALUES (6546, 474363924, '119.34687617630502', '26.00231667830865', 26);
INSERT INTO `crosspoint` VALUES (6550, 474363925, '119.43147345190388', '25.99759899475873', 30);
INSERT INTO `crosspoint` VALUES (6557, 474363925, '119.4184863854365', '25.993413967276467', 19);
INSERT INTO `crosspoint` VALUES (6559, 474363926, '119.3574998158861', '26.00307667019807', 26);
INSERT INTO `crosspoint` VALUES (6563, 474363929, '119.37272395182084', '25.993368255187658', 17);
INSERT INTO `crosspoint` VALUES (6565, 474363930, '119.34997890575015', '25.99875475187582', 26);
INSERT INTO `crosspoint` VALUES (6568, 474363930, '119.35004511227247', '26.0001639064187', 26);
INSERT INTO `crosspoint` VALUES (6570, 474363931, '119.36808267076307', '25.993614287733095', 17);
INSERT INTO `crosspoint` VALUES (6584, 474363931, '119.37292974969046', '25.996814694551375', 27);
INSERT INTO `crosspoint` VALUES (6588, 474363932, '119.34533807589668', '26.00505333735149', 26);
INSERT INTO `crosspoint` VALUES (6594, 474363934, '119.34519537314577', '25.9993463631041', 26);
INSERT INTO `crosspoint` VALUES (6595, 474363935, '119.36359868074437', '26.005696861931586', 26);
INSERT INTO `crosspoint` VALUES (6598, 474363935, '119.36784293242371', '26.00916210268478', 37);
INSERT INTO `crosspoint` VALUES (6603, 474363935, '119.37309763349062', '26.01329806033524', 37);
INSERT INTO `crosspoint` VALUES (6607, 474363935, '119.37845039167743', '26.019168852797616', 37);
INSERT INTO `crosspoint` VALUES (6608, 474363936, '119.3469299738652', '26.003398710868897', 26);
INSERT INTO `crosspoint` VALUES (6614, 474363938, '119.34796353853537', '26.001975021712962', 26);
INSERT INTO `crosspoint` VALUES (6616, 474363938, '119.34758753662112', '26.001953784806265', 26);
INSERT INTO `crosspoint` VALUES (6623, 474363941, '119.34618478797977', '25.999428813937033', 26);
INSERT INTO `crosspoint` VALUES (6624, 474363942, '119.34854859605893', '25.999676313909543', 26);
INSERT INTO `crosspoint` VALUES (6640, 474363942, '119.34793355333417', '25.99967714684149', 26);
INSERT INTO `crosspoint` VALUES (6641, 474363943, '119.41849969393104', '25.99331880305247', 19);
INSERT INTO `crosspoint` VALUES (6648, 474363943, '119.4312514772923', '25.997298739482325', 30);
INSERT INTO `crosspoint` VALUES (6656, 474363944, '119.36801640804833', '25.99350365105889', 17);
INSERT INTO `crosspoint` VALUES (6668, 474363945, '119.36526977606074', '25.995286927945276', 17);
INSERT INTO `crosspoint` VALUES (6672, 474363945, '119.35728737380684', '26.002597133192168', 26);
INSERT INTO `crosspoint` VALUES (6680, 474363946, '119.35033364058653', '25.99999800592087', 26);
INSERT INTO `crosspoint` VALUES (6681, 474363948, '119.42357805215364', '26.001095471159505', 29);
INSERT INTO `crosspoint` VALUES (6684, 474363951, '119.38024937570394', '26.022763535735134', 47);
INSERT INTO `crosspoint` VALUES (6685, 474366228, '119.42303688500773', '26.00153885348355', 29);
INSERT INTO `crosspoint` VALUES (6686, 474366228, '119.4234433730693', '26.00103104985465', 29);
INSERT INTO `crosspoint` VALUES (6687, 474366232, '119.40989165459108', '25.968939821869736', 9);
INSERT INTO `crosspoint` VALUES (6708, 474366232, '119.4311025482573', '25.977972795909288', 10);
INSERT INTO `crosspoint` VALUES (6709, 474366232, '119.43118249978262', '25.978050226408754', 10);
INSERT INTO `crosspoint` VALUES (6711, 474366232, '119.43436030732622', '25.98112567210829', 10);
INSERT INTO `crosspoint` VALUES (6712, 474366233, '119.42049351066527', '25.996828369684515', 29);
INSERT INTO `crosspoint` VALUES (6716, 474601906, '119.37160577787984', '26.01212313011267', 37);
INSERT INTO `crosspoint` VALUES (6717, 474601907, '119.37224269068558', '26.012787068498195', 37);
INSERT INTO `crosspoint` VALUES (6721, 474601910, '119.37137934736197', '26.0120973853779', 37);
INSERT INTO `crosspoint` VALUES (6723, 474601910, '119.37078389902277', '26.011503738664555', 37);
INSERT INTO `crosspoint` VALUES (6734, 474601912, '119.3709204803058', '26.01140907803441', 37);
INSERT INTO `crosspoint` VALUES (6736, 474601913, '119.37091683675037', '26.01175235704244', 37);
INSERT INTO `crosspoint` VALUES (6737, 474603319, '119.34925410044781', '26.015713135653023', 36);
INSERT INTO `crosspoint` VALUES (6747, 474603319, '119.35111414828084', '26.01260096406995', 36);
INSERT INTO `crosspoint` VALUES (6748, 474603320, '119.36493633644749', '26.012552907351647', 36);
INSERT INTO `crosspoint` VALUES (6757, 474603320, '119.36581932873872', '26.008286889846946', 27);
INSERT INTO `crosspoint` VALUES (6758, 474603321, '119.3534949626089', '26.01790876449626', 36);
INSERT INTO `crosspoint` VALUES (6759, 474603321, '119.35370943789829', '26.01790601265744', 36);
INSERT INTO `crosspoint` VALUES (6762, 474603322, '119.34547322294043', '26.024478313099102', 46);
INSERT INTO `crosspoint` VALUES (6765, 474603322, '119.34643405800335', '26.01841748150559', 36);
INSERT INTO `crosspoint` VALUES (6768, 474603322, '119.3467284418398', '26.01695470523147', 36);
INSERT INTO `crosspoint` VALUES (6769, 474603323, '119.3478465470394', '26.0125931267018', 36);
INSERT INTO `crosspoint` VALUES (6776, 474603323, '119.34793788222642', '26.01559961530473', 36);
INSERT INTO `crosspoint` VALUES (6777, 474603323, '119.35112326591138', '26.01586604362117', 36);
INSERT INTO `crosspoint` VALUES (6778, 474603323, '119.3517151599682', '26.015915206493748', 36);
INSERT INTO `crosspoint` VALUES (6783, 474603323, '119.35290251234814', '26.01592140862927', 36);
INSERT INTO `crosspoint` VALUES (6785, 474603323, '119.35456332111465', '26.016531388261622', 36);
INSERT INTO `crosspoint` VALUES (6786, 474603324, '119.33801329467919', '26.000712591542758', 25);
INSERT INTO `crosspoint` VALUES (6790, 474603325, '119.33836070359656', '26.004962785304315', 25);
INSERT INTO `crosspoint` VALUES (6799, 474603327, '119.36961377810469', '26.015314982679577', 37);
INSERT INTO `crosspoint` VALUES (6804, 474603327, '119.3735655591373', '26.01467247866926', 37);
INSERT INTO `crosspoint` VALUES (6805, 474603328, '119.36730090634912', '26.017520405339887', 37);
INSERT INTO `crosspoint` VALUES (6808, 474603328, '119.36523505544048', '26.020562155277105', 37);
INSERT INTO `crosspoint` VALUES (6810, 474603328, '119.36413981012736', '26.02212668045219', 46);
INSERT INTO `crosspoint` VALUES (6812, 474603329, '119.35117497227358', '26.004877305677375', 26);
INSERT INTO `crosspoint` VALUES (6814, 474603329, '119.35311204896311', '26.00537467131087', 26);
INSERT INTO `crosspoint` VALUES (6820, 474603329, '119.35665132641427', '26.006678832364802', 26);
INSERT INTO `crosspoint` VALUES (6825, 474603331, '119.35297921386986', '26.011869464702578', 36);
INSERT INTO `crosspoint` VALUES (6827, 474603331, '119.3533064110051', '26.010875069765287', 36);
INSERT INTO `crosspoint` VALUES (6830, 474603332, '119.36267730202192', '26.021303144344937', 36);
INSERT INTO `crosspoint` VALUES (6832, 474603332, '119.3641335166887', '26.020183387234034', 36);
INSERT INTO `crosspoint` VALUES (6833, 474603332, '119.36455029455635', '26.01694969161236', 36);
INSERT INTO `crosspoint` VALUES (6836, 474603333, '119.37047178030181', '26.01809868488662', 37);
INSERT INTO `crosspoint` VALUES (6838, 474603333, '119.36778860083662', '26.017618513058242', 37);
INSERT INTO `crosspoint` VALUES (6839, 474603333, '119.36718015118747', '26.017498314252194', 37);
INSERT INTO `crosspoint` VALUES (6840, 474603333, '119.36665349751479', '26.01740213514091', 37);
INSERT INTO `crosspoint` VALUES (6842, 474603333, '119.36314068258898', '26.0166708198744', 36);
INSERT INTO `crosspoint` VALUES (6856, 474603334, '119.33603228536431', '26.000615254936935', 25);
INSERT INTO `crosspoint` VALUES (6871, 474603336, '119.33793072906161', '26.0071343765068', 25);
INSERT INTO `crosspoint` VALUES (6875, 474603338, '119.36404206558014', '26.022119257922284', 46);
INSERT INTO `crosspoint` VALUES (6877, 474603338, '119.3651529921202', '26.020532557219834', 37);
INSERT INTO `crosspoint` VALUES (6882, 474603342, '119.3515303989492', '26.0126351415125', 36);
INSERT INTO `crosspoint` VALUES (6885, 474603342, '119.3534445256269', '26.0128112275432', 36);
INSERT INTO `crosspoint` VALUES (6887, 474603342, '119.35427895516993', '26.013134177310146', 36);
INSERT INTO `crosspoint` VALUES (6888, 474603342, '119.35589969711123', '26.01378642205607', 36);
INSERT INTO `crosspoint` VALUES (6890, 474637408, '119.35025106675864', '26.029472391754354', 46);
INSERT INTO `crosspoint` VALUES (6897, 474637408, '119.35534779093304', '26.034907485365192', 46);
INSERT INTO `crosspoint` VALUES (6911, 474637408, '119.36034276284721', '26.032442816684156', 46);
INSERT INTO `crosspoint` VALUES (6918, 474637409, '119.33662642595749', '26.02561065165754', 45);
INSERT INTO `crosspoint` VALUES (6926, 474637409, '119.33683838761159', '26.024207107640116', 45);
INSERT INTO `crosspoint` VALUES (6927, 474637410, '119.33366489152122', '26.025726597349895', 45);
INSERT INTO `crosspoint` VALUES (6931, 474637410, '119.33150584842315', '26.025690189408042', 45);
INSERT INTO `crosspoint` VALUES (6934, 474637410, '119.32947890529795', '26.0258246315325', 45);
INSERT INTO `crosspoint` VALUES (6936, 474637410, '119.32761755031285', '26.02600239609285', 45);
INSERT INTO `crosspoint` VALUES (6937, 474637411, '119.33365869624264', '26.02561102320104', 45);
INSERT INTO `crosspoint` VALUES (6939, 474637412, '119.33479547653435', '26.02578359156173', 45);
INSERT INTO `crosspoint` VALUES (6942, 474637413, '119.34694138668411', '26.027394423873123', 46);
INSERT INTO `crosspoint` VALUES (6943, 474637414, '119.3114204638312', '26.02719087934505', 44);
INSERT INTO `crosspoint` VALUES (6945, 474637414, '119.31539222791659', '26.02626933381379', 44);
INSERT INTO `crosspoint` VALUES (6946, 474637415, '119.34890000500867', '26.028665019586814', 46);
INSERT INTO `crosspoint` VALUES (6947, 474637415, '119.34957064429196', '26.029159262855018', 46);
INSERT INTO `crosspoint` VALUES (6952, 474637415, '119.35390829842856', '26.033383146329335', 46);
INSERT INTO `crosspoint` VALUES (6958, 474637417, '119.33779920290135', '26.02571451109633', 45);
INSERT INTO `crosspoint` VALUES (6962, 474637418, '119.32853173696276', '26.025647630375502', 45);
INSERT INTO `crosspoint` VALUES (6964, 474637418, '119.32965693496853', '26.025528247456755', 45);
INSERT INTO `crosspoint` VALUES (6965, 474637418, '119.33047858796091', '26.02542887495167', 45);
INSERT INTO `crosspoint` VALUES (6967, 474637418, '119.33146426516812', '26.02519514287885', 45);
INSERT INTO `crosspoint` VALUES (6968, 474637418, '119.3321102822724', '26.02508838665206', 45);
INSERT INTO `crosspoint` VALUES (6972, 475398057, '119.36240523409904', '26.04485889599836', 56);
INSERT INTO `crosspoint` VALUES (6973, 475398057, '119.36227904320693', '26.044712402274456', 56);
INSERT INTO `crosspoint` VALUES (6975, 475398060, '119.36294888080401', '26.044232462208225', 56);
INSERT INTO `crosspoint` VALUES (6976, 475398060, '119.36100733811652', '26.045466169211977', 56);
INSERT INTO `crosspoint` VALUES (6977, 475398060, '119.35787523439083', '26.047459804107394', 56);
INSERT INTO `crosspoint` VALUES (6979, 475398060, '119.35780481768668', '26.047502022347576', 56);
INSERT INTO `crosspoint` VALUES (6982, 475398060, '119.35250270041506', '26.050006614173608', 66);
INSERT INTO `crosspoint` VALUES (6983, 475398062, '119.3483766960135', '26.051421169983037', 66);
INSERT INTO `crosspoint` VALUES (6984, 475398062, '119.34790865643785', '26.051600291977206', 66);
INSERT INTO `crosspoint` VALUES (6985, 475398068, '119.34437550891957', '26.05267625147969', 65);
INSERT INTO `crosspoint` VALUES (7004, 475398092, '119.35253531789797', '26.050098219145152', 66);
INSERT INTO `crosspoint` VALUES (7007, 475398096, '119.36284919963394', '26.0441187297512', 56);
INSERT INTO `crosspoint` VALUES (7008, 475398096, '119.36304257458251', '26.04435110280928', 56);
INSERT INTO `crosspoint` VALUES (7015, 475398100, '119.34833265050399', '26.051346145667914', 66);
INSERT INTO `crosspoint` VALUES (7016, 475398100, '119.34846668008416', '26.051278667222356', 66);
INSERT INTO `crosspoint` VALUES (7021, 475398100, '119.35199422326582', '26.050053961165492', 66);
INSERT INTO `crosspoint` VALUES (7022, 475398105, '119.34786571393181', '26.051530588735535', 66);
INSERT INTO `crosspoint` VALUES (7023, 475470518, '119.34138460122455', '26.05077173268355', 65);
INSERT INTO `crosspoint` VALUES (7024, 475470518, '119.34138183985695', '26.051099291796298', 65);
INSERT INTO `crosspoint` VALUES (7025, 475470520, '119.34437253357649', '26.052610083062593', 65);
INSERT INTO `crosspoint` VALUES (7026, 475470520, '119.34441183894478', '26.051374645033267', 65);
INSERT INTO `crosspoint` VALUES (7027, 475470520, '119.3444216369436', '26.051066484658808', 65);
INSERT INTO `crosspoint` VALUES (7028, 475470521, '119.34129101924066', '26.0508683857382', 65);
INSERT INTO `crosspoint` VALUES (7033, 475470522, '119.34153084522003', '26.052782760876465', 65);
INSERT INTO `crosspoint` VALUES (7034, 475470525, '119.3444321130176', '26.050737533496367', 65);
INSERT INTO `crosspoint` VALUES (7040, 475470527, '119.42256733557414', '25.982004081290114', 9);
INSERT INTO `crosspoint` VALUES (7041, 475470528, '119.34128917256595', '26.05035982334247', 65);
INSERT INTO `crosspoint` VALUES (7042, 475470528, '119.34132547599906', '26.048130015902878', 65);
INSERT INTO `crosspoint` VALUES (7043, 475470528, '119.34133573026011', '26.047235585840554', 55);
INSERT INTO `crosspoint` VALUES (7044, 475470528, '119.34134615328661', '26.04631546632972', 55);
INSERT INTO `crosspoint` VALUES (7045, 475470530, '119.34443813465877', '26.050462658275094', 65);
INSERT INTO `crosspoint` VALUES (7046, 475470531, '119.35886156971974', '26.034589137217516', 46);
INSERT INTO `crosspoint` VALUES (7049, 494881692, '119.31720111680617', '26.043989984848128', 54);
INSERT INTO `crosspoint` VALUES (7052, 494955013, '119.32025306241712', '26.031180382915096', 44);
INSERT INTO `crosspoint` VALUES (7053, 494955013, '119.32028047684099', '26.030999820767786', 44);
INSERT INTO `crosspoint` VALUES (7054, 494955014, '119.32120801756591', '26.042204108703007', 54);
INSERT INTO `crosspoint` VALUES (7063, 494955015, '119.31272629478596', '26.046123666154255', 54);
INSERT INTO `crosspoint` VALUES (7065, 494957235, '119.25114114105133', '26.105881448789106', 101);
INSERT INTO `crosspoint` VALUES (7068, 494957237, '119.25068892959577', '26.10515649971752', 101);
INSERT INTO `crosspoint` VALUES (7070, 494957237, '119.2500805139648', '26.105888352487536', 101);
INSERT INTO `crosspoint` VALUES (7075, 494957238, '119.26070814179405', '26.086830436383774', 81);
INSERT INTO `crosspoint` VALUES (7076, 494957238, '119.26068320444969', '26.086913714242044', 81);
INSERT INTO `crosspoint` VALUES (7079, 494957238, '119.2601035670851', '26.088528084761176', 91);
INSERT INTO `crosspoint` VALUES (7080, 494957238, '119.26007086319697', '26.088600124452114', 91);
INSERT INTO `crosspoint` VALUES (7086, 494958236, '119.25998458744472', '26.08848092498611', 91);
INSERT INTO `crosspoint` VALUES (7088, 494958236, '119.26030431908531', '26.0878092497724', 91);
INSERT INTO `crosspoint` VALUES (7090, 494958236, '119.26064699778144', '26.08681972192059', 81);
INSERT INTO `crosspoint` VALUES (7091, 494958236, '119.26084122078423', '26.086122721814156', 81);
INSERT INTO `crosspoint` VALUES (7096, 494958236, '119.2612492861966', '26.08484116055392', 81);
INSERT INTO `crosspoint` VALUES (7098, 494958236, '119.26124276194379', '26.084710439959498', 81);
INSERT INTO `crosspoint` VALUES (7111, 494962752, '119.25993853669905', '26.08855821339127', 91);
INSERT INTO `crosspoint` VALUES (7117, 494965258, '119.3445012418078', '26.0485674116045', 65);
INSERT INTO `crosspoint` VALUES (7123, 494966567, '119.26123933757769', '26.08580534762347', 81);
INSERT INTO `crosspoint` VALUES (7125, 494966567, '119.26090244396663', '26.086623059599425', 81);
INSERT INTO `crosspoint` VALUES (7133, 494966575, '119.36956248457167', '26.037314945010795', 57);
INSERT INTO `crosspoint` VALUES (7134, 494966575, '119.37032329932221', '26.036838050101796', 57);
INSERT INTO `crosspoint` VALUES (7138, 494966575, '119.37233060573712', '26.035331264217486', 57);
INSERT INTO `crosspoint` VALUES (7141, 494966575, '119.37357460831974', '26.034236988567013', 47);
INSERT INTO `crosspoint` VALUES (7143, 494966575, '119.37545274698779', '26.03238712993883', 47);
INSERT INTO `crosspoint` VALUES (7145, 494966575, '119.37672662159711', '26.030984444339726', 47);
INSERT INTO `crosspoint` VALUES (7147, 494966575, '119.37776240738334', '26.02972073874175', 47);
INSERT INTO `crosspoint` VALUES (7148, 494966576, '119.38172287684525', '26.02783399299161', 47);
INSERT INTO `crosspoint` VALUES (7152, 494966577, '119.37433090894419', '26.029078548074605', 47);
INSERT INTO `crosspoint` VALUES (7158, 494970398, '119.25770657182875', '26.03511217040336', 51);
INSERT INTO `crosspoint` VALUES (7159, 494970398, '119.2579237734627', '26.03440258249753', 41);
INSERT INTO `crosspoint` VALUES (7162, 494970399, '119.2571323251013', '26.035383917923053', 51);
INSERT INTO `crosspoint` VALUES (7164, 494970400, '119.25752681657488', '26.03570851579594', 51);
INSERT INTO `crosspoint` VALUES (7165, 494970401, '119.25698258696376', '26.035497766353537', 51);
INSERT INTO `crosspoint` VALUES (7178, 494970408, '119.3428162848629', '26.032075331131658', 45);
INSERT INTO `crosspoint` VALUES (7183, 494973244, '119.26894388164898', '26.049161426217488', 62);
INSERT INTO `crosspoint` VALUES (7184, 494973245, '119.26887853057143', '26.053745553403193', 62);
INSERT INTO `crosspoint` VALUES (7187, 494973245, '119.2688876023282', '26.05513801702137', 62);
INSERT INTO `crosspoint` VALUES (7188, 494973248, '119.28737210151377', '26.047728700371447', 53);
INSERT INTO `crosspoint` VALUES (7189, 494973248, '119.2870541539196', '26.04800951484424', 63);
INSERT INTO `crosspoint` VALUES (7199, 494973252, '119.31554479623196', '26.043551280925495', 54);
INSERT INTO `crosspoint` VALUES (7210, 495742267, '119.28213437989845', '26.053822035228762', 62);
INSERT INTO `crosspoint` VALUES (7214, 495742267, '119.28456154498171', '26.050493101581132', 62);
INSERT INTO `crosspoint` VALUES (7219, 495742267, '119.28661305607635', '26.048239970617765', 63);
INSERT INTO `crosspoint` VALUES (7220, 495742267, '119.28673986146896', '26.048131007864637', 63);
INSERT INTO `crosspoint` VALUES (7221, 495742267, '119.28765231683332', '26.047346245366818', 53);
INSERT INTO `crosspoint` VALUES (7222, 495742267, '119.28801509751257', '26.0470906141702', 53);
INSERT INTO `crosspoint` VALUES (7223, 495742269, '119.2686507966906', '26.055513402867213', 62);
INSERT INTO `crosspoint` VALUES (7224, 495742269, '119.26866267059647', '26.055422130330186', 62);
INSERT INTO `crosspoint` VALUES (7225, 495742271, '119.26871411926966', '26.057202942387363', 62);
INSERT INTO `crosspoint` VALUES (7226, 495742271, '119.26913350327399', '26.057370952652853', 62);
INSERT INTO `crosspoint` VALUES (7227, 499679658, '119.31844389389465', '26.043179233254527', 54);
INSERT INTO `crosspoint` VALUES (7231, 499679659, '119.32034198193878', '26.042465734672465', 54);
INSERT INTO `crosspoint` VALUES (7234, 499694967, '119.34372054236673', '26.029836798566322', 45);
INSERT INTO `crosspoint` VALUES (7241, 499694967, '119.34296450354064', '26.032095971299256', 45);
INSERT INTO `crosspoint` VALUES (7244, 499694969, '119.34430058845308', '26.029332317738064', 45);
INSERT INTO `crosspoint` VALUES (7252, 500914363, '119.34851202681322', '26.05135420194847', 66);
INSERT INTO `crosspoint` VALUES (7253, 502807276, '119.25516312125899', '26.058607917589036', 61);
INSERT INTO `crosspoint` VALUES (7255, 502807277, '119.2695266646079', '26.062368481756256', 72);
INSERT INTO `crosspoint` VALUES (7256, 502807278, '119.26617304001303', '26.06435878047635', 72);
INSERT INTO `crosspoint` VALUES (7257, 502807278, '119.26610673209065', '26.064301407826157', 72);
INSERT INTO `crosspoint` VALUES (7259, 502807278, '119.26218922861865', '26.06097199012491', 61);
INSERT INTO `crosspoint` VALUES (7260, 502807279, '119.25826804249387', '26.063672296268578', 71);
INSERT INTO `crosspoint` VALUES (7262, 502807279, '119.2578114031445', '26.065011741262243', 71);
INSERT INTO `crosspoint` VALUES (7266, 502807279, '119.25728156772331', '26.066448043154576', 71);
INSERT INTO `crosspoint` VALUES (7278, 502807284, '119.28195225488712', '26.037294694170594', 52);
INSERT INTO `crosspoint` VALUES (7281, 502807285, '119.28297410569952', '26.03024601696511', 42);
INSERT INTO `crosspoint` VALUES (7282, 502807286, '119.27909071304171', '26.040331648101294', 52);
INSERT INTO `crosspoint` VALUES (7289, 502807286, '119.28181335253791', '26.037261689289554', 52);
INSERT INTO `crosspoint` VALUES (7296, 502807286, '119.28282845291109', '26.034185160828862', 42);
INSERT INTO `crosspoint` VALUES (7299, 502807286, '119.28287276837989', '26.031113329815845', 42);
INSERT INTO `crosspoint` VALUES (7310, 502807289, '119.28297415217862', '26.029769872218434', 42);
INSERT INTO `crosspoint` VALUES (7319, 502977877, '119.34340397643457', '26.047794100196423', 55);
INSERT INTO `crosspoint` VALUES (7320, 502977877, '119.34352301201307', '26.04781935245056', 55);
INSERT INTO `crosspoint` VALUES (7321, 502977877, '119.34370882969897', '26.04785874914264', 55);
INSERT INTO `crosspoint` VALUES (7322, 502977878, '119.34138053393723', '26.047754810987655', 55);
INSERT INTO `crosspoint` VALUES (7323, 502977878, '119.34165075324852', '26.047762095784716', 55);
INSERT INTO `crosspoint` VALUES (7324, 502977879, '119.3423178102521', '26.047780379213062', 55);
INSERT INTO `crosspoint` VALUES (7338, 502977884, '119.34338759342957', '26.047757136740678', 55);
INSERT INTO `crosspoint` VALUES (7340, 502977885, '119.34426819707936', '26.047752340532664', 55);
INSERT INTO `crosspoint` VALUES (7344, 502977885, '119.34633650859095', '26.04528478478134', 56);
INSERT INTO `crosspoint` VALUES (7347, 502977885, '119.34834566445878', '26.04498900726834', 56);
INSERT INTO `crosspoint` VALUES (7349, 502977885, '119.34836567678916', '26.046154947680595', 56);
INSERT INTO `crosspoint` VALUES (7356, 502977887, '119.34197475522983', '26.050491577072677', 65);
INSERT INTO `crosspoint` VALUES (7366, 502981754, '119.3939000094745', '25.98674727452147', 18);
INSERT INTO `crosspoint` VALUES (7384, 502981754, '119.39574843261003', '25.98759042086585', 18);
INSERT INTO `crosspoint` VALUES (7385, 502981755, '119.39329559607785', '25.98997441464027', 18);
INSERT INTO `crosspoint` VALUES (7388, 502981756, '119.3934226312519', '25.989998711198737', 18);
INSERT INTO `crosspoint` VALUES (7389, 502981756, '119.39328959502784', '25.99085036017592', 18);
INSERT INTO `crosspoint` VALUES (7390, 502981756, '119.39289645014196', '25.992953311482843', 18);
INSERT INTO `crosspoint` VALUES (7391, 502981756, '119.39268747736615', '25.994075171653', 18);
INSERT INTO `crosspoint` VALUES (7392, 502981756, '119.39254019381657', '25.994747122262986', 18);
INSERT INTO `crosspoint` VALUES (7393, 502981756, '119.39237363023253', '25.99557746049701', 18);
INSERT INTO `crosspoint` VALUES (7394, 502981756, '119.39228532134855', '25.9960474572924', 28);
INSERT INTO `crosspoint` VALUES (7395, 502981757, '119.38685222781326', '25.986197929781408', 18);
INSERT INTO `crosspoint` VALUES (7400, 502981757, '119.39063500060733', '25.98669377441314', 18);
INSERT INTO `crosspoint` VALUES (7416, 502981758, '119.3958686094464', '25.990713416986818', 18);
INSERT INTO `crosspoint` VALUES (7417, 502981759, '119.39311170932169', '25.990881044619226', 18);
INSERT INTO `crosspoint` VALUES (7419, 502981759, '119.39352425418843', '25.988174421013937', 18);
INSERT INTO `crosspoint` VALUES (7424, 502981759, '119.39290739761896', '25.987481809710598', 18);
INSERT INTO `crosspoint` VALUES (7425, 502981759, '119.3904131819311', '25.987127887185576', 18);
INSERT INTO `crosspoint` VALUES (7426, 502981760, '119.3903014815385', '25.98697135143375', 18);
INSERT INTO `crosspoint` VALUES (7427, 502981760, '119.38988219103214', '25.986911440060908', 18);
INSERT INTO `crosspoint` VALUES (7428, 502981761, '119.38963070483258', '25.986875497258787', 18);
INSERT INTO `crosspoint` VALUES (7434, 502981761, '119.3825865250776', '25.986431041414342', 17);
INSERT INTO `crosspoint` VALUES (7435, 502981762, '119.39024724934679', '25.986818271298542', 18);
INSERT INTO `crosspoint` VALUES (7439, 502981763, '119.39815119805407', '25.98792101248127', 18);
INSERT INTO `crosspoint` VALUES (7440, 502981764, '119.39401191007097', '25.986741451030255', 18);
INSERT INTO `crosspoint` VALUES (7442, 502981765, '119.39583941128947', '25.99086966758461', 18);
INSERT INTO `crosspoint` VALUES (7446, 502981765, '119.39506171326268', '25.99270589839707', 18);
INSERT INTO `crosspoint` VALUES (7455, 502981767, '119.39132458186151', '25.986815103420792', 18);
INSERT INTO `crosspoint` VALUES (7468, 502981768, '119.38986179796349', '25.987058496561314', 18);
INSERT INTO `crosspoint` VALUES (7469, 502981769, '119.38758762753997', '25.986769906765588', 18);
INSERT INTO `crosspoint` VALUES (7471, 502981769, '119.38675463864752', '25.986658741006014', 18);
INSERT INTO `crosspoint` VALUES (7477, 502981771, '119.38703729615446', '25.987102796595046', 18);
INSERT INTO `crosspoint` VALUES (7478, 502981771, '119.38642804942475', '25.990403664459787', 18);
INSERT INTO `crosspoint` VALUES (7485, 502981774, '119.30497913604547', '26.028135910127652', 43);
INSERT INTO `crosspoint` VALUES (7486, 502981774, '119.30501171591244', '26.0293196222493', 44);
INSERT INTO `crosspoint` VALUES (7487, 502981774, '119.30503472025943', '26.03025800873489', 44);
INSERT INTO `crosspoint` VALUES (7488, 502981774, '119.30503473950233', '26.030414827068743', 44);
INSERT INTO `crosspoint` VALUES (7495, 502981776, '119.31723696263073', '26.027266280819312', 44);
INSERT INTO `crosspoint` VALUES (7497, 502981776, '119.3163473620237', '26.02995404250174', 44);
INSERT INTO `crosspoint` VALUES (7499, 502981781, '119.34209221921076', '26.03179309492562', 45);
INSERT INTO `crosspoint` VALUES (7508, 502981785, '119.34577235631404', '26.027463914422416', 46);
INSERT INTO `crosspoint` VALUES (7516, 502981791, '119.32613504481944', '26.0259316361966', 45);
INSERT INTO `crosspoint` VALUES (7527, 502981792, '119.32760117120372', '26.025846209318125', 45);
INSERT INTO `crosspoint` VALUES (7528, 502981793, '119.31535317064166', '26.02638443226509', 44);
INSERT INTO `crosspoint` VALUES (7542, 502981795, '119.32821889528715', '26.02579962325663', 45);
INSERT INTO `crosspoint` VALUES (7549, 502981796, '119.34298782249616', '26.026216572789245', 45);
INSERT INTO `crosspoint` VALUES (7554, 502981796, '119.33585715789704', '26.025834663548455', 45);
INSERT INTO `crosspoint` VALUES (7561, 502981798, '119.28301701502075', '26.026377228400474', 42);
INSERT INTO `crosspoint` VALUES (7562, 502981799, '119.28299015421534', '26.028497230619152', 42);
INSERT INTO `crosspoint` VALUES (7564, 502981800, '119.28289747521825', '26.025241981916277', 42);
INSERT INTO `crosspoint` VALUES (7566, 502981801, '119.28293652947917', '26.023946309485698', 42);
INSERT INTO `crosspoint` VALUES (7568, 502981801, '119.28298025019477', '26.023549829341185', 42);
INSERT INTO `crosspoint` VALUES (7569, 502981801, '119.28301154702062', '26.02331210205842', 42);
INSERT INTO `crosspoint` VALUES (7572, 502981801, '119.28542781009169', '26.015057700868727', 33);
INSERT INTO `crosspoint` VALUES (7574, 502981802, '119.28699354448449', '26.026520121024028', 43);
INSERT INTO `crosspoint` VALUES (7576, 502981803, '119.28697318582974', '26.028655025868783', 43);
INSERT INTO `crosspoint` VALUES (7577, 502981803, '119.28696089710705', '26.029952120928137', 43);
INSERT INTO `crosspoint` VALUES (7578, 502981803, '119.28695474313446', '26.030290538295805', 43);
INSERT INTO `crosspoint` VALUES (7579, 502981804, '119.28687132369616', '26.026532161376966', 43);
INSERT INTO `crosspoint` VALUES (7580, 502981804, '119.2868828193009', '26.025442390704622', 43);
INSERT INTO `crosspoint` VALUES (7581, 502981804, '119.2868854846011', '26.025184841205242', 43);
INSERT INTO `crosspoint` VALUES (7582, 502981805, '119.28687004521845', '26.023714199468465', 43);
INSERT INTO `crosspoint` VALUES (7583, 502981805, '119.28686889304535', '26.023601666115674', 43);
INSERT INTO `crosspoint` VALUES (7584, 502981806, '119.28685348570163', '26.030746950268874', 43);
INSERT INTO `crosspoint` VALUES (7589, 502981807, '119.28699003421939', '26.03075480686228', 43);
INSERT INTO `crosspoint` VALUES (7592, 502981808, '119.28737330688594', '26.03029282701031', 43);
INSERT INTO `crosspoint` VALUES (7596, 502981809, '119.28683316472355', '26.029952261114527', 43);
INSERT INTO `crosspoint` VALUES (7597, 502981810, '119.28873002951177', '26.046477337835448', 53);
INSERT INTO `crosspoint` VALUES (7599, 502981810, '119.28910599563591', '26.046100571009905', 53);
INSERT INTO `crosspoint` VALUES (7602, 502981810, '119.29008742106696', '26.045049619072213', 53);
INSERT INTO `crosspoint` VALUES (7603, 502981812, '119.29149569106254', '26.043446172583106', 53);
INSERT INTO `crosspoint` VALUES (7612, 502981813, '119.29031551074289', '26.038102708308553', 53);
INSERT INTO `crosspoint` VALUES (7613, 502981813, '119.2902788893673', '26.037949680388213', 53);
INSERT INTO `crosspoint` VALUES (7614, 502981814, '119.30251560245642', '26.027473256688022', 43);
INSERT INTO `crosspoint` VALUES (7623, 502993072, '119.27144718708665', '26.04053612336159', 52);
INSERT INTO `crosspoint` VALUES (7624, 502993072, '119.2733827069801', '26.040838485654117', 52);
INSERT INTO `crosspoint` VALUES (7625, 502993072, '119.27360047309747', '26.04087233898427', 52);
INSERT INTO `crosspoint` VALUES (7626, 502993072, '119.27440175731579', '26.04099180127036', 52);
INSERT INTO `crosspoint` VALUES (7627, 502993072, '119.27452504295795', '26.041016511132703', 52);
INSERT INTO `crosspoint` VALUES (7628, 502993072, '119.27494264406121', '26.04110279873468', 52);
INSERT INTO `crosspoint` VALUES (7629, 502993072, '119.27533894057005', '26.041207810910024', 52);
INSERT INTO `crosspoint` VALUES (7630, 502993072, '119.27576826831684', '26.041361423876534', 52);
INSERT INTO `crosspoint` VALUES (7631, 502993072, '119.27602406517022', '26.041470034700485', 52);
INSERT INTO `crosspoint` VALUES (7632, 502993072, '119.27637339595277', '26.041637905622313', 52);
INSERT INTO `crosspoint` VALUES (7633, 502993072, '119.27680803392136', '26.041901359416006', 52);
INSERT INTO `crosspoint` VALUES (7634, 502993072, '119.27718020632068', '26.042171271507783', 52);
INSERT INTO `crosspoint` VALUES (7635, 502993072, '119.27718200531204', '26.042172587715807', 52);
INSERT INTO `crosspoint` VALUES (7637, 502993072, '119.27886573180152', '26.04334248308924', 52);
INSERT INTO `crosspoint` VALUES (7639, 502993072, '119.28183715262504', '26.04534642993946', 52);
INSERT INTO `crosspoint` VALUES (7640, 502993073, '119.277416256808', '26.044719271043565', 52);
INSERT INTO `crosspoint` VALUES (7641, 502993073, '119.2779188907702', '26.045134474498088', 52);
INSERT INTO `crosspoint` VALUES (7642, 502993074, '119.28396098274763', '26.043379461420415', 52);
INSERT INTO `crosspoint` VALUES (7661, 502993074, '119.26569759586128', '26.037526883207438', 52);
INSERT INTO `crosspoint` VALUES (7667, 502993074, '119.2581549003391', '26.035918024585158', 51);
INSERT INTO `crosspoint` VALUES (7669, 502993074, '119.25764504798758', '26.035755098302218', 51);
INSERT INTO `crosspoint` VALUES (7670, 502993075, '119.28190779683119', '26.04540117265264', 52);
INSERT INTO `crosspoint` VALUES (7672, 502993075, '119.28286333649578', '26.046342563619262', 52);
INSERT INTO `crosspoint` VALUES (7674, 502993078, '119.2839202747507', '26.043567841581144', 52);
INSERT INTO `crosspoint` VALUES (7677, 502993078, '119.28018912355586', '26.04695181735567', 52);
INSERT INTO `crosspoint` VALUES (7680, 502993078, '119.27818659327328', '26.04889144771738', 62);
INSERT INTO `crosspoint` VALUES (7681, 502993079, '119.28751256840995', '26.037968478298197', 53);
INSERT INTO `crosspoint` VALUES (7682, 502993079, '119.28751868338466', '26.038076426314642', 53);
INSERT INTO `crosspoint` VALUES (7683, 502993079, '119.2874958475119', '26.038565596969473', 53);
INSERT INTO `crosspoint` VALUES (7684, 502993082, '119.28723833555762', '26.035573128339166', 53);
INSERT INTO `crosspoint` VALUES (7687, 502993083, '119.28744149359055', '26.038077831706858', 53);
INSERT INTO `crosspoint` VALUES (7695, 502993084, '119.28709402644137', '26.04054343142387', 53);
INSERT INTO `crosspoint` VALUES (7701, 502993084, '119.2841695960648', '26.043329143566908', 52);
INSERT INTO `crosspoint` VALUES (7703, 502993085, '119.27087170347204', '26.06048656580559', 62);
INSERT INTO `crosspoint` VALUES (7715, 502993086, '119.25958243853562', '26.070575036414194', 71);
INSERT INTO `crosspoint` VALUES (7718, 502993089, '119.2620326930894', '26.066534218772787', 71);
INSERT INTO `crosspoint` VALUES (7721, 502993091, '119.25706484184819', '26.06722914931389', 71);
INSERT INTO `crosspoint` VALUES (7722, 502993092, '119.27632783019801', '26.05184400178442', 62);
INSERT INTO `crosspoint` VALUES (7723, 502993092, '119.27621419320926', '26.05183095885199', 62);
INSERT INTO `crosspoint` VALUES (7724, 502993092, '119.2749347576059', '26.05180761746605', 62);
INSERT INTO `crosspoint` VALUES (7733, 502993094, '119.275861175966', '26.049230437473653', 62);
INSERT INTO `crosspoint` VALUES (7735, 502993095, '119.27181323034227', '26.048793117692203', 62);
INSERT INTO `crosspoint` VALUES (7743, 502993098, '119.27718816419154', '26.050225912681487', 62);
INSERT INTO `crosspoint` VALUES (7747, 502993098, '119.2743345401825', '26.048030436051143', 62);
INSERT INTO `crosspoint` VALUES (7751, 502993099, '119.2663202727627', '26.05536308119452', 62);
INSERT INTO `crosspoint` VALUES (7752, 502993100, '119.26632147525966', '26.055166897183486', 62);
INSERT INTO `crosspoint` VALUES (7753, 502993101, '119.26631667337301', '26.047386825194394', 52);
INSERT INTO `crosspoint` VALUES (7758, 502993101, '119.26829511511365', '26.04654005689737', 52);
INSERT INTO `crosspoint` VALUES (7763, 502993101, '119.2689276405679', '26.045154355131857', 52);
INSERT INTO `crosspoint` VALUES (7764, 502993102, '119.27158335411042', '26.04591165288188', 52);
INSERT INTO `crosspoint` VALUES (7769, 502993102, '119.26628857171012', '26.045113026662694', 52);
INSERT INTO `crosspoint` VALUES (7770, 502993103, '119.26953512684676', '26.047336685471944', 52);
INSERT INTO `crosspoint` VALUES (7785, 502993104, '119.25874645752411', '26.038725152136553', 51);
INSERT INTO `crosspoint` VALUES (7790, 502993104, '119.25647239277606', '26.03810835201838', 51);
INSERT INTO `crosspoint` VALUES (7807, 502993108, '119.27458626332346', '26.034503389334702', 42);
INSERT INTO `crosspoint` VALUES (7816, 502993108, '119.26836467981153', '26.027315590236764', 42);
INSERT INTO `crosspoint` VALUES (7817, 502993108, '119.265639005976', '26.025182891650708', 42);
INSERT INTO `crosspoint` VALUES (7818, 502993108, '119.26463492390886', '26.024413716762908', 41);
INSERT INTO `crosspoint` VALUES (7828, 502993109, '119.26941463233264', '26.018215763705975', 32);
INSERT INTO `crosspoint` VALUES (7857, 502993113, '119.28032573247945', '26.00618473545732', 22);
INSERT INTO `crosspoint` VALUES (7888, 502993116, '119.26854217996812', '26.022171079360493', 42);
INSERT INTO `crosspoint` VALUES (7893, 502993116, '119.27116735597741', '26.01951268638088', 32);
INSERT INTO `crosspoint` VALUES (7911, 502993118, '119.25803284774948', '26.0344517912231', 41);
INSERT INTO `crosspoint` VALUES (7912, 502993118, '119.25782340489964', '26.035153628769038', 51);
INSERT INTO `crosspoint` VALUES (7913, 502993119, '119.25746237222525', '26.036202665531267', 51);
INSERT INTO `crosspoint` VALUES (7926, 502993119, '119.254972584497', '26.04453677938036', 51);
INSERT INTO `crosspoint` VALUES (7941, 502993119, '119.25653909756575', '26.053364621977067', 61);
INSERT INTO `crosspoint` VALUES (7942, 502993119, '119.25653911525588', '26.05347946665746', 61);
INSERT INTO `crosspoint` VALUES (7946, 502993121, '119.25736011927361', '26.036101707993573', 51);
INSERT INTO `crosspoint` VALUES (7956, 502993124, '119.28733955934982', '26.035582733796943', 53);
INSERT INTO `crosspoint` VALUES (7957, 502993125, '119.28944874657708', '26.030300124109523', 43);
INSERT INTO `crosspoint` VALUES (7959, 502993125, '119.2922559839417', '26.030288038452653', 43);
INSERT INTO `crosspoint` VALUES (7962, 502993127, '119.2868518003573', '26.028272380524044', 43);
INSERT INTO `crosspoint` VALUES (7977, 502993130, '119.25542599531222', '26.069191363264842', 71);
INSERT INTO `crosspoint` VALUES (7978, 502993132, '119.27494943112528', '26.053832820789435', 62);
INSERT INTO `crosspoint` VALUES (7979, 502993132, '119.2750472976904', '26.05387848799967', 62);
INSERT INTO `crosspoint` VALUES (7985, 502993133, '119.27798371947972', '26.048979364148302', 62);
INSERT INTO `crosspoint` VALUES (7986, 502993134, '119.27477283467839', '26.0541023078372', 62);
INSERT INTO `crosspoint` VALUES (7987, 502993135, '119.27481589432655', '26.053846916068093', 62);
INSERT INTO `crosspoint` VALUES (7993, 502993136, '119.29128034134696', '26.052345560131332', 63);
INSERT INTO `crosspoint` VALUES (7995, 502993137, '119.28822674547281', '26.0481581887804', 63);
INSERT INTO `crosspoint` VALUES (7997, 502993138, '119.29167417981347', '26.05204660150439', 63);
INSERT INTO `crosspoint` VALUES (8016, 503130492, '119.39220407042686', '25.995583453510886', 18);
INSERT INTO `crosspoint` VALUES (8017, 503130492, '119.393051138159', '25.991194881579613', 18);
INSERT INTO `crosspoint` VALUES (8018, 503130495, '119.392885828693', '25.996158674714064', 28);
INSERT INTO `crosspoint` VALUES (8019, 503130495, '119.39362778598829', '25.996303557011277', 28);
INSERT INTO `crosspoint` VALUES (8028, 503130496, '119.36796454153823', '25.99336191066493', 17);
INSERT INTO `crosspoint` VALUES (8041, 503148389, '119.32084530347935', '26.042002741177097', 54);
INSERT INTO `crosspoint` VALUES (8054, 503665191, '119.32003288926347', '26.035830064572835', 54);
INSERT INTO `crosspoint` VALUES (8071, 503668962, '119.31539516083605', '26.03674957341528', 54);
INSERT INTO `crosspoint` VALUES (8073, 503668963, '119.31650502821734', '26.035410365672433', 54);
INSERT INTO `crosspoint` VALUES (8079, 503669250, '119.3116873972488', '26.043703350621726', 54);
INSERT INTO `crosspoint` VALUES (8088, 503669250, '119.31156102504177', '26.04281052308818', 54);
INSERT INTO `crosspoint` VALUES (8117, 505182842, '119.27380575068005', '26.044684633950123', 52);
INSERT INTO `crosspoint` VALUES (8118, 505182843, '119.27279518799173', '26.045247441613558', 52);
INSERT INTO `crosspoint` VALUES (8124, 505182844, '119.28963534087201', '26.049288653583123', 63);
INSERT INTO `crosspoint` VALUES (8127, 505182846, '119.28774665786187', '26.047460367595722', 53);
INSERT INTO `crosspoint` VALUES (8129, 505182846, '119.28710033985473', '26.046668836283498', 53);
INSERT INTO `crosspoint` VALUES (8130, 505182846, '119.28684889872812', '26.0464161480337', 53);
INSERT INTO `crosspoint` VALUES (8132, 505185938, '119.35241136249721', '26.024111826391966', 46);
INSERT INTO `crosspoint` VALUES (8133, 505185938, '119.3550011387774', '26.025770483443104', 46);
INSERT INTO `crosspoint` VALUES (8134, 505185938, '119.35749184533864', '26.0273720017477', 46);
INSERT INTO `crosspoint` VALUES (8135, 505185939, '119.35859623363086', '26.025799610224446', 46);
INSERT INTO `crosspoint` VALUES (8137, 505185940, '119.35868081566534', '26.025865562992983', 46);
INSERT INTO `crosspoint` VALUES (8138, 505185940, '119.35754766761356', '26.027443831409023', 46);
INSERT INTO `crosspoint` VALUES (8139, 505185940, '119.3575013322523', '26.027508439253175', 46);
INSERT INTO `crosspoint` VALUES (8140, 505185941, '119.35492898780758', '26.02586022308762', 46);
INSERT INTO `crosspoint` VALUES (8141, 505185941, '119.35233015896517', '26.02420166677248', 46);
INSERT INTO `crosspoint` VALUES (8142, 505185942, '119.35069382014082', '26.026106459781534', 46);
INSERT INTO `crosspoint` VALUES (8143, 505185942, '119.35387064382166', '26.022480942534955', 46);
INSERT INTO `crosspoint` VALUES (8151, 505185943, '119.35335349016724', '26.027841088204102', 46);
INSERT INTO `crosspoint` VALUES (8152, 505185944, '119.35626323931483', '26.024145264399948', 46);
INSERT INTO `crosspoint` VALUES (8161, 511611873, '119.39672091337242', '25.977874579321693', 8);
INSERT INTO `crosspoint` VALUES (8172, 511611874, '119.40669691120863', '25.981189294204054', 9);
INSERT INTO `crosspoint` VALUES (8177, 511611874, '119.40612781324404', '25.981687759312347', 9);
INSERT INTO `crosspoint` VALUES (8247, 511611876, '119.40784767718499', '25.978930380068977', 9);
INSERT INTO `crosspoint` VALUES (8262, 511611877, '119.41261477945208', '25.981154874150658', 9);
INSERT INTO `crosspoint` VALUES (8329, 511611877, '119.40812083426324', '25.981203496952055', 9);
INSERT INTO `crosspoint` VALUES (8338, 511611878, '119.40897176860172', '25.979563890740074', 9);
INSERT INTO `crosspoint` VALUES (8434, 511611879, '119.40860095880352', '25.979381830506703', 9);
INSERT INTO `crosspoint` VALUES (8446, 511611879, '119.4120471428857', '25.97943732089036', 9);
INSERT INTO `crosspoint` VALUES (8447, 511614188, '119.32227761077343', '26.01875285922826', 34);
INSERT INTO `crosspoint` VALUES (8496, 511614190, '119.32195405966907', '26.018749968572124', 34);
INSERT INTO `crosspoint` VALUES (8510, 511614191, '119.32923640799068', '26.01705040078201', 35);
INSERT INTO `crosspoint` VALUES (8511, 511614191, '119.32917589697755', '26.017035489224952', 35);
INSERT INTO `crosspoint` VALUES (8514, 511614191, '119.32775963201271', '26.016075670133436', 35);
INSERT INTO `crosspoint` VALUES (8515, 511614191, '119.32735737101484', '26.01567799645814', 35);
INSERT INTO `crosspoint` VALUES (8550, 511614191, '119.32145635802371', '26.015692569351764', 34);
INSERT INTO `crosspoint` VALUES (8569, 511614191, '119.32095233319941', '26.016561217112617', 34);
INSERT INTO `crosspoint` VALUES (8570, 512942881, '119.27981535413468', '26.040834566859175', 52);
INSERT INTO `crosspoint` VALUES (8571, 543817497, '119.24402629406167', '26.084907019420253', 80);
INSERT INTO `crosspoint` VALUES (8576, 543817498, '119.24028271401735', '26.090462718428952', 90);
INSERT INTO `crosspoint` VALUES (8577, 543817498, '119.24011426943397', '26.091303894225078', 90);
INSERT INTO `crosspoint` VALUES (8578, 543818928, '119.24446861395064', '26.09239546219696', 90);
INSERT INTO `crosspoint` VALUES (8579, 543818928, '119.24462616799829', '26.09183052274895', 90);
INSERT INTO `crosspoint` VALUES (8580, 543818929, '119.24466766734128', '26.09158423145599', 90);
INSERT INTO `crosspoint` VALUES (8582, 543818932, '119.24729124742515', '26.093625312323265', 91);
INSERT INTO `crosspoint` VALUES (8585, 543818933, '119.24514806221444', '26.089450765308047', 91);
INSERT INTO `crosspoint` VALUES (8587, 543818934, '119.24442526388334', '26.087572002191916', 90);
INSERT INTO `crosspoint` VALUES (8588, 543818934, '119.24541470070078', '26.08815350142163', 91);
INSERT INTO `crosspoint` VALUES (8589, 543818934, '119.24576213947081', '26.088369914779054', 91);
INSERT INTO `crosspoint` VALUES (8591, 543818934, '119.24622338892911', '26.089783312165814', 91);
INSERT INTO `crosspoint` VALUES (8594, 544053378, '119.24230013935727', '26.084245601312805', 80);
INSERT INTO `crosspoint` VALUES (8597, 544053378, '119.24242585868114', '26.0833594168337', 80);
INSERT INTO `crosspoint` VALUES (8598, 544053384, '119.24411403824702', '26.08491376765334', 80);
INSERT INTO `crosspoint` VALUES (8599, 544053384, '119.24397728461476', '26.085648655734296', 80);
INSERT INTO `crosspoint` VALUES (8602, 544053384, '119.24263048178989', '26.085700757090752', 80);
INSERT INTO `crosspoint` VALUES (8608, 544053384, '119.24293345789609', '26.08687961456629', 80);
INSERT INTO `crosspoint` VALUES (8611, 545588588, '119.24073731938667', '26.088352156274997', 90);
INSERT INTO `crosspoint` VALUES (8615, 545588589, '119.24089323209529', '26.08763459296456', 90);
INSERT INTO `crosspoint` VALUES (8622, 545588589, '119.2392661679027', '26.085748071023353', 80);
INSERT INTO `crosspoint` VALUES (8658, 547031760, '119.24763554249523', '26.08716568395657', 91);
INSERT INTO `crosspoint` VALUES (8675, 547031760, '119.24508620242858', '26.085818486023975', 81);
INSERT INTO `crosspoint` VALUES (8676, 547031760, '119.24515714094558', '26.085515477504998', 81);
INSERT INTO `crosspoint` VALUES (8701, 548488795, '119.24934688841451', '26.095640477254154', 91);
INSERT INTO `crosspoint` VALUES (8710, 548488800, '119.24812829290586', '26.094363071049873', 91);
INSERT INTO `crosspoint` VALUES (8714, 548488801, '119.24862376922644', '26.093273717056483', 91);
INSERT INTO `crosspoint` VALUES (8715, 548488801, '119.24849962892817', '26.093914911699873', 91);
INSERT INTO `crosspoint` VALUES (8726, 548489251, '119.24303191639254', '26.091427827175174', 90);
INSERT INTO `crosspoint` VALUES (8743, 548489251, '119.2457310277391', '26.092530888448152', 91);
INSERT INTO `crosspoint` VALUES (8744, 548489252, '119.2459859212287', '26.091139439096985', 91);
INSERT INTO `crosspoint` VALUES (8745, 548489252, '119.24598392542525', '26.091145703215822', 91);
INSERT INTO `crosspoint` VALUES (8766, 548489253, '119.24635166240787', '26.091176291525663', 91);
INSERT INTO `crosspoint` VALUES (8776, 548489935, '119.24519871927762', '26.084106567750485', 81);
INSERT INTO `crosspoint` VALUES (8778, 548489936, '119.24510814107315', '26.084519902016513', 81);
INSERT INTO `crosspoint` VALUES (8781, 548489937, '119.24621668978084', '26.08379225093615', 81);
INSERT INTO `crosspoint` VALUES (8782, 548489938, '119.2449922388001', '26.084981326597205', 80);
INSERT INTO `crosspoint` VALUES (8787, 548489939, '119.2422761535815', '26.0841850331903', 80);
INSERT INTO `crosspoint` VALUES (8788, 548489939, '119.24220905784262', '26.084597845837127', 80);
INSERT INTO `crosspoint` VALUES (8793, 548489942, '119.24238134909112', '26.091421928621514', 90);
INSERT INTO `crosspoint` VALUES (8802, 548489946, '119.24666657651126', '26.08985560606232', 91);
INSERT INTO `crosspoint` VALUES (8804, 554007833, '119.237498378742', '26.088228779334177', 90);
INSERT INTO `crosspoint` VALUES (8805, 554007833, '119.23809935736335', '26.088504101464782', 90);
INSERT INTO `crosspoint` VALUES (8810, 554008068, '119.24021026494698', '26.07294981887262', 70);
INSERT INTO `crosspoint` VALUES (8811, 554008068, '119.2395566703891', '26.072840423245612', 70);
INSERT INTO `crosspoint` VALUES (8819, 554008615, '119.25966256271387', '26.02820980992448', 41);
INSERT INTO `crosspoint` VALUES (8823, 554008616, '119.25624477645712', '26.034377574370872', 41);
INSERT INTO `crosspoint` VALUES (8844, 581994825, '119.30027890514806', '25.999899370472498', 23);
INSERT INTO `crosspoint` VALUES (8859, 581994828, '119.30043287079715', '26.000130361109864', 23);
INSERT INTO `crosspoint` VALUES (8861, 581994830, '119.30195252372694', '26.001891408158798', 23);
INSERT INTO `crosspoint` VALUES (8869, 581996397, '119.3003399943573', '26.03020863639913', 43);
INSERT INTO `crosspoint` VALUES (8871, 581996397, '119.30875248155448', '26.03032723936747', 44);
INSERT INTO `crosspoint` VALUES (8873, 581996397, '119.30960242865895', '26.030294847565216', 44);
INSERT INTO `crosspoint` VALUES (8874, 581996398, '119.30966871823922', '26.03046480391405', 44);
INSERT INTO `crosspoint` VALUES (8875, 581996398, '119.30953539799364', '26.030468124277835', 44);
INSERT INTO `crosspoint` VALUES (8877, 581996399, '119.30983540968064', '26.02964756738165', 44);
INSERT INTO `crosspoint` VALUES (8879, 581996401, '119.3097027759869', '26.030298546784426', 44);
INSERT INTO `crosspoint` VALUES (8880, 581996401, '119.31019704440106', '26.030262444703315', 44);
INSERT INTO `crosspoint` VALUES (8881, 581996401, '119.31294574830827', '26.030060659798472', 44);
INSERT INTO `crosspoint` VALUES (8883, 581996404, '119.32045755060534', '26.0299016572154', 44);
INSERT INTO `crosspoint` VALUES (8886, 581996404, '119.33037277396963', '26.02965545716284', 45);
INSERT INTO `crosspoint` VALUES (8887, 581996405, '119.33035881028773', '26.029795053774613', 45);
INSERT INTO `crosspoint` VALUES (8890, 581996405, '119.3204221708093', '26.030066756114653', 44);
INSERT INTO `crosspoint` VALUES (8893, 581996405, '119.31294716777676', '26.030207659947166', 44);
INSERT INTO `crosspoint` VALUES (8894, 583078768, '119.24824489153342', '26.09461818952039', 91);
INSERT INTO `crosspoint` VALUES (8897, 593685943, '119.24175188871159', '26.084087751207658', 80);
INSERT INTO `crosspoint` VALUES (8900, 593685944, '119.24152755143942', '26.082809975388972', 80);
INSERT INTO `crosspoint` VALUES (8901, 593685944, '119.24147717180988', '26.083039974512094', 80);
INSERT INTO `crosspoint` VALUES (8902, 593685944, '119.24143507019808', '26.083232006390457', 80);
INSERT INTO `crosspoint` VALUES (8903, 593685944, '119.24138288937753', '26.08346977980116', 80);
INSERT INTO `crosspoint` VALUES (8904, 593685944, '119.24134237962257', '26.083654738821245', 80);
INSERT INTO `crosspoint` VALUES (8905, 593685944, '119.24128101273271', '26.083934969469258', 80);
INSERT INTO `crosspoint` VALUES (8907, 593686454, '119.24121185056582', '26.08274990082258', 80);
INSERT INTO `crosspoint` VALUES (8908, 593686455, '119.24115439790035', '26.082973729776246', 80);
INSERT INTO `crosspoint` VALUES (8910, 593686456, '119.24091324374955', '26.08312758248215', 80);
INSERT INTO `crosspoint` VALUES (8911, 593686457, '119.24064477060695', '26.083315029555045', 80);
INSERT INTO `crosspoint` VALUES (8912, 593686458, '119.24026680326777', '26.083439906449264', 80);
INSERT INTO `crosspoint` VALUES (8944, 601009914, '119.24350633413393', '26.104535060416687', 100);
INSERT INTO `crosspoint` VALUES (8950, 601009914, '119.23739718769778', '26.101378048870693', 100);
INSERT INTO `crosspoint` VALUES (8955, 601009914, '119.23485313156168', '26.099010026510552', 90);
INSERT INTO `crosspoint` VALUES (8961, 601009918, '119.23885847767336', '26.079279719002912', 80);
INSERT INTO `crosspoint` VALUES (8968, 601009918, '119.24044264461013', '26.07959894808946', 80);
INSERT INTO `crosspoint` VALUES (8988, 601009921, '119.24015703448855', '26.061825669819836', 70);
INSERT INTO `crosspoint` VALUES (8992, 601009923, '119.24072519852932', '26.08036784011744', 80);
INSERT INTO `crosspoint` VALUES (9090, 601166402, '119.28062632540477', '26.05277698464852', 62);
INSERT INTO `crosspoint` VALUES (9093, 601166403, '119.28110532941699', '26.050717582053704', 62);
INSERT INTO `crosspoint` VALUES (9094, 601166404, '119.27849838498106', '26.052763853319906', 62);
INSERT INTO `crosspoint` VALUES (9096, 601166405, '119.28335054570708', '26.049524988243604', 62);
INSERT INTO `crosspoint` VALUES (9101, 601166408, '119.27836726881253', '26.055275869709483', 62);
INSERT INTO `crosspoint` VALUES (9102, 601166409, '119.27688142177945', '26.051854243350903', 62);
INSERT INTO `crosspoint` VALUES (9106, 603575562, '119.2894845462996', '26.049160117277122', 63);
INSERT INTO `crosspoint` VALUES (9107, 603575562, '119.28981543601196', '26.049735958476923', 63);
INSERT INTO `crosspoint` VALUES (9112, 603575565, '119.28605475081294', '26.04539589329732', 53);
INSERT INTO `crosspoint` VALUES (9126, 605823144, '119.34990571020333', '26.000532971644088', 26);
INSERT INTO `crosspoint` VALUES (9128, 605823146, '119.34001619512614', '25.997419693986565', 25);
INSERT INTO `crosspoint` VALUES (9132, 605823146, '119.34728689688521', '25.999495120843978', 26);
INSERT INTO `crosspoint` VALUES (9138, 605823147, '119.33133280147996', '25.99543400849775', 15);
INSERT INTO `crosspoint` VALUES (9142, 605823148, '119.35281392502728', '26.00123214324788', 26);
INSERT INTO `crosspoint` VALUES (9145, 605823149, '119.36083633328458', '26.00430882402681', 26);
INSERT INTO `crosspoint` VALUES (9165, 605823150, '119.3515057136723', '26.000653610114878', 26);
INSERT INTO `crosspoint` VALUES (9166, 605823151, '119.34968472608801', '25.99838208052122', 26);
INSERT INTO `crosspoint` VALUES (9168, 605823153, '119.34629994381622', '25.999099275059727', 26);
INSERT INTO `crosspoint` VALUES (9176, 605823156, '119.34637259948232', '26.00119372984786', 26);
INSERT INTO `crosspoint` VALUES (9183, 605823159, '119.34798092533569', '26.002562893888143', 26);
INSERT INTO `crosspoint` VALUES (9184, 605823160, '119.34769229092798', '26.00285964689877', 26);
INSERT INTO `crosspoint` VALUES (9192, 605823161, '119.34260878679194', '26.00742429474789', 25);
INSERT INTO `crosspoint` VALUES (9193, 605823161, '119.34128870856796', '26.00887288214203', 25);
INSERT INTO `crosspoint` VALUES (9194, 605823161, '119.33894848769526', '26.011530532389592', 35);
INSERT INTO `crosspoint` VALUES (9196, 605823161, '119.3379283699044', '26.01277646247615', 35);
INSERT INTO `crosspoint` VALUES (9197, 605823161, '119.33682109241354', '26.014251093283914', 35);
INSERT INTO `crosspoint` VALUES (9199, 605823161, '119.33315230372325', '26.019269988751496', 35);
INSERT INTO `crosspoint` VALUES (9202, 605823164, '119.3440715738094', '25.99875776313638', 25);
INSERT INTO `crosspoint` VALUES (9204, 605823168, '119.35514644114456', '25.989123999509285', 16);
INSERT INTO `crosspoint` VALUES (9217, 605823171, '119.35245403346933', '25.98980967428301', 16);
INSERT INTO `crosspoint` VALUES (9226, 605823174, '119.3549634259771', '25.989020780386056', 16);
INSERT INTO `crosspoint` VALUES (9231, 605860118, '119.39400017525409', '25.988169832325358', 18);
INSERT INTO `crosspoint` VALUES (9233, 605860118, '119.39371482229078', '25.989314192678734', 18);
INSERT INTO `crosspoint` VALUES (9239, 605860119, '119.39510873195617', '25.98997645015941', 18);
INSERT INTO `crosspoint` VALUES (9245, 605860120, '119.39594099049201', '25.990718978461267', 18);
INSERT INTO `crosspoint` VALUES (9250, 605860122, '119.39891690103501', '25.988010401657686', 18);
INSERT INTO `crosspoint` VALUES (9251, 605860124, '119.39807386498474', '25.988058325574578', 18);
INSERT INTO `crosspoint` VALUES (9257, 605860126, '119.41050829634483', '25.9909449762604', 19);
INSERT INTO `crosspoint` VALUES (9260, 605863079, '119.37311917913298', '26.020437997680677', 37);
INSERT INTO `crosspoint` VALUES (9278, 605863080, '119.37972677420977', '26.02064999848999', 37);
INSERT INTO `crosspoint` VALUES (9279, 605863081, '119.37846377346067', '26.02065457045384', 37);
INSERT INTO `crosspoint` VALUES (9280, 605863081, '119.37926684931898', '26.02021072260853', 37);
INSERT INTO `crosspoint` VALUES (9293, 605863084, '119.42939618315461', '25.99672893444583', 30);
INSERT INTO `crosspoint` VALUES (9294, 605863084, '119.42964056529583', '25.996450336841214', 30);
INSERT INTO `crosspoint` VALUES (9299, 605863084, '119.43559502515075', '25.989223303697706', 20);
INSERT INTO `crosspoint` VALUES (9300, 605863084, '119.43563852066644', '25.989137028056067', 20);
INSERT INTO `crosspoint` VALUES (9304, 605863084, '119.43640772454827', '25.986496621054947', 20);
INSERT INTO `crosspoint` VALUES (9305, 605864189, '119.43656693879504', '25.986497780163333', 20);
INSERT INTO `crosspoint` VALUES (9310, 605864189, '119.43575816190096', '25.98921790017901', 20);
INSERT INTO `crosspoint` VALUES (9311, 605864189, '119.43571526500828', '25.98930766129399', 20);
INSERT INTO `crosspoint` VALUES (9316, 605864189, '119.4298183890608', '25.996522423663052', 30);
INSERT INTO `crosspoint` VALUES (9317, 605864189, '119.42957560190591', '25.99681229913651', 30);
INSERT INTO `crosspoint` VALUES (9327, 605864190, '119.43653618432975', '25.9855177939733', 20);
INSERT INTO `crosspoint` VALUES (9330, 605864191, '119.43638776420715', '25.985552488630685', 20);
INSERT INTO `crosspoint` VALUES (9335, 605864192, '119.43472670567049', '25.981765426531013', 10);
INSERT INTO `crosspoint` VALUES (9336, 605864193, '119.43425051655622', '25.98123001733953', 10);
INSERT INTO `crosspoint` VALUES (9337, 605864194, '119.43108944825889', '25.97816466807118', 10);
INSERT INTO `crosspoint` VALUES (9338, 605864194, '119.4310043906219', '25.978078438770826', 10);
INSERT INTO `crosspoint` VALUES (9361, 605864195, '119.43485996666867', '25.98165212268131', 10);
INSERT INTO `crosspoint` VALUES (9364, 605864196, '119.43589666560966', '25.98322311798385', 20);
INSERT INTO `crosspoint` VALUES (9365, 605864196, '119.43594577007211', '25.983356827830328', 20);
INSERT INTO `crosspoint` VALUES (9369, 605870022, '119.27731255087451', '26.058818140068322', 62);
INSERT INTO `crosspoint` VALUES (9370, 605870022, '119.27756416830451', '26.058978861393882', 62);
INSERT INTO `crosspoint` VALUES (9379, 605870029, '119.24545218701111', '26.106907720569396', 101);
INSERT INTO `crosspoint` VALUES (9381, 608025708, '119.26105409689622', '26.086896824676682', 81);
INSERT INTO `crosspoint` VALUES (9404, 608025708, '119.26008957701231', '26.087480445795215', 91);
INSERT INTO `crosspoint` VALUES (9407, 608244810, '119.26004739382988', '26.087595877256597', 91);
INSERT INTO `crosspoint` VALUES (9409, 608244811, '119.26092948832535', '26.086931117344726', 81);
INSERT INTO `crosspoint` VALUES (9410, 608290215, '119.29697377579957', '26.033665462980775', 43);
INSERT INTO `crosspoint` VALUES (9411, 608290215, '119.29775197135415', '26.0338662608692', 43);
INSERT INTO `crosspoint` VALUES (9412, 608290219, '119.29990952954114', '26.031340162461426', 43);
INSERT INTO `crosspoint` VALUES (9413, 608290219, '119.29996264708232', '26.03134598516863', 43);
INSERT INTO `crosspoint` VALUES (9416, 608290219, '119.30245337114911', '26.031419847503', 43);
INSERT INTO `crosspoint` VALUES (9418, 608290221, '119.30083214422386', '26.03296458415148', 43);
INSERT INTO `crosspoint` VALUES (9421, 608290222, '119.30267165766877', '26.031430598784965', 43);
INSERT INTO `crosspoint` VALUES (9430, 608290223, '119.30290013498627', '26.032462174304598', 43);
INSERT INTO `crosspoint` VALUES (9435, 608290223, '119.30241173452902', '26.033162890412992', 43);
INSERT INTO `crosspoint` VALUES (9436, 608290223, '119.30181173909858', '26.033101190142467', 43);
INSERT INTO `crosspoint` VALUES (9442, 608372892, '119.28059180710459', '26.028627330658747', 42);
INSERT INTO `crosspoint` VALUES (9446, 608372892, '119.28151040995446', '26.026234533610303', 42);
INSERT INTO `crosspoint` VALUES (9447, 608372892, '119.28153244940405', '26.025423022847995', 42);
INSERT INTO `crosspoint` VALUES (9448, 608372892, '119.28153372327789', '26.0253752575973', 42);
INSERT INTO `crosspoint` VALUES (9452, 608372892, '119.28258425031383', '26.023559801660543', 42);
INSERT INTO `crosspoint` VALUES (9453, 608372893, '119.28281615803122', '26.02865930442994', 42);
INSERT INTO `crosspoint` VALUES (9456, 608372893, '119.28263924375341', '26.026268763622564', 42);
INSERT INTO `crosspoint` VALUES (9457, 608372894, '119.28269814533274', '26.025378538683672', 42);
INSERT INTO `crosspoint` VALUES (9459, 608372894, '119.28279170353501', '26.023900418189967', 42);
INSERT INTO `crosspoint` VALUES (9461, 608372894, '119.28287263804816', '26.023754653311062', 42);
INSERT INTO `crosspoint` VALUES (9462, 608372895, '119.28364225205264', '26.023566770186218', 42);
INSERT INTO `crosspoint` VALUES (9463, 608372895, '119.28560088094466', '26.023588788512043', 43);
INSERT INTO `crosspoint` VALUES (9464, 608372896, '119.28324617691615', '26.026273609384184', 42);
INSERT INTO `crosspoint` VALUES (9473, 608372898, '119.28319197333441', '26.025383907923963', 42);
INSERT INTO `crosspoint` VALUES (9479, 608372899, '119.28319316149746', '26.023754671924504', 42);
INSERT INTO `crosspoint` VALUES (9482, 608372900, '119.29712068831171', '26.00970645507088', 33);
INSERT INTO `crosspoint` VALUES (9483, 608372904, '119.29623872193895', '26.014705148157212', 33);
INSERT INTO `crosspoint` VALUES (9484, 608372904, '119.2961288664846', '26.014715611671168', 33);
INSERT INTO `crosspoint` VALUES (9485, 608372904, '119.29551232030435', '26.014774372611747', 33);
INSERT INTO `crosspoint` VALUES (9486, 608372904, '119.29375473732775', '26.01479159753135', 33);
INSERT INTO `crosspoint` VALUES (9487, 608372904, '119.29332530133496', '26.01487977197772', 33);
INSERT INTO `crosspoint` VALUES (9495, 608372911, '119.33042684114045', '26.026614736649083', 45);
INSERT INTO `crosspoint` VALUES (9496, 608957981, '119.3639275918945', '26.04405734196794', 56);
INSERT INTO `crosspoint` VALUES (9499, 608957982, '119.36352244358724', '26.0443428559759', 56);
INSERT INTO `crosspoint` VALUES (9500, 608957982, '119.36332504161271', '26.044157738040372', 56);
INSERT INTO `crosspoint` VALUES (9513, 608957983, '119.35679301278135', '26.048666041009287', 66);
INSERT INTO `crosspoint` VALUES (9539, 620626895, '119.37514931751329', '25.99773938796656', 27);
INSERT INTO `crosspoint` VALUES (9549, 620628655, '119.36882970927252', '25.998644994608732', 27);
INSERT INTO `crosspoint` VALUES (9590, 625760667, '119.29325037931113', '26.037406152704293', 53);
INSERT INTO `crosspoint` VALUES (9591, 633941320, '119.37499036106416', '25.998526109048797', 27);
INSERT INTO `crosspoint` VALUES (9599, 633941320, '119.37848716764881', '25.998619354140256', 27);
INSERT INTO `crosspoint` VALUES (9627, 637730471, '119.2445802493656', '26.104398110893303', 100);
INSERT INTO `crosspoint` VALUES (9630, 637730471, '119.24281296826584', '26.103044951293487', 100);
INSERT INTO `crosspoint` VALUES (9690, 641422831, '119.2406370002742', '26.081483286389304', 80);
INSERT INTO `crosspoint` VALUES (9700, 646581942, '119.42817013161415', '25.984058239262342', 20);
INSERT INTO `crosspoint` VALUES (9701, 646581942, '119.42824810491241', '25.984094331077117', 20);
INSERT INTO `crosspoint` VALUES (9705, 646581942, '119.43014782594742', '25.986409500150824', 20);
INSERT INTO `crosspoint` VALUES (9706, 646581942, '119.43022616294229', '25.986489282045714', 20);
INSERT INTO `crosspoint` VALUES (9711, 646581942, '119.43497319961742', '25.98886973578344', 20);
INSERT INTO `crosspoint` VALUES (9713, 646581943, '119.42810776809016', '25.984162440827486', 20);
INSERT INTO `crosspoint` VALUES (9714, 646581943, '119.42817912509457', '25.98419695288517', 20);
INSERT INTO `crosspoint` VALUES (9721, 646581943, '119.43491393501083', '25.988983491839527', 20);
INSERT INTO `crosspoint` VALUES (9734, 646581946, '119.43065125612576', '25.98613083812506', 20);
INSERT INTO `crosspoint` VALUES (9735, 646581947, '119.43073179774339', '25.98621266336672', 20);
INSERT INTO `crosspoint` VALUES (9739, 650157626, '119.3776708364383', '26.0193017838271', 37);
INSERT INTO `crosspoint` VALUES (9745, 650157626, '119.368248291092', '26.009824449717517', 37);
INSERT INTO `crosspoint` VALUES (9747, 650157626, '119.36649098463153', '26.008825609029653', 27);
INSERT INTO `crosspoint` VALUES (9748, 650157626, '119.36642911752656', '26.008783133242385', 27);
INSERT INTO `crosspoint` VALUES (9751, 650157628, '119.37785720372916', '26.019666903767895', 37);
INSERT INTO `crosspoint` VALUES (9752, 650157630, '119.37871821614522', '26.01951060284146', 37);
INSERT INTO `crosspoint` VALUES (9755, 650157633, '119.383159108615', '26.02602529678632', 47);
INSERT INTO `crosspoint` VALUES (9759, 650157636, '119.37775570484237', '26.02040328874265', 37);
INSERT INTO `crosspoint` VALUES (9817, 687220766, '119.2977284772671', '26.029922686294235', 43);
INSERT INTO `crosspoint` VALUES (9822, 687220766, '119.2974594422156', '26.028393540037797', 43);
INSERT INTO `crosspoint` VALUES (9823, 687220767, '119.29900077929949', '26.030841228822133', 43);
INSERT INTO `crosspoint` VALUES (9848, 687580493, '119.25353841134073', '26.03054760219475', 41);
INSERT INTO `crosspoint` VALUES (9853, 687583059, '119.35638984121518', '26.00764196589476', 26);
INSERT INTO `crosspoint` VALUES (9856, 687583060, '119.34948466851777', '26.011187699387612', 36);
INSERT INTO `crosspoint` VALUES (9857, 687583060, '119.35006326320327', '26.008863831153466', 26);
INSERT INTO `crosspoint` VALUES (9858, 687583060, '119.3503770945272', '26.007603701915098', 26);
INSERT INTO `crosspoint` VALUES (9862, 687583061, '119.35162239370575', '26.011539951425448', 36);
INSERT INTO `crosspoint` VALUES (9871, 687583064, '119.34704740155173', '26.01239646695505', 36);
INSERT INTO `crosspoint` VALUES (9873, 687583064, '119.34837051092862', '26.011335118289338', 36);
INSERT INTO `crosspoint` VALUES (9875, 687583068, '119.35152576755209', '26.017154391879274', 36);
INSERT INTO `crosspoint` VALUES (9880, 687583070, '119.35384211459481', '26.018077163616223', 36);
INSERT INTO `crosspoint` VALUES (9881, 687583073, '119.3538465981264', '26.017459909143373', 36);
INSERT INTO `crosspoint` VALUES (9883, 687583073, '119.35427381231419', '26.017486946132355', 36);
INSERT INTO `crosspoint` VALUES (9884, 687583074, '119.35371060367294', '26.017727140343514', 36);
INSERT INTO `crosspoint` VALUES (9889, 687600682, '119.34315428140225', '26.025912593486826', 45);
INSERT INTO `crosspoint` VALUES (9890, 687600684, '119.3343293998017', '26.0255072849958', 45);
INSERT INTO `crosspoint` VALUES (9891, 687600685, '119.33732297716769', '26.02601148226569', 45);
INSERT INTO `crosspoint` VALUES (9894, 687600686, '119.33743862481631', '26.025685485560942', 45);
INSERT INTO `crosspoint` VALUES (9902, 687600687, '119.33720703018234', '26.025672667032417', 45);
INSERT INTO `crosspoint` VALUES (9903, 688825796, '119.28005723267404', '26.027427166608497', 42);
INSERT INTO `crosspoint` VALUES (10133, 690291027, '119.33706700081045', '26.01659773528329', 35);
INSERT INTO `crosspoint` VALUES (10134, 690291027, '119.33700251247353', '26.01815426099857', 35);
INSERT INTO `crosspoint` VALUES (10136, 690291027, '119.33606263451153', '26.019934143965443', 35);
INSERT INTO `crosspoint` VALUES (10137, 690291027, '119.33558268272012', '26.020611892193013', 35);
INSERT INTO `crosspoint` VALUES (10147, 690291028, '119.34395972983306', '26.014103209350115', 35);
INSERT INTO `crosspoint` VALUES (10150, 690291028, '119.3455404963143', '26.01527039455453', 36);
INSERT INTO `crosspoint` VALUES (10170, 694054440, '119.24112332103468', '26.058016298948473', 60);
INSERT INTO `crosspoint` VALUES (10171, 694054440, '119.24106508760596', '26.058295547117833', 60);
INSERT INTO `crosspoint` VALUES (10172, 694054441, '119.2409815343501', '26.057889835834406', 60);
INSERT INTO `crosspoint` VALUES (10175, 694054441, '119.2415523732056', '26.054807401888272', 60);
INSERT INTO `crosspoint` VALUES (10185, 694054442, '119.24160534421158', '26.055388584630258', 60);
INSERT INTO `crosspoint` VALUES (10186, 694054443, '119.24173239476835', '26.05471022070265', 60);
INSERT INTO `crosspoint` VALUES (10190, 694054446, '119.24177807307265', '26.054461121668847', 60);
INSERT INTO `crosspoint` VALUES (10204, 699055885, '119.35142207370343', '25.98831523030001', 16);
INSERT INTO `crosspoint` VALUES (10218, 705511686, '119.39496816763418', '25.987748643383412', 18);
INSERT INTO `crosspoint` VALUES (10223, 705919083, '119.42257713449425', '25.982677723703326', 9);
INSERT INTO `crosspoint` VALUES (10254, 705919085, '119.42243004838676', '25.981974475988896', 9);
INSERT INTO `crosspoint` VALUES (10261, 705919503, '119.2889582033838', '26.04760102131224', 53);
INSERT INTO `crosspoint` VALUES (10270, 705919506, '119.28739402466384', '26.04644518154087', 53);
INSERT INTO `crosspoint` VALUES (10275, 705919510, '119.28490416601468', '26.0444758131669', 52);
INSERT INTO `crosspoint` VALUES (10276, 705919511, '119.28658741463008', '26.045569661460014', 53);
INSERT INTO `crosspoint` VALUES (10277, 705919512, '119.28633382598535', '26.045337040155136', 53);
INSERT INTO `crosspoint` VALUES (10279, 705919513, '119.28553620155475', '26.04488643412511', 53);
INSERT INTO `crosspoint` VALUES (10296, 705919517, '119.29030633989967', '26.044786663153282', 53);
INSERT INTO `crosspoint` VALUES (10300, 705919519, '119.27806169931429', '26.04904350859236', 62);
INSERT INTO `crosspoint` VALUES (10305, 705919521, '119.27810392428884', '26.048834568060894', 62);
INSERT INTO `crosspoint` VALUES (10306, 705919522, '119.28014021073582', '26.04691150510357', 52);
INSERT INTO `crosspoint` VALUES (10311, 705921258, '119.25317201526967', '26.03113599273975', 41);
INSERT INTO `crosspoint` VALUES (10315, 705921259, '119.25260174434759', '26.03255318297895', 41);
INSERT INTO `crosspoint` VALUES (10325, 705921260, '119.25418912736589', '26.03262755200282', 41);
INSERT INTO `crosspoint` VALUES (10333, 705921262, '119.2491464677938', '26.03664812281033', 51);
INSERT INTO `crosspoint` VALUES (10335, 705921262, '119.24844695105539', '26.037277240515227', 51);
INSERT INTO `crosspoint` VALUES (10337, 705921263, '119.25033589380443', '26.035168132155274', 51);
INSERT INTO `crosspoint` VALUES (10347, 705921265, '119.25445215762524', '26.02965788592742', 41);
INSERT INTO `crosspoint` VALUES (10355, 706165130, '119.29809277758028', '26.02963175099866', 43);
INSERT INTO `crosspoint` VALUES (10359, 706165131, '119.29818119501479', '26.03043079284264', 43);
INSERT INTO `crosspoint` VALUES (10381, 706165135, '119.298118029952', '26.03178679236686', 43);
INSERT INTO `crosspoint` VALUES (10382, 706165137, '119.30071406568523', '26.028435977660656', 43);
INSERT INTO `crosspoint` VALUES (10396, 706165140, '119.29756889817777', '26.033499009573536', 43);
INSERT INTO `crosspoint` VALUES (10416, 706165143, '119.29703562314454', '26.030414686084637', 43);
INSERT INTO `crosspoint` VALUES (10419, 706165147, '119.30987145176049', '26.02984468783348', 44);
INSERT INTO `crosspoint` VALUES (10437, 706165152, '119.3161717001132', '26.02716550983737', 44);
INSERT INTO `crosspoint` VALUES (10440, 706165158, '119.31279063268397', '26.031670528701827', 44);
INSERT INTO `crosspoint` VALUES (10442, 706165158, '119.31289891418561', '26.031506602709772', 44);
INSERT INTO `crosspoint` VALUES (10443, 706165160, '119.28908026753804', '26.002700632427885', 23);
INSERT INTO `crosspoint` VALUES (10455, 706165163, '119.28894362337553', '26.00258603671073', 23);
INSERT INTO `crosspoint` VALUES (10460, 706165164, '119.29236857032812', '25.999770544893565', 23);
INSERT INTO `crosspoint` VALUES (10461, 706165165, '119.28937127602788', '26.00230495785938', 23);
INSERT INTO `crosspoint` VALUES (10463, 706165166, '119.29252439002268', '25.99984365077883', 23);
INSERT INTO `crosspoint` VALUES (10469, 706165167, '119.29707402896433', '25.996203650402872', 23);
INSERT INTO `crosspoint` VALUES (10470, 706165801, '119.27303518488338', '26.061132818731533', 72);
INSERT INTO `crosspoint` VALUES (10473, 708797239, '119.37280459659691', '26.025913091055298', 47);
INSERT INTO `crosspoint` VALUES (10474, 708797239, '119.37236202543619', '26.024234054406868', 47);
INSERT INTO `crosspoint` VALUES (10476, 708797240, '119.37432030277314', '26.025478474663778', 47);
INSERT INTO `crosspoint` VALUES (10479, 708797240, '119.37049028479696', '26.027112736184588', 47);
INSERT INTO `crosspoint` VALUES (10480, 708797240, '119.36893490100815', '26.02867308888673', 47);
INSERT INTO `crosspoint` VALUES (10493, 708797244, '119.36902965952575', '26.02536056585293', 47);
INSERT INTO `crosspoint` VALUES (10511, 714139954, '119.33221808560128', '26.02594862491272', 45);
INSERT INTO `crosspoint` VALUES (10512, 714139955, '119.33228154903254', '26.026057975530595', 45);
INSERT INTO `crosspoint` VALUES (10525, 714139956, '119.33221642654848', '26.025345582928963', 45);
INSERT INTO `crosspoint` VALUES (10527, 714139958, '119.33408042095293', '26.01778922597162', 35);
INSERT INTO `crosspoint` VALUES (10529, 714139958, '119.33174390130107', '26.02106512805072', 35);
INSERT INTO `crosspoint` VALUES (10538, 714139959, '119.33392733137208', '26.01771283498871', 35);
INSERT INTO `crosspoint` VALUES (10540, 714139959, '119.33600936502837', '26.01491128111608', 35);
INSERT INTO `crosspoint` VALUES (10542, 714139960, '119.33206913676356', '26.025352587345168', 45);
INSERT INTO `crosspoint` VALUES (10545, 714139961, '119.3308466366077', '26.02360503085802', 45);
INSERT INTO `crosspoint` VALUES (10551, 714139961, '119.33168736988361', '26.02089017042557', 35);
INSERT INTO `crosspoint` VALUES (10559, 714139964, '119.33051096898453', '26.02455858132258', 45);
INSERT INTO `crosspoint` VALUES (10560, 714139964, '119.3305217915407', '26.024308695201523', 45);
INSERT INTO `crosspoint` VALUES (10561, 714139965, '119.33041367268154', '26.022894229405665', 45);
INSERT INTO `crosspoint` VALUES (10567, 714139966, '119.33088563467373', '26.02275737162883', 45);
INSERT INTO `crosspoint` VALUES (10569, 714139967, '119.33066480304377', '26.02392810193949', 45);
INSERT INTO `crosspoint` VALUES (10573, 714139969, '119.33063166231179', '26.024554435290618', 45);
INSERT INTO `crosspoint` VALUES (10577, 714139971, '119.33098256439061', '26.02194342092271', 35);
INSERT INTO `crosspoint` VALUES (10582, 714139972, '119.33206585077632', '26.020550876555898', 35);
INSERT INTO `crosspoint` VALUES (10584, 714139973, '119.33307310364847', '26.019120093059605', 35);
INSERT INTO `crosspoint` VALUES (10585, 714139974, '119.33336037980786', '26.020698188294865', 35);
INSERT INTO `crosspoint` VALUES (10586, 714139974, '119.33325280563574', '26.01943816239191', 35);
INSERT INTO `crosspoint` VALUES (10641, 714139976, '119.3210597555299', '26.017347730677447', 34);
INSERT INTO `crosspoint` VALUES (10651, 714139977, '119.32215480376132', '26.01872974706437', 34);
INSERT INTO `crosspoint` VALUES (10659, 714139978, '119.32182339241434', '26.018667533463244', 34);
INSERT INTO `crosspoint` VALUES (10660, 714139978, '119.32204215462278', '26.018708574392942', 34);
INSERT INTO `crosspoint` VALUES (10696, 714139979, '119.31636808803079', '26.01919430077381', 34);
INSERT INTO `crosspoint` VALUES (10720, 714139979, '119.31898538307671', '26.02193494470268', 34);
INSERT INTO `crosspoint` VALUES (10724, 714144643, '119.31954248250454', '26.02209012757844', 44);
INSERT INTO `crosspoint` VALUES (10767, 733453934, '119.25943547901583', '26.085834612006995', 81);
INSERT INTO `crosspoint` VALUES (10768, 733453934, '119.2593935261242', '26.08613140706613', 81);
INSERT INTO `crosspoint` VALUES (10773, 733453935, '119.25973698714841', '26.085898148774028', 81);
INSERT INTO `crosspoint` VALUES (10774, 733453935, '119.26069542781798', '26.08610036424761', 81);
INSERT INTO `crosspoint` VALUES (10775, 733453936, '119.26009602356434', '26.085090798065522', 81);
INSERT INTO `crosspoint` VALUES (10784, 733453937, '119.26095184882875', '26.08521833759539', 81);
INSERT INTO `crosspoint` VALUES (10811, 772886909, '119.41958117059167', '25.977418714166557', 9);
INSERT INTO `crosspoint` VALUES (10812, 772886910, '119.4172388622968', '25.976278018059304', 9);
INSERT INTO `crosspoint` VALUES (10827, 772886914, '119.42792142787408', '25.989198163028945', 20);
INSERT INTO `crosspoint` VALUES (10847, 772886915, '119.42148333185415', '25.992809955300256', 19);
INSERT INTO `crosspoint` VALUES (10849, 772886915, '119.42085807239877', '25.994303775922607', 19);
INSERT INTO `crosspoint` VALUES (10856, 772886917, '119.43205469931942', '25.991586297291757', 20);
INSERT INTO `crosspoint` VALUES (10866, 772886918, '119.4289117768122', '25.993378783136468', 20);
INSERT INTO `crosspoint` VALUES (10867, 772886919, '119.42814082862017', '25.995602284888584', 20);
INSERT INTO `crosspoint` VALUES (10880, 772886922, '119.39985728186663', '25.99968697169836', 28);
INSERT INTO `crosspoint` VALUES (10885, 772886924, '119.39819641159889', '25.99944287732326', 28);
INSERT INTO `crosspoint` VALUES (10893, 772886926, '119.39790602685373', '26.00096299023834', 28);
INSERT INTO `crosspoint` VALUES (10903, 772886930, '119.40198926920411', '26.001241565751688', 28);
INSERT INTO `crosspoint` VALUES (10921, 772886934, '119.4087641519414', '25.994184150748502', 19);
INSERT INTO `crosspoint` VALUES (10927, 772886934, '119.41076103000657', '25.99413860468883', 19);
INSERT INTO `crosspoint` VALUES (10936, 772886935, '119.41157139863138', '25.994620524531168', 19);
INSERT INTO `crosspoint` VALUES (10941, 772886935, '119.41131401722373', '25.994217014136908', 19);
INSERT INTO `crosspoint` VALUES (10967, 772886938, '119.40854378519282', '25.99461350492086', 19);
INSERT INTO `crosspoint` VALUES (10968, 772886939, '119.41075492329026', '26.00224660686777', 29);
INSERT INTO `crosspoint` VALUES (10973, 772886940, '119.41252734647696', '26.00146183911417', 29);
INSERT INTO `crosspoint` VALUES (10975, 772886940, '119.411973709911', '26.00221639468298', 29);
INSERT INTO `crosspoint` VALUES (10977, 772886942, '119.41310004761164', '26.0048012626195', 29);
INSERT INTO `crosspoint` VALUES (10980, 772886942, '119.41457309413104', '26.00229575900045', 29);
INSERT INTO `crosspoint` VALUES (11000, 772886944, '119.41499346222325', '26.0023207755131', 29);
INSERT INTO `crosspoint` VALUES (11017, 772886946, '119.41602987260654', '26.000958740044023', 29);
INSERT INTO `crosspoint` VALUES (11026, 772886948, '119.42280527270599', '26.001971177077863', 29);
INSERT INTO `crosspoint` VALUES (11027, 772887327, '119.41306042842335', '26.00951250320697', 39);
INSERT INTO `crosspoint` VALUES (11040, 772887328, '119.41256056461299', '26.01123047424752', 39);
INSERT INTO `crosspoint` VALUES (11047, 772887328, '119.41164223010247', '26.012606557792555', 39);
INSERT INTO `crosspoint` VALUES (11060, 772887330, '119.41075132430451', '26.010608581425572', 39);
INSERT INTO `crosspoint` VALUES (11061, 772887331, '119.41004263338411', '26.010953280023728', 39);
INSERT INTO `crosspoint` VALUES (11062, 772887331, '119.40926456932749', '26.010468976300366', 39);
INSERT INTO `crosspoint` VALUES (11068, 772887336, '119.40005583128121', '26.00930336781875', 38);
INSERT INTO `crosspoint` VALUES (11070, 772887336, '119.39880737563851', '26.009221997370688', 38);
INSERT INTO `crosspoint` VALUES (11088, 772887336, '119.39803731608158', '26.00537642160433', 28);
INSERT INTO `crosspoint` VALUES (11090, 772887337, '119.40050653222575', '26.00958847772522', 38);
INSERT INTO `crosspoint` VALUES (11095, 772887339, '119.3985768232428', '26.010019744900976', 38);
INSERT INTO `crosspoint` VALUES (11101, 772887341, '119.40309444676527', '26.01263822744354', 38);
INSERT INTO `crosspoint` VALUES (11105, 772887342, '119.40365535114763', '26.013147570866945', 38);
INSERT INTO `crosspoint` VALUES (11110, 772887346, '119.37375262398612', '26.023953744315495', 47);
INSERT INTO `crosspoint` VALUES (11153, 772887351, '119.3559528181835', '26.017168776020377', 36);
INSERT INTO `crosspoint` VALUES (11168, 772887354, '119.35005835354949', '26.026752245324637', 46);
INSERT INTO `crosspoint` VALUES (11187, 772887356, '119.35843009547786', '26.032399890370435', 46);
INSERT INTO `crosspoint` VALUES (11211, 772887357, '119.36189193005991', '26.035013817792024', 56);
INSERT INTO `crosspoint` VALUES (11215, 772887357, '119.36393101025722', '26.036077140880035', 56);
INSERT INTO `crosspoint` VALUES (11216, 772887358, '119.36230435457244', '26.034440857072', 46);
INSERT INTO `crosspoint` VALUES (11217, 772887358, '119.36253362381568', '26.03409531101268', 46);
INSERT INTO `crosspoint` VALUES (11218, 772887358, '119.36257424538536', '26.033961716643756', 46);
INSERT INTO `crosspoint` VALUES (11219, 772887358, '119.36260879523697', '26.033849616958353', 46);
INSERT INTO `crosspoint` VALUES (11221, 772887358, '119.36267822457151', '26.033547165432026', 46);
INSERT INTO `crosspoint` VALUES (11239, 772887360, '119.35121382732501', '26.034455625304325', 46);
INSERT INTO `crosspoint` VALUES (11246, 772887361, '119.34498436453136', '26.03286769552729', 45);
INSERT INTO `crosspoint` VALUES (11247, 772887361, '119.34500455096676', '26.032800536508248', 46);
INSERT INTO `crosspoint` VALUES (11263, 772887363, '119.34975854275547', '26.039691227251517', 56);
INSERT INTO `crosspoint` VALUES (11290, 772887368, '119.33656300805646', '26.02341848791684', 45);
INSERT INTO `crosspoint` VALUES (11295, 772887369, '119.33454197249367', '26.022885952221838', 45);
INSERT INTO `crosspoint` VALUES (11299, 772887371, '119.33376042216271', '26.022387408083652', 45);
INSERT INTO `crosspoint` VALUES (11314, 772887375, '119.34051165046445', '26.013707607097274', 35);
INSERT INTO `crosspoint` VALUES (11327, 773612377, '119.34321804853616', '26.01698598597526', 35);
INSERT INTO `crosspoint` VALUES (11331, 773612377, '119.34487955065723', '26.016459910329413', 35);
INSERT INTO `crosspoint` VALUES (11364, 773612386, '119.3429170959324', '26.009567901168126', 35);
INSERT INTO `crosspoint` VALUES (11382, 773612389, '119.33905299210382', '26.013184384585305', 35);
INSERT INTO `crosspoint` VALUES (11395, 773612393, '119.33519922063012', '26.006096419588157', 25);
INSERT INTO `crosspoint` VALUES (11402, 773612395, '119.33307736081676', '26.003490920563493', 25);
INSERT INTO `crosspoint` VALUES (11409, 773612396, '119.34638408935551', '26.003892828960648', 26);
INSERT INTO `crosspoint` VALUES (11424, 773612398, '119.34405518805956', '26.00171487615718', 25);
INSERT INTO `crosspoint` VALUES (11439, 773612401, '119.34962159674471', '26.00453526733904', 26);
INSERT INTO `crosspoint` VALUES (11446, 773612402, '119.34915834321914', '26.007308330520235', 26);
INSERT INTO `crosspoint` VALUES (11447, 773612403, '119.34878192565733', '26.0085543792088', 26);
INSERT INTO `crosspoint` VALUES (11470, 773612408, '119.35567104233535', '26.007371143952724', 26);
INSERT INTO `crosspoint` VALUES (11482, 773612415, '119.3715161952337', '26.004361568527237', 27);
INSERT INTO `crosspoint` VALUES (11510, 773612416, '119.37323367593307', '26.004400502295326', 27);
INSERT INTO `crosspoint` VALUES (11527, 773612418, '119.37213803650712', '26.001849803637292', 27);
INSERT INTO `crosspoint` VALUES (11528, 773612418, '119.37061902416686', '26.000408597015124', 27);
INSERT INTO `crosspoint` VALUES (11534, 773612420, '119.36250189537252', '26.001328516246218', 26);
INSERT INTO `crosspoint` VALUES (11553, 773612424, '119.38298263183219', '25.98653318635182', 17);
INSERT INTO `crosspoint` VALUES (11558, 773612424, '119.3810779590482', '25.988413919746034', 17);
INSERT INTO `crosspoint` VALUES (11561, 773613058, '119.38341730029738', '25.99839334209211', 27);
INSERT INTO `crosspoint` VALUES (11592, 773613060, '119.37340696575573', '26.000574589883442', 27);
INSERT INTO `crosspoint` VALUES (11593, 773613061, '119.3845892449252', '25.992440415266348', 17);
INSERT INTO `crosspoint` VALUES (11594, 773613061, '119.38458027779396', '25.99254236182598', 17);
INSERT INTO `crosspoint` VALUES (11600, 773613062, '119.38480359021136', '25.991094310486485', 17);
INSERT INTO `crosspoint` VALUES (11601, 773613063, '119.3901167083796', '25.993677629311513', 18);
INSERT INTO `crosspoint` VALUES (11608, 773613063, '119.38804916238445', '25.993270137352045', 18);
INSERT INTO `crosspoint` VALUES (11609, 773613063, '119.38794104387053', '25.9932530658099', 18);
INSERT INTO `crosspoint` VALUES (11615, 773613063, '119.38628033066084', '25.992935760271344', 18);
INSERT INTO `crosspoint` VALUES (11651, 773613064, '119.38629648268898', '25.992830135099492', 18);
INSERT INTO `crosspoint` VALUES (11657, 773613064, '119.38798024625476', '25.99314091253952', 18);
INSERT INTO `crosspoint` VALUES (11658, 773613064, '119.38808517799971', '25.993152234093394', 18);
INSERT INTO `crosspoint` VALUES (11669, 773613064, '119.39015927515543', '25.993264235910633', 18);
INSERT INTO `crosspoint` VALUES (11672, 773613067, '119.38850980131531', '25.990766471668085', 18);
INSERT INTO `crosspoint` VALUES (11676, 773613067, '119.38845943296545', '25.99129998341812', 18);
INSERT INTO `crosspoint` VALUES (11684, 773613068, '119.38836068322851', '25.99128858656708', 18);
INSERT INTO `crosspoint` VALUES (11690, 773613068, '119.38841613878702', '25.990755160567677', 18);
INSERT INTO `crosspoint` VALUES (11691, 773613069, '119.3829832324053', '26.011922855697662', 37);
INSERT INTO `crosspoint` VALUES (11724, 773613072, '119.35042088262863', '26.046322874559728', 56);
INSERT INTO `crosspoint` VALUES (11726, 773613072, '119.35172990706067', '26.045362879081274', 56);
INSERT INTO `crosspoint` VALUES (11729, 773613072, '119.35496314594218', '26.042923504452727', 56);
INSERT INTO `crosspoint` VALUES (11733, 773613073, '119.34859980859697', '26.04623288853701', 56);
INSERT INTO `crosspoint` VALUES (11740, 773613074, '119.34823188819524', '26.048818553902944', 66);
INSERT INTO `crosspoint` VALUES (11742, 773613075, '119.34579899299533', '26.0449825756397', 56);
INSERT INTO `crosspoint` VALUES (11758, 773613077, '119.34471634470769', '26.048383487225408', 65);
INSERT INTO `crosspoint` VALUES (11786, 773613086, '119.33865416843351', '26.052014373972174', 65);
INSERT INTO `crosspoint` VALUES (11787, 773613086, '119.33937548427814', '26.051804732965536', 65);
INSERT INTO `crosspoint` VALUES (11790, 773613086, '119.34103197598412', '26.05139271167277', 65);
INSERT INTO `crosspoint` VALUES (11792, 773613086, '119.34354649508366', '26.051373708157527', 65);
INSERT INTO `crosspoint` VALUES (11793, 773613087, '119.32239341775934', '26.037070240865106', 54);
INSERT INTO `crosspoint` VALUES (11806, 773613090, '119.3208607472528', '26.039398349161058', 54);
INSERT INTO `crosspoint` VALUES (11832, 773613097, '119.29894393766885', '26.042392196148825', 53);
INSERT INTO `crosspoint` VALUES (11835, 773613099, '119.29271688521987', '26.0509791474282', 63);
INSERT INTO `crosspoint` VALUES (11855, 773613106, '119.2510183204271', '26.065373968358575', 71);
INSERT INTO `crosspoint` VALUES (11868, 773613106, '119.25612472226688', '26.06642348034751', 71);
INSERT INTO `crosspoint` VALUES (11874, 773613107, '119.25275662477914', '26.06630277081525', 71);
INSERT INTO `crosspoint` VALUES (11875, 773613107, '119.25335477047253', '26.066329643231406', 71);
INSERT INTO `crosspoint` VALUES (11876, 773614234, '119.25651212496425', '26.066434694770138', 71);
INSERT INTO `crosspoint` VALUES (11890, 773614237, '119.25071049805406', '26.068996451711307', 71);
INSERT INTO `crosspoint` VALUES (11922, 773614246, '119.25386304312569', '26.0790306073974', 81);
INSERT INTO `crosspoint` VALUES (11937, 773617473, '119.24342834342723', '26.101983778608137', 100);
INSERT INTO `crosspoint` VALUES (11938, 773617474, '119.24605973786579', '26.10471901228236', 101);
INSERT INTO `crosspoint` VALUES (11993, 773617485, '119.2584296394083', '26.04499475775502', 51);
INSERT INTO `crosspoint` VALUES (12001, 773617486, '119.2613768898483', '26.045073518759065', 51);
INSERT INTO `crosspoint` VALUES (12007, 773617488, '119.25629419282757', '26.0447720364753', 51);
INSERT INTO `crosspoint` VALUES (12022, 773617499, '119.27137026713942', '26.025561077689765', 42);
INSERT INTO `crosspoint` VALUES (12033, 773618222, '119.27333843405853', '26.03653591947219', 52);
INSERT INTO `crosspoint` VALUES (12038, 773618226, '119.2845379546102', '26.035396358677666', 52);
INSERT INTO `crosspoint` VALUES (12043, 773618228, '119.29173209957213', '26.036134039522224', 53);
INSERT INTO `crosspoint` VALUES (12051, 773618230, '119.27696556357046', '26.034554627475703', 42);
INSERT INTO `crosspoint` VALUES (12054, 773618232, '119.29330312220621', '26.0280988860684', 43);
INSERT INTO `crosspoint` VALUES (12055, 773618233, '119.29213121681839', '26.028798691382626', 43);
INSERT INTO `crosspoint` VALUES (12070, 773618234, '119.28953501918458', '26.028816648092484', 43);
INSERT INTO `crosspoint` VALUES (12071, 773618234, '119.2894738830942', '26.02975366548456', 43);
INSERT INTO `crosspoint` VALUES (12076, 773618235, '119.28840368278954', '26.02825723939225', 43);
INSERT INTO `crosspoint` VALUES (12079, 773618235, '119.2875349967857', '26.028476095818032', 43);
INSERT INTO `crosspoint` VALUES (12090, 773618236, '119.29146283872738', '26.026142610928716', 43);
INSERT INTO `crosspoint` VALUES (12092, 773618237, '119.29152218335412', '26.02634356947343', 43);
INSERT INTO `crosspoint` VALUES (12101, 773618238, '119.2926713585436', '26.023466807589273', 43);
INSERT INTO `crosspoint` VALUES (12106, 773618238, '119.29204816237271', '26.02469346222957', 43);
INSERT INTO `crosspoint` VALUES (12107, 773618238, '119.29151088920808', '26.02513490527945', 43);
INSERT INTO `crosspoint` VALUES (12127, 773618240, '119.2890987707321', '26.02281428308182', 43);
INSERT INTO `crosspoint` VALUES (12139, 773618240, '119.29337118439038', '26.024841850045387', 43);
INSERT INTO `crosspoint` VALUES (12140, 773618240, '119.29376908793247', '26.024738443377707', 43);
INSERT INTO `crosspoint` VALUES (12145, 773618242, '119.29374131869021', '26.023490941465433', 43);
INSERT INTO `crosspoint` VALUES (12146, 773618243, '119.29373631020144', '26.024357957817386', 43);
INSERT INTO `crosspoint` VALUES (12187, 773618257, '119.29790054494356', '26.00928965863821', 33);
INSERT INTO `crosspoint` VALUES (12188, 773618257, '119.29758307641423', '26.008762776817598', 23);
INSERT INTO `crosspoint` VALUES (12216, 773618263, '119.3028287139001', '26.00952893727659', 33);
INSERT INTO `crosspoint` VALUES (12221, 773618264, '119.31179571855301', '26.00906769718697', 34);
INSERT INTO `crosspoint` VALUES (12254, 773618266, '119.30544910692092', '26.007277828505465', 24);
INSERT INTO `crosspoint` VALUES (12268, 773618623, '119.3003447602622', '26.018076415254928', 33);
INSERT INTO `crosspoint` VALUES (12308, 773618626, '119.30895878314941', '26.02180759616988', 34);
INSERT INTO `crosspoint` VALUES (12313, 773618627, '119.30899635879912', '26.02055488032509', 34);
INSERT INTO `crosspoint` VALUES (12359, 773618632, '119.31884757442762', '26.020804651433348', 34);
INSERT INTO `crosspoint` VALUES (12378, 773618635, '119.31840993148562', '26.010440220933035', 34);
INSERT INTO `crosspoint` VALUES (12392, 773618636, '119.31884709724459', '26.009883584507804', 34);
INSERT INTO `crosspoint` VALUES (12393, 773618637, '119.31443383848303', '26.00916806471631', 34);
INSERT INTO `crosspoint` VALUES (12398, 773618639, '119.31647268298516', '26.013185704880062', 34);
INSERT INTO `crosspoint` VALUES (12402, 773618639, '119.31536121832089', '26.0124674915104', 34);
INSERT INTO `crosspoint` VALUES (12434, 773618644, '119.31247089263249', '26.00679258136831', 24);
INSERT INTO `crosspoint` VALUES (12436, 773618645, '119.31503338920882', '26.007322748933003', 24);
INSERT INTO `crosspoint` VALUES (12439, 773618646, '119.31746668590793', '26.007831160208926', 24);
INSERT INTO `crosspoint` VALUES (12442, 773618646, '119.32299714731536', '26.00880393402175', 24);
INSERT INTO `crosspoint` VALUES (12452, 773618649, '119.32322916468631', '26.008785786606882', 24);
INSERT INTO `crosspoint` VALUES (12458, 773618649, '119.32354715599824', '26.01037529190158', 34);
INSERT INTO `crosspoint` VALUES (12463, 773618651, '119.32417343485221', '26.008905991892792', 24);
INSERT INTO `crosspoint` VALUES (12468, 773618652, '119.32765800120696', '26.011075811219996', 35);
INSERT INTO `crosspoint` VALUES (12490, 773618657, '119.32879042517983', '26.014403795674767', 35);
INSERT INTO `crosspoint` VALUES (12494, 773618660, '119.31871734949615', '25.999958027542352', 24);
INSERT INTO `crosspoint` VALUES (12504, 773618663, '119.31474035894718', '26.00069517047123', 24);
INSERT INTO `crosspoint` VALUES (12509, 773618663, '119.31626128795986', '26.00153165224163', 24);
INSERT INTO `crosspoint` VALUES (12513, 773618664, '119.31472903804791', '26.001562423363318', 24);
INSERT INTO `crosspoint` VALUES (12525, 773618669, '119.3326507603795', '26.005200565416473', 25);
INSERT INTO `crosspoint` VALUES (12582, 773619440, '119.37098314586804', '26.00010256555283', 27);
INSERT INTO `crosspoint` VALUES (12583, 773619440, '119.37141121113244', '26.00052042592829', 27);
INSERT INTO `crosspoint` VALUES (12585, 773619443, '119.37242723957846', '26.001460572603403', 27);
INSERT INTO `crosspoint` VALUES (12593, 773619446, '119.36167924338301', '25.991265378830906', 16);
INSERT INTO `crosspoint` VALUES (12600, 773619447, '119.35885438557484', '25.99188567079594', 16);
INSERT INTO `crosspoint` VALUES (12603, 773619447, '119.36186189040738', '25.990747808203775', 16);
INSERT INTO `crosspoint` VALUES (12613, 773619449, '119.35479932845273', '25.99275496569165', 16);
INSERT INTO `crosspoint` VALUES (12615, 773619450, '119.35543113581794', '25.995377358535656', 16);
INSERT INTO `crosspoint` VALUES (12618, 773619450, '119.35508240126795', '25.994208163245265', 16);
INSERT INTO `crosspoint` VALUES (12621, 773619450, '119.35475656744997', '25.99259079762452', 16);
INSERT INTO `crosspoint` VALUES (12627, 773619452, '119.36578154245804', '25.98612410973941', 17);
INSERT INTO `crosspoint` VALUES (12643, 773619455, '119.36394040843547', '25.985047138273718', 16);
INSERT INTO `crosspoint` VALUES (12651, 773619457, '119.37002974421011', '25.983104718718703', 17);
INSERT INTO `crosspoint` VALUES (12657, 773619457, '119.37792356547551', '25.980632350727884', 7);
INSERT INTO `crosspoint` VALUES (12671, 773619458, '119.37071452015878', '25.98309921735013', 17);
INSERT INTO `crosspoint` VALUES (12673, 773619458, '119.37111061323161', '25.98293351300703', 7);
INSERT INTO `crosspoint` VALUES (12683, 773619459, '119.37112119729235', '25.98313614160511', 17);
INSERT INTO `crosspoint` VALUES (12684, 773619460, '119.37134942070458', '25.985058624525784', 17);
INSERT INTO `crosspoint` VALUES (12690, 773619462, '119.3723453650958', '25.98437953321043', 17);
INSERT INTO `crosspoint` VALUES (12693, 773619463, '119.37366770899331', '25.983557809855807', 17);
INSERT INTO `crosspoint` VALUES (12697, 773619464, '119.37389721141062', '25.98418317267278', 17);
INSERT INTO `crosspoint` VALUES (12698, 773619466, '119.37685586278751', '25.98395377255446', 17);
INSERT INTO `crosspoint` VALUES (12705, 773619466, '119.37768577266878', '25.983180415493354', 17);
INSERT INTO `crosspoint` VALUES (12733, 773619473, '119.38969858514', '25.979657444292165', 8);
INSERT INTO `crosspoint` VALUES (12738, 773619473, '119.38798139199797', '25.97931675790654', 8);
INSERT INTO `crosspoint` VALUES (12747, 773619473, '119.38481465329768', '25.979213510263598', 7);
INSERT INTO `crosspoint` VALUES (12756, 773619476, '119.38655084824754', '25.99060322208534', 18);
INSERT INTO `crosspoint` VALUES (12806, 773619481, '119.38642034299328', '25.978047145478595', 8);
INSERT INTO `crosspoint` VALUES (12832, 773619786, '119.38717640629615', '25.9762636051132', 8);
INSERT INTO `crosspoint` VALUES (12848, 773619787, '119.38758237619493', '25.97664083783315', 8);
INSERT INTO `crosspoint` VALUES (12852, 773619787, '119.38845438533572', '25.976693795619898', 8);
INSERT INTO `crosspoint` VALUES (12853, 773619787, '119.38845402925983', '25.977122618949974', 8);
INSERT INTO `crosspoint` VALUES (12855, 773619787, '119.38847947218495', '25.97875151542825', 8);
INSERT INTO `crosspoint` VALUES (12856, 773619788, '119.38721329656457', '25.97664899995838', 8);
INSERT INTO `crosspoint` VALUES (12858, 773619789, '119.38722362172379', '25.97706841291701', 8);
INSERT INTO `crosspoint` VALUES (12882, 773619794, '119.40859977369736', '25.980706446811936', 9);
INSERT INTO `crosspoint` VALUES (12899, 773619797, '119.43100873294337', '25.98347282424824', 20);
INSERT INTO `crosspoint` VALUES (12914, 775570838, '119.25640948183745', '26.05347605128201', 61);
INSERT INTO `crosspoint` VALUES (12915, 775570838, '119.25641055832226', '26.053360227473057', 61);
INSERT INTO `crosspoint` VALUES (12943, 775570840, '119.2565352137253', '26.053656807871608', 61);
INSERT INTO `crosspoint` VALUES (12952, 775570842, '119.25228547793665', '26.053421175212012', 61);
INSERT INTO `crosspoint` VALUES (12953, 775570842, '119.25221245689757', '26.053963696680885', 61);
INSERT INTO `crosspoint` VALUES (12954, 775570842, '119.25205774619641', '26.05496042778758', 61);
INSERT INTO `crosspoint` VALUES (12955, 775570842, '119.25202467511029', '26.055245593816686', 61);
INSERT INTO `crosspoint` VALUES (12956, 775570844, '119.24882230187384', '26.0531034043331', 61);
INSERT INTO `crosspoint` VALUES (12957, 775570844, '119.24881535802534', '26.05322562849475', 61);
INSERT INTO `crosspoint` VALUES (12958, 775570844, '119.24880597041081', '26.053392589884574', 61);
INSERT INTO `crosspoint` VALUES (12959, 775570846, '119.25287359782565', '26.053078982016476', 61);
INSERT INTO `crosspoint` VALUES (12961, 775570846, '119.25138302790656', '26.052957346862136', 61);
INSERT INTO `crosspoint` VALUES (12962, 775570846, '119.2513095487944', '26.05295104506785', 61);
INSERT INTO `crosspoint` VALUES (12963, 775570846, '119.25058112385328', '26.05288863237868', 61);
INSERT INTO `crosspoint` VALUES (12964, 775570846, '119.25033897624726', '26.052867712434907', 61);
INSERT INTO `crosspoint` VALUES (12966, 775570846, '119.24755657423731', '26.05259550061711', 61);
INSERT INTO `crosspoint` VALUES (12968, 775570846, '119.24695389264281', '26.05253042560019', 61);
INSERT INTO `crosspoint` VALUES (12970, 775570847, '119.25848719699512', '26.05343122291066', 61);
INSERT INTO `crosspoint` VALUES (12971, 775570848, '119.26127322679082', '26.052464629581873', 61);
INSERT INTO `crosspoint` VALUES (12975, 775570850, '119.2636539337337', '26.05180037132008', 61);
INSERT INTO `crosspoint` VALUES (12983, 775570852, '119.26378790106163', '26.05550223432094', 61);
INSERT INTO `crosspoint` VALUES (12985, 775570853, '119.26380250401795', '26.05505381083522', 61);
INSERT INTO `crosspoint` VALUES (12986, 775570854, '119.26385300551063', '26.052017065730418', 61);
INSERT INTO `crosspoint` VALUES (12988, 775570856, '119.26632061939648', '26.050196368241473', 62);
INSERT INTO `crosspoint` VALUES (12991, 775570857, '119.2663167051253', '26.050449483677653', 62);
INSERT INTO `crosspoint` VALUES (12992, 775570858, '119.26971752139477', '26.048731338612217', 62);
INSERT INTO `crosspoint` VALUES (13000, 775570858, '119.27474324690554', '26.047663197661056', 52);
INSERT INTO `crosspoint` VALUES (13001, 775570860, '119.2689200283248', '26.04941414404341', 62);
INSERT INTO `crosspoint` VALUES (13003, 775570862, '119.26879909530966', '26.04913662679175', 62);
INSERT INTO `crosspoint` VALUES (13021, 775570864, '119.26889308001577', '26.055436754728355', 62);
INSERT INTO `crosspoint` VALUES (13022, 775570866, '119.2686609913679', '26.055133545456368', 62);
INSERT INTO `crosspoint` VALUES (13024, 775570868, '119.27115107014997', '26.055434607888195', 62);
INSERT INTO `crosspoint` VALUES (13036, 775570868, '119.27831808908118', '26.055242673815968', 62);
INSERT INTO `crosspoint` VALUES (13037, 775570870, '119.27252915543781', '26.055254603832775', 62);
INSERT INTO `crosspoint` VALUES (13042, 775570870, '119.27372073043286', '26.054990965881874', 62);
INSERT INTO `crosspoint` VALUES (13043, 775570872, '119.2739342316351', '26.055038709171637', 62);
INSERT INTO `crosspoint` VALUES (13044, 775570874, '119.27466830906918', '26.054078533561256', 62);
INSERT INTO `crosspoint` VALUES (13045, 775570876, '119.27452060569523', '26.054487147590105', 62);
INSERT INTO `crosspoint` VALUES (13049, 775570878, '119.27528826182608', '26.05397509129624', 62);
INSERT INTO `crosspoint` VALUES (13052, 775570880, '119.2795146363364', '26.049549071391418', 62);
INSERT INTO `crosspoint` VALUES (13054, 775570880, '119.28196213580937', '26.05134622271751', 62);
INSERT INTO `crosspoint` VALUES (13057, 775570882, '119.28136149200532', '26.047907360439336', 52);
INSERT INTO `crosspoint` VALUES (13063, 775570883, '119.28103822954611', '26.047643798085787', 52);
INSERT INTO `crosspoint` VALUES (13064, 775570884, '119.28318104137892', '26.046694118547123', 52);
INSERT INTO `crosspoint` VALUES (13080, 775570886, '119.27495923049324', '26.04746891483569', 52);
INSERT INTO `crosspoint` VALUES (13087, 775570888, '119.26631342189803', '26.051202772152273', 62);
INSERT INTO `crosspoint` VALUES (13089, 775570889, '119.26975124457577', '26.062545619069766', 72);
INSERT INTO `crosspoint` VALUES (13090, 780964950, '119.37048083670359', '26.016694495052263', 37);
INSERT INTO `crosspoint` VALUES (13100, 780964952, '119.36888653769012', '26.01364998138498', 37);
INSERT INTO `crosspoint` VALUES (13103, 780964952, '119.36889155535022', '26.013125547674502', 37);
INSERT INTO `crosspoint` VALUES (13113, 780964952, '119.36813520688649', '26.010395314971696', 37);
INSERT INTO `crosspoint` VALUES (13116, 780964953, '119.36719932904528', '26.00972094890998', 37);
INSERT INTO `crosspoint` VALUES (13120, 780964955, '119.37004923972353', '26.013997781394732', 37);
INSERT INTO `crosspoint` VALUES (13121, 780964955, '119.36887226497596', '26.013776821861327', 37);
INSERT INTO `crosspoint` VALUES (13123, 780964955, '119.36878426240493', '26.013773859820276', 37);
INSERT INTO `crosspoint` VALUES (13128, 780964956, '119.36993031626133', '26.01429187994046', 37);
INSERT INTO `crosspoint` VALUES (13130, 780964956, '119.36879193773338', '26.01405021074811', 37);
INSERT INTO `crosspoint` VALUES (13131, 780964956, '119.36875192402657', '26.014290686687882', 37);
INSERT INTO `crosspoint` VALUES (13132, 780964956, '119.36873575971894', '26.01438791368381', 37);
INSERT INTO `crosspoint` VALUES (13138, 780964956, '119.36954591853939', '26.014794940633106', 37);
INSERT INTO `crosspoint` VALUES (13139, 780964957, '119.3685900904146', '26.014914402443008', 37);
INSERT INTO `crosspoint` VALUES (13153, 780964958, '119.369815689363', '26.014056336303227', 37);
INSERT INTO `crosspoint` VALUES (13173, 780964959, '119.37002589338105', '26.014073777106745', 37);
INSERT INTO `crosspoint` VALUES (13174, 780964960, '119.36999406685115', '26.01418408532156', 37);
INSERT INTO `crosspoint` VALUES (13178, 780964961, '119.36904985302776', '26.014473600788246', 37);
INSERT INTO `crosspoint` VALUES (13181, 780964961, '119.36949004562001', '26.014635880960537', 37);
INSERT INTO `crosspoint` VALUES (13193, 780964963, '119.36910033839004', '26.014391117433473', 37);
INSERT INTO `crosspoint` VALUES (13199, 780964967, '119.36753114824036', '26.01113278498675', 37);
INSERT INTO `crosspoint` VALUES (13207, 780964967, '119.36705912160049', '26.010586952188103', 37);
INSERT INTO `crosspoint` VALUES (13208, 780964968, '119.36762215848373', '26.01112836401852', 37);
INSERT INTO `crosspoint` VALUES (13220, 780964968, '119.36687989319633', '26.010536637132578', 37);
INSERT INTO `crosspoint` VALUES (13221, 780964969, '119.36769979124969', '26.011151079653608', 37);
INSERT INTO `crosspoint` VALUES (13235, 780964969, '119.36670834734967', '26.01047748185531', 37);
INSERT INTO `crosspoint` VALUES (13236, 780964970, '119.36681282847411', '26.01105903992725', 37);
INSERT INTO `crosspoint` VALUES (13238, 780964971, '119.36676560752466', '26.011146123248814', 37);
INSERT INTO `crosspoint` VALUES (13240, 780964972, '119.36674533355611', '26.0112307954618', 37);
INSERT INTO `crosspoint` VALUES (13242, 780964973, '119.36609115823725', '26.010417891884835', 37);
INSERT INTO `crosspoint` VALUES (13246, 780964974, '119.3660540307372', '26.01040814124612', 37);
INSERT INTO `crosspoint` VALUES (13251, 780964975, '119.36600682596729', '26.010379926696366', 37);
INSERT INTO `crosspoint` VALUES (13260, 780964976, '119.36632019522189', '26.01053557819462', 37);
INSERT INTO `crosspoint` VALUES (13263, 780964976, '119.36660136573006', '26.010443581241493', 37);
INSERT INTO `crosspoint` VALUES (13265, 780964977, '119.36623959760998', '26.010309109287224', 37);
INSERT INTO `crosspoint` VALUES (13267, 780964978, '119.36615036877514', '26.010307524063553', 37);
INSERT INTO `crosspoint` VALUES (13271, 780964980, '119.36677668846197', '26.00969459615104', 37);
INSERT INTO `crosspoint` VALUES (13288, 780964981, '119.36646059137662', '26.010210128341612', 37);
INSERT INTO `crosspoint` VALUES (13292, 781323244, '119.3268648613374', '26.015935340090127', 35);
INSERT INTO `crosspoint` VALUES (13338, 781323253, '119.26206622597698', '26.03539280683275', 51);
INSERT INTO `crosspoint` VALUES (13339, 781323253, '119.26079806835426', '26.035082782982535', 51);
INSERT INTO `crosspoint` VALUES (13340, 781323253, '119.25970914436272', '26.034816259252928', 41);
INSERT INTO `crosspoint` VALUES (13344, 781323254, '119.25949199501886', '26.03570508944318', 51);
INSERT INTO `crosspoint` VALUES (13345, 781323254, '119.25991947551478', '26.033955987233984', 41);
INSERT INTO `crosspoint` VALUES (13346, 781323255, '119.26188848404654', '26.03627994820109', 51);
INSERT INTO `crosspoint` VALUES (13347, 781323255, '119.26224924870199', '26.034479170865644', 41);
INSERT INTO `crosspoint` VALUES (13348, 781323256, '119.26058217348206', '26.03594368734666', 51);
INSERT INTO `crosspoint` VALUES (13349, 781323256, '119.26100166076787', '26.0342450376082', 41);
INSERT INTO `crosspoint` VALUES (13351, 781323259, '119.2455593610264', '26.042213454359096', 51);
INSERT INTO `crosspoint` VALUES (13355, 781323259, '119.24820577010487', '26.039777116276923', 51);
INSERT INTO `crosspoint` VALUES (13359, 781323262, '119.24861911665428', '26.05169137023322', 61);
INSERT INTO `crosspoint` VALUES (13360, 781323262, '119.24857548418483', '26.051669650349965', 61);
INSERT INTO `crosspoint` VALUES (13361, 781323262, '119.24844677783688', '26.051605631699836', 61);
INSERT INTO `crosspoint` VALUES (13364, 781323262, '119.24814311218246', '26.051429274426518', 61);
INSERT INTO `crosspoint` VALUES (13368, 781323262, '119.24764109405129', '26.05096725337601', 61);
INSERT INTO `crosspoint` VALUES (13369, 781323262, '119.24758230945996', '26.05083785767866', 61);
INSERT INTO `crosspoint` VALUES (13373, 781323262, '119.24752033180218', '26.050329591272313', 61);
INSERT INTO `crosspoint` VALUES (13375, 781323262, '119.24754396198041', '26.04998793671709', 61);
INSERT INTO `crosspoint` VALUES (13378, 781323262, '119.2477910169957', '26.049637731444324', 61);
INSERT INTO `crosspoint` VALUES (13379, 781323263, '119.2456356055726', '26.053150661705843', 61);
INSERT INTO `crosspoint` VALUES (13380, 781323264, '119.2489345456789', '26.05352759156078', 61);
INSERT INTO `crosspoint` VALUES (13382, 781323264, '119.2495259213944', '26.05359961179551', 61);
INSERT INTO `crosspoint` VALUES (13385, 781323264, '119.2501656802542', '26.053780356662774', 61);
INSERT INTO `crosspoint` VALUES (13389, 781323264, '119.25029097273374', '26.0540243165774', 61);
INSERT INTO `crosspoint` VALUES (13390, 781323264, '119.25029513766248', '26.054106848942855', 61);
INSERT INTO `crosspoint` VALUES (13392, 781323264, '119.25026126704563', '26.054484275490786', 61);
INSERT INTO `crosspoint` VALUES (13393, 781323264, '119.25025099072808', '26.054562458536623', 61);
INSERT INTO `crosspoint` VALUES (13397, 781323264, '119.25014885625565', '26.0547765791209', 61);
INSERT INTO `crosspoint` VALUES (13400, 781323264, '119.24987138317647', '26.054776676948748', 61);
INSERT INTO `crosspoint` VALUES (13403, 781323264, '119.24942698204728', '26.05481652727282', 61);
INSERT INTO `crosspoint` VALUES (13408, 781323264, '119.2486937147471', '26.054934753634285', 61);
INSERT INTO `crosspoint` VALUES (13409, 781323264, '119.24862242087035', '26.05492946121139', 61);
INSERT INTO `crosspoint` VALUES (13412, 781323264, '119.2479345014873', '26.054717050996313', 61);
INSERT INTO `crosspoint` VALUES (13414, 781323264, '119.24757842963918', '26.054606383278532', 61);
INSERT INTO `crosspoint` VALUES (13417, 781323264, '119.24687702601634', '26.054494452105242', 61);
INSERT INTO `crosspoint` VALUES (13420, 781323264, '119.24678805116163', '26.05424086174694', 61);
INSERT INTO `crosspoint` VALUES (13422, 781323264, '119.24680159483667', '26.053944820365047', 61);
INSERT INTO `crosspoint` VALUES (13423, 781323264, '119.2468157618992', '26.05377462773325', 61);
INSERT INTO `crosspoint` VALUES (13425, 781323264, '119.24675583627511', '26.053401057530568', 61);
INSERT INTO `crosspoint` VALUES (13426, 781323265, '119.24582221751247', '26.053240971298337', 61);
INSERT INTO `crosspoint` VALUES (13429, 781323267, '119.33861069027773', '26.051897273758414', 65);
INSERT INTO `crosspoint` VALUES (13440, 781323276, '119.30629103357187', '26.042332113565227', 54);
INSERT INTO `crosspoint` VALUES (13441, 781323276, '119.30529626189924', '26.04193997277541', 54);
INSERT INTO `crosspoint` VALUES (13460, 781323278, '119.30143064343179', '26.044355035961384', 53);
INSERT INTO `crosspoint` VALUES (13466, 781323280, '119.30140980544843', '26.04467823958726', 53);
INSERT INTO `crosspoint` VALUES (13468, 781323280, '119.3014162812365', '26.04499802189834', 53);
INSERT INTO `crosspoint` VALUES (13469, 781323280, '119.3014338235347', '26.045334965811634', 53);
INSERT INTO `crosspoint` VALUES (13470, 781323280, '119.30147988565149', '26.04621913052253', 53);
INSERT INTO `crosspoint` VALUES (13473, 781323284, '119.30041006814345', '26.046287506554243', 53);
INSERT INTO `crosspoint` VALUES (13474, 781323284, '119.30078559499141', '26.046263586272058', 53);
INSERT INTO `crosspoint` VALUES (13475, 781323285, '119.30036594611256', '26.045424677964828', 53);
INSERT INTO `crosspoint` VALUES (13476, 781323285, '119.30035962000485', '26.044598013547066', 53);
INSERT INTO `crosspoint` VALUES (13477, 781323285, '119.30077350262033', '26.044665529223007', 53);
INSERT INTO `crosspoint` VALUES (13478, 781323286, '119.30073643552501', '26.04538843162676', 53);
INSERT INTO `crosspoint` VALUES (13481, 781323287, '119.30075403442216', '26.045044883205083', 53);
INSERT INTO `crosspoint` VALUES (13488, 781323292, '119.30446708371697', '26.04631986321071', 53);
INSERT INTO `crosspoint` VALUES (13490, 781323292, '119.30554667962598', '26.045898978548472', 54);
INSERT INTO `crosspoint` VALUES (13491, 781323292, '119.30545318574991', '26.045869520350266', 54);
INSERT INTO `crosspoint` VALUES (13493, 781323292, '119.30478613443672', '26.045417269652194', 53);
INSERT INTO `crosspoint` VALUES (13494, 781323292, '119.3044863902244', '26.045140716474435', 53);
INSERT INTO `crosspoint` VALUES (13495, 781323293, '119.30441200411569', '26.04603014241719', 53);
INSERT INTO `crosspoint` VALUES (13498, 781323294, '119.30444361775965', '26.04581240640484', 53);
INSERT INTO `crosspoint` VALUES (13501, 781323295, '119.30458450770358', '26.045183552594906', 53);
INSERT INTO `crosspoint` VALUES (13503, 781323295, '119.3056697454164', '26.045675420561082', 54);
INSERT INTO `crosspoint` VALUES (13504, 781323297, '119.3072059683224', '26.04635519708118', 54);
INSERT INTO `crosspoint` VALUES (13509, 781323300, '119.30432275921125', '26.045737785857174', 53);
INSERT INTO `crosspoint` VALUES (13510, 781323302, '119.29879502117583', '26.04934710309725', 63);
INSERT INTO `crosspoint` VALUES (13523, 781323309, '119.29961635232964', '26.04136151388684', 53);
INSERT INTO `crosspoint` VALUES (13524, 781323310, '119.29919093675129', '26.04112195485906', 53);
INSERT INTO `crosspoint` VALUES (13531, 781323312, '119.26489137602753', '26.065722947115137', 71);
INSERT INTO `crosspoint` VALUES (13537, 781323315, '119.3002987712435', '26.040676939234885', 53);
INSERT INTO `crosspoint` VALUES (13538, 781323317, '119.30012248102419', '26.041082295294746', 53);
INSERT INTO `crosspoint` VALUES (13548, 783379062, '119.36241126140719', '26.044800317465576', 56);
INSERT INTO `crosspoint` VALUES (13555, 783379062, '119.36372531220086', '26.04387379508153', 56);
INSERT INTO `crosspoint` VALUES (13556, 783379063, '119.3623683530525', '26.044830634629953', 56);
INSERT INTO `crosspoint` VALUES (13557, 783379064, '119.3641835779289', '26.04360360865661', 56);
INSERT INTO `crosspoint` VALUES (13618, 783379066, '119.3816231471045', '26.02766475589965', 47);
INSERT INTO `crosspoint` VALUES (13668, 792195950, '119.37546441317778', '26.032502405377226', 47);
INSERT INTO `crosspoint` VALUES (13684, 792195955, '119.37656966986488', '26.03086683365815', 47);
INSERT INTO `crosspoint` VALUES (13689, 792195955, '119.37667853178114', '26.029256310164016', 47);
INSERT INTO `crosspoint` VALUES (13697, 792195961, '119.36900450645587', '26.03654089168551', 57);
INSERT INTO `crosspoint` VALUES (13698, 792195962, '119.36705940520035', '26.035906153959186', 57);
INSERT INTO `crosspoint` VALUES (13716, 792195967, '119.36928242254972', '26.036697598528573', 57);
INSERT INTO `crosspoint` VALUES (13718, 792195969, '119.36896616832495', '26.036616627102408', 57);
INSERT INTO `crosspoint` VALUES (13730, 801827294, '119.26249068423557', '26.08353871858029', 81);
INSERT INTO `crosspoint` VALUES (13735, 801839612, '119.32927690492299', '26.045212333152012', 55);
INSERT INTO `crosspoint` VALUES (13743, 801839618, '119.34294280178594', '26.03216237276013', 45);
INSERT INTO `crosspoint` VALUES (13769, 817284440, '119.33268540227829', '26.025148178259137', 45);
INSERT INTO `crosspoint` VALUES (13773, 817320337, '119.33612011555591', '26.014949883144617', 35);
INSERT INTO `crosspoint` VALUES (13777, 817320338, '119.33787480305092', '26.01240316776356', 35);
INSERT INTO `crosspoint` VALUES (13781, 817320338, '119.3397856058734', '26.010124703367538', 35);
INSERT INTO `crosspoint` VALUES (13785, 817320339, '119.33849721115863', '26.011342180033683', 35);
INSERT INTO `crosspoint` VALUES (13787, 817320339, '119.34210710814544', '26.00733206396155', 25);
INSERT INTO `crosspoint` VALUES (13806, 817320344, '119.33799082893091', '26.012448508335936', 35);
INSERT INTO `crosspoint` VALUES (13810, 817320346, '119.34038522437501', '26.00947230190934', 35);
INSERT INTO `crosspoint` VALUES (13812, 817320347, '119.34294064747846', '26.006720150096868', 25);
INSERT INTO `crosspoint` VALUES (13815, 817320347, '119.34524741119168', '26.004981735905197', 26);
INSERT INTO `crosspoint` VALUES (13816, 817320348, '119.33990017337072', '26.010192032392787', 35);
INSERT INTO `crosspoint` VALUES (13821, 817320349, '119.34047839821297', '26.009576950203762', 35);
INSERT INTO `crosspoint` VALUES (13825, 817320351, '119.34350444909043', '26.006412325362977', 25);
INSERT INTO `crosspoint` VALUES (13839, 817327725, '119.35739818092257', '25.988733293624282', 16);
INSERT INTO `crosspoint` VALUES (13846, 817327725, '119.36462047319392', '25.986557985492503', 16);
INSERT INTO `crosspoint` VALUES (13854, 817327726, '119.35795380666652', '25.98853400426552', 16);
INSERT INTO `crosspoint` VALUES (13857, 817327726, '119.36093293894811', '25.98765399083098', 16);
INSERT INTO `crosspoint` VALUES (13866, 817327726, '119.36924927572095', '25.986243564201928', 17);
INSERT INTO `crosspoint` VALUES (13871, 817327726, '119.37629721921168', '25.986371431901347', 17);
INSERT INTO `crosspoint` VALUES (13887, 817327727, '119.37624401828062', '25.986843137716942', 17);
INSERT INTO `crosspoint` VALUES (13891, 817327727, '119.36991442273889', '25.986688819444034', 17);
INSERT INTO `crosspoint` VALUES (13900, 817327727, '119.36129967265047', '25.9878242402573', 16);
INSERT INTO `crosspoint` VALUES (13912, 817327728, '119.377962964081', '25.98669549122599', 17);
INSERT INTO `crosspoint` VALUES (13914, 817327728, '119.37449844608358', '25.986669789684946', 17);
INSERT INTO `crosspoint` VALUES (13915, 817327729, '119.38259064795197', '25.98628984527767', 17);
INSERT INTO `crosspoint` VALUES (13920, 817327730, '119.37446128892212', '25.98651917316322', 17);
INSERT INTO `crosspoint` VALUES (13921, 817327730, '119.3778092290388', '25.98655511867643', 17);
INSERT INTO `crosspoint` VALUES (13926, 817327731, '119.36799991847658', '25.98656275956075', 17);
INSERT INTO `crosspoint` VALUES (13930, 817327731, '119.36464407538479', '25.98672513703361', 16);
INSERT INTO `crosspoint` VALUES (13941, 817327734, '119.35739365960906', '25.988865422123705', 16);
INSERT INTO `crosspoint` VALUES (13948, 817327735, '119.367959541043', '25.986418437482627', 17);
INSERT INTO `crosspoint` VALUES (13956, 817327738, '119.3599317150196', '25.988411160807914', 16);
INSERT INTO `crosspoint` VALUES (13962, 817327740, '119.35923276484472', '25.988124402446836', 16);
INSERT INTO `crosspoint` VALUES (13965, 817327742, '119.35287634171891', '25.993077539513852', 16);
INSERT INTO `crosspoint` VALUES (13992, 817327743, '119.35190799779946', '25.992210358968954', 16);
INSERT INTO `crosspoint` VALUES (14000, 817327744, '119.35143205821885', '25.99343413664417', 16);
INSERT INTO `crosspoint` VALUES (14002, 817327744, '119.35170839808762', '25.992493723081807', 16);
INSERT INTO `crosspoint` VALUES (14003, 817327745, '119.35182635802983', '25.992527407193798', 16);
INSERT INTO `crosspoint` VALUES (14005, 817327745, '119.35165772663956', '25.99310283891457', 16);
INSERT INTO `crosspoint` VALUES (14006, 817327745, '119.35156458841087', '25.993408740011766', 16);
INSERT INTO `crosspoint` VALUES (14010, 817327745, '119.35022428786779', '25.99712175683366', 26);
INSERT INTO `crosspoint` VALUES (14011, 817327745, '119.35017243595208', '25.997246069003715', 26);
INSERT INTO `crosspoint` VALUES (14014, 817327745, '119.34992163264621', '25.997937753329342', 26);
INSERT INTO `crosspoint` VALUES (14015, 817327747, '119.35179414321176', '25.992176694284087', 16);
INSERT INTO `crosspoint` VALUES (14021, 817327749, '119.35193554854402', '25.993319172835584', 16);
INSERT INTO `crosspoint` VALUES (14022, 817327750, '119.34988468482906', '25.998353807770428', 26);
INSERT INTO `crosspoint` VALUES (14026, 817327752, '119.351933837513', '25.997520002656156', 26);
INSERT INTO `crosspoint` VALUES (14027, 817327752, '119.3521276415069', '25.99756215242901', 26);
INSERT INTO `crosspoint` VALUES (14028, 817327753, '119.35209567266324', '25.997624767678737', 26);
INSERT INTO `crosspoint` VALUES (14029, 817327754, '119.3524283395129', '25.997690762015296', 26);
INSERT INTO `crosspoint` VALUES (14030, 817327755, '119.35248120968848', '25.997640004531693', 26);
INSERT INTO `crosspoint` VALUES (14031, 817327755, '119.35275781190256', '25.99771516996246', 26);
INSERT INTO `crosspoint` VALUES (14032, 817327757, '119.35302220554706', '25.997772023278888', 26);
INSERT INTO `crosspoint` VALUES (14033, 817327758, '119.35564798572337', '25.99813212733781', 26);
INSERT INTO `crosspoint` VALUES (14034, 817327758, '119.35570565081555', '25.997903124947495', 26);
INSERT INTO `crosspoint` VALUES (14036, 817327760, '119.35375819237018', '25.997924282204778', 26);
INSERT INTO `crosspoint` VALUES (14046, 817327762, '119.35356876791818', '25.995677278237785', 16);
INSERT INTO `crosspoint` VALUES (14048, 817327763, '119.35405447951464', '25.99560710924289', 16);
INSERT INTO `crosspoint` VALUES (14057, 817327765, '119.4277356113405', '25.99626868666813', 30);
INSERT INTO `crosspoint` VALUES (14062, 817327767, '119.42722639158286', '25.995996336787474', 20);
INSERT INTO `crosspoint` VALUES (14063, 817327768, '119.42739379602384', '25.995672144859963', 20);
INSERT INTO `crosspoint` VALUES (14067, 817327768, '119.42864897344619', '25.995982440664115', 20);
INSERT INTO `crosspoint` VALUES (14081, 818619884, '119.34963100279599', '25.999747657913126', 26);
INSERT INTO `crosspoint` VALUES (14102, 818619890, '119.34725921938637', '25.999684389169246', 26);
INSERT INTO `crosspoint` VALUES (14107, 818619892, '119.3548232851007', '26.001843117452722', 26);
INSERT INTO `crosspoint` VALUES (14110, 823314546, '119.35202162476293', '26.050130720416337', 66);
INSERT INTO `crosspoint` VALUES (14112, 823314546, '119.35147906656309', '26.050271627115418', 66);
INSERT INTO `crosspoint` VALUES (14116, 823314548, '119.35247530166299', '26.049929842659758', 66);
INSERT INTO `crosspoint` VALUES (14119, 823314548, '119.35633226670264', '26.04823508721863', 66);
INSERT INTO `crosspoint` VALUES (14120, 823314548, '119.35689036730315', '26.047920799917396', 56);
INSERT INTO `crosspoint` VALUES (14121, 823314548, '119.3577594641538', '26.04743200180569', 56);
INSERT INTO `crosspoint` VALUES (14123, 823314548, '119.3578308790954', '26.04738809398426', 56);
INSERT INTO `crosspoint` VALUES (14124, 823314548, '119.36217401301228', '26.044557949323305', 56);
INSERT INTO `crosspoint` VALUES (14125, 823314550, '119.3520563537226', '26.0502286229505', 66);
INSERT INTO `crosspoint` VALUES (14128, 823314552, '119.35247530674282', '26.050214010600765', 66);
INSERT INTO `crosspoint` VALUES (14172, 824256575, '119.2933088588196', '26.036923064443005', 53);
INSERT INTO `crosspoint` VALUES (14181, 825216672, '119.26474646172602', '26.05115780568789', 61);
INSERT INTO `crosspoint` VALUES (14182, 825216673, '119.26524615801907', '26.05117225508336', 62);
INSERT INTO `crosspoint` VALUES (14187, 827968195, '119.40122823513973', '26.00994298035752', 38);
INSERT INTO `crosspoint` VALUES (14205, 827968197, '119.41300645624098', '26.001482407549823', 29);
INSERT INTO `crosspoint` VALUES (14206, 827968198, '119.41380931586671', '26.001628805079907', 29);
INSERT INTO `crosspoint` VALUES (14208, 827968198, '119.41514503540769', '26.002066036504033', 29);
INSERT INTO `crosspoint` VALUES (14216, 827968201, '119.41099978311112', '26.003318981612303', 29);
INSERT INTO `crosspoint` VALUES (14217, 827968202, '119.41128154824786', '26.00362366606913', 29);
INSERT INTO `crosspoint` VALUES (14255, 828135696, '119.2429075552031', '26.04963294039479', 60);
INSERT INTO `crosspoint` VALUES (14292, 834531622, '119.36105848518349', '26.043011569790846', 56);
INSERT INTO `crosspoint` VALUES (14294, 834956468, '119.28717669809107', '26.02864349286022', 43);
INSERT INTO `crosspoint` VALUES (14295, 834957653, '119.28945807195402', '26.030045840788617', 43);
INSERT INTO `crosspoint` VALUES (14296, 835735695, '119.35254017923398', '25.993164847650696', 16);
INSERT INTO `crosspoint` VALUES (14300, 836949869, '119.27014208185517', '26.013807196052728', 32);
INSERT INTO `crosspoint` VALUES (14301, 836949870, '119.27192960713802', '26.011837540301677', 32);
INSERT INTO `crosspoint` VALUES (14340, 836949871, '119.24270535540295', '26.049640317468306', 60);
INSERT INTO `crosspoint` VALUES (14345, 836949873, '119.2971868625612', '25.996392003580368', 23);
INSERT INTO `crosspoint` VALUES (14358, 836949874, '119.30837053880437', '25.993179623228798', 14);
INSERT INTO `crosspoint` VALUES (14359, 836949875, '119.30836479707268', '25.993307096721406', 14);
INSERT INTO `crosspoint` VALUES (14368, 836949876, '119.30943015716879', '25.993195490642883', 14);
INSERT INTO `crosspoint` VALUES (14369, 836949877, '119.30942200517406', '25.993319307806118', 14);
INSERT INTO `crosspoint` VALUES (14374, 836949878, '119.3151776381304', '25.99371321968638', 14);
INSERT INTO `crosspoint` VALUES (14375, 836949879, '119.3151665425742', '25.993866469341143', 14);
INSERT INTO `crosspoint` VALUES (14381, 836949880, '119.31965589336822', '25.99411476449178', 14);
INSERT INTO `crosspoint` VALUES (14382, 836949881, '119.31961258781469', '25.994297821991104', 14);
INSERT INTO `crosspoint` VALUES (14389, 836949882, '119.32698481765078', '25.994907748271533', 15);
INSERT INTO `crosspoint` VALUES (14390, 836949883, '119.33134398786119', '25.99527132450104', 15);
INSERT INTO `crosspoint` VALUES (14391, 836949884, '119.32698048135286', '25.99504468714007', 15);
INSERT INTO `crosspoint` VALUES (14399, 836950486, '119.39217957259443', '25.99661962319212', 28);
INSERT INTO `crosspoint` VALUES (14403, 836999410, '119.33586389861217', '26.000617794977053', 25);
INSERT INTO `crosspoint` VALUES (14415, 837542620, '119.3203377940111', '26.030600776084235', 44);
INSERT INTO `crosspoint` VALUES (14420, 837542622, '119.32039902604801', '26.030951784444945', 44);
INSERT INTO `crosspoint` VALUES (14433, 837842766, '119.24619327649243', '26.090951204013034', 91);
INSERT INTO `crosspoint` VALUES (14437, 838033531, '119.24533854940452', '26.08845641369819', 91);
INSERT INTO `crosspoint` VALUES (14438, 838166681, '119.24620666114326', '26.090888762688138', 91);
INSERT INTO `crosspoint` VALUES (14450, 838183792, '119.24356336838503', '26.090118910216496', 90);
INSERT INTO `crosspoint` VALUES (14484, 841005631, '119.29731310991212', '26.041386275416475', 53);
INSERT INTO `crosspoint` VALUES (14486, 841595246, '119.28033689698012', '26.027330499852898', 42);
INSERT INTO `crosspoint` VALUES (14508, 844039560, '119.25233103591145', '26.05497084111748', 61);
INSERT INTO `crosspoint` VALUES (14510, 844039560, '119.25282145233908', '26.054978810272505', 61);
INSERT INTO `crosspoint` VALUES (14511, 844039560, '119.25475764236913', '26.055011106712712', 61);
INSERT INTO `crosspoint` VALUES (14513, 844039560, '119.25536903598643', '26.055021334256406', 61);
INSERT INTO `crosspoint` VALUES (14518, 844039562, '119.25432092558984', '26.05414856290053', 61);
INSERT INTO `crosspoint` VALUES (14519, 844039562, '119.25431937319266', '26.0539910110195', 61);
INSERT INTO `crosspoint` VALUES (14520, 844039562, '119.25430574363602', '26.053607246245225', 61);
INSERT INTO `crosspoint` VALUES (14521, 844039563, '119.2540326063305', '26.05414325608543', 61);
INSERT INTO `crosspoint` VALUES (14530, 849792813, '119.31605244215123', '25.991709291406256', 14);
INSERT INTO `crosspoint` VALUES (14533, 849792813, '119.31710048726399', '25.991502587482543', 14);
INSERT INTO `crosspoint` VALUES (14534, 849792813, '119.31721365181726', '25.991492177852855', 14);
INSERT INTO `crosspoint` VALUES (14538, 849792814, '119.31721935237731', '25.99163944669581', 14);
INSERT INTO `crosspoint` VALUES (14539, 849792814, '119.31710439456594', '25.991630804108297', 14);
INSERT INTO `crosspoint` VALUES (14548, 858064692, '119.26275654190572', '26.082875672912007', 81);
INSERT INTO `crosspoint` VALUES (14553, 858064692, '119.2622948919424', '26.083421684190885', 81);
INSERT INTO `crosspoint` VALUES (14567, 871798653, '119.35119379521136', '26.033566742864902', 46);
INSERT INTO `crosspoint` VALUES (14569, 871798653, '119.34890609092675', '26.03353910561673', 46);
INSERT INTO `crosspoint` VALUES (14630, 901226368, '119.24462098033558', '26.053422275099575', 60);
INSERT INTO `crosspoint` VALUES (14632, 901226368, '119.24420814011944', '26.05349845072948', 60);
INSERT INTO `crosspoint` VALUES (14634, 901226368, '119.24366862657396', '26.053217324109276', 60);
INSERT INTO `crosspoint` VALUES (14635, 901226368, '119.24356457296645', '26.053052247351676', 60);
INSERT INTO `crosspoint` VALUES (14636, 901226368, '119.24351129841197', '26.052967645216146', 60);
INSERT INTO `crosspoint` VALUES (14637, 901226368, '119.24324526799754', '26.05288230559864', 60);
INSERT INTO `crosspoint` VALUES (14638, 901226368, '119.24322063055774', '26.052559021708777', 60);
INSERT INTO `crosspoint` VALUES (14639, 901226368, '119.24320376640719', '26.052337296063353', 60);
INSERT INTO `crosspoint` VALUES (14645, 901226368, '119.24508204679881', '26.052610076299544', 61);
INSERT INTO `crosspoint` VALUES (14646, 901226368, '119.24494645396422', '26.052848945388234', 60);
INSERT INTO `crosspoint` VALUES (14647, 901226368, '119.24492537922406', '26.05288611514349', 60);
INSERT INTO `crosspoint` VALUES (14648, 901226368, '119.24481960669263', '26.053072461759292', 60);
INSERT INTO `crosspoint` VALUES (14649, 901226368, '119.24466611416256', '26.053342774399734', 60);
INSERT INTO `crosspoint` VALUES (14660, 901226372, '119.24406277761157', '26.05374295012256', 60);
INSERT INTO `crosspoint` VALUES (14667, 901226375, '119.24424390649698', '26.05282858702505', 60);
INSERT INTO `crosspoint` VALUES (14669, 901226375, '119.2444250722098', '26.05273445069943', 60);
INSERT INTO `crosspoint` VALUES (14671, 901226376, '119.24420137505574', '26.05263176949083', 60);
INSERT INTO `crosspoint` VALUES (14682, 902889949, '119.24854844193582', '26.055951720394283', 61);
INSERT INTO `crosspoint` VALUES (14687, 902889949, '119.2484124656118', '26.0558801872238', 61);
INSERT INTO `crosspoint` VALUES (14691, 902889949, '119.24841122293165', '26.055727042173945', 61);
INSERT INTO `crosspoint` VALUES (14697, 902889949, '119.24855729773799', '26.055635824455155', 61);
INSERT INTO `crosspoint` VALUES (14699, 902889949, '119.24861406087217', '26.05564696860371', 61);
INSERT INTO `crosspoint` VALUES (14714, 902889950, '119.2485775939912', '26.055414972638687', 61);
INSERT INTO `crosspoint` VALUES (14715, 902889950, '119.24859168279703', '26.055262083511458', 61);
INSERT INTO `crosspoint` VALUES (14716, 902889950, '119.2486029148148', '26.05514103092127', 61);
INSERT INTO `crosspoint` VALUES (14717, 902889952, '119.24810466565395', '26.055224805626896', 61);
INSERT INTO `crosspoint` VALUES (14718, 902889953, '119.24785818733551', '26.053483297577085', 61);
INSERT INTO `crosspoint` VALUES (14720, 902889954, '119.24761213969109', '26.053473082018417', 61);
INSERT INTO `crosspoint` VALUES (14731, 902889954, '119.24798788958094', '26.053840555595094', 61);
INSERT INTO `crosspoint` VALUES (14732, 902889954, '119.24802158669468', '26.053490180110803', 61);
INSERT INTO `crosspoint` VALUES (14740, 902889956, '119.24756627263046', '26.054797992017914', 61);
INSERT INTO `crosspoint` VALUES (14741, 902889956, '119.24755764444599', '26.054933885291526', 61);
INSERT INTO `crosspoint` VALUES (14747, 902889956, '119.24794594193197', '26.05500969587769', 61);
INSERT INTO `crosspoint` VALUES (14748, 902889957, '119.24686223163863', '26.054737798075113', 61);
INSERT INTO `crosspoint` VALUES (14749, 902889991, '119.24588080095913', '26.05326935736249', 61);
INSERT INTO `crosspoint` VALUES (14750, 902889991, '119.24595642092537', '26.053305903991255', 61);
INSERT INTO `crosspoint` VALUES (14752, 902889991, '119.24625640685055', '26.05335443043829', 61);
INSERT INTO `crosspoint` VALUES (14753, 902889991, '119.24652091234286', '26.053379059218585', 61);
INSERT INTO `crosspoint` VALUES (14754, 902889991, '119.24670893140791', '26.053396616823576', 61);
INSERT INTO `crosspoint` VALUES (14756, 902889991, '119.24745450621025', '26.05346082752547', 61);
INSERT INTO `crosspoint` VALUES (14758, 902889991, '119.24864370234322', '26.0535125072279', 61);
INSERT INTO `crosspoint` VALUES (14759, 902889992, '119.24873373841622', '26.05363935624814', 61);
INSERT INTO `crosspoint` VALUES (14786, 902889992, '119.24876620325074', '26.053645998508028', 61);
INSERT INTO `crosspoint` VALUES (14788, 902889994, '119.24654816934904', '26.05306044152916', 61);
INSERT INTO `crosspoint` VALUES (14789, 902889994, '119.24655889456774', '26.052935170617186', 61);
INSERT INTO `crosspoint` VALUES (14790, 902889994, '119.24748074694274', '26.05302626245532', 61);
INSERT INTO `crosspoint` VALUES (14795, 902889994, '119.24803549504192', '26.053167065285965', 61);
INSERT INTO `crosspoint` VALUES (14808, 902889997, '119.24625972980151', '26.052904498749445', 61);
INSERT INTO `crosspoint` VALUES (14810, 902908047, '119.24825267965788', '26.05538487622785', 61);
INSERT INTO `crosspoint` VALUES (14811, 902908047, '119.24808539092474', '26.055369316418396', 61);
INSERT INTO `crosspoint` VALUES (14812, 902908047, '119.24798312502743', '26.05535983565244', 61);
INSERT INTO `crosspoint` VALUES (14813, 902908047, '119.2477619618474', '26.055339317559884', 61);
INSERT INTO `crosspoint` VALUES (14814, 902908047, '119.24748881510915', '26.055314081281235', 61);
INSERT INTO `crosspoint` VALUES (14817, 902908047, '119.24729540507253', '26.055271774088684', 61);
INSERT INTO `crosspoint` VALUES (14821, 902908047, '119.24724428617691', '26.055131019509936', 61);
INSERT INTO `crosspoint` VALUES (14839, 902908058, '119.24662498527017', '26.05580241709733', 61);
INSERT INTO `crosspoint` VALUES (14840, 902908058, '119.24638392720239', '26.05551347103767', 61);
INSERT INTO `crosspoint` VALUES (14849, 902908058, '119.24626838058563', '26.05537493430766', 61);
INSERT INTO `crosspoint` VALUES (14858, 902908059, '119.24616600815678', '26.055268193736246', 61);
INSERT INTO `crosspoint` VALUES (14868, 902908059, '119.24532307680622', '26.055208230135218', 61);
INSERT INTO `crosspoint` VALUES (14874, 902908059, '119.24494220894623', '26.05516436119897', 60);
INSERT INTO `crosspoint` VALUES (14887, 902908059, '119.24481436577746', '26.055195755254463', 60);
INSERT INTO `crosspoint` VALUES (14896, 902908061, '119.24682724420317', '26.05571946037978', 61);
INSERT INTO `crosspoint` VALUES (14918, 902908062, '119.2464304760043', '26.055870324345584', 61);
INSERT INTO `crosspoint` VALUES (14960, 902908065, '119.2465475240128', '26.055298644227', 61);
INSERT INTO `crosspoint` VALUES (14988, 902908067, '119.24688280997', '26.05510794443546', 61);
INSERT INTO `crosspoint` VALUES (15015, 902908067, '119.24542319810871', '26.054438715768764', 61);
INSERT INTO `crosspoint` VALUES (15037, 902908068, '119.24591618032451', '26.054381363597624', 61);
INSERT INTO `crosspoint` VALUES (15069, 902908073, '119.2471092801661', '26.054142532872948', 61);
INSERT INTO `crosspoint` VALUES (15081, 902908073, '119.24776174105817', '26.054011262471622', 61);
INSERT INTO `crosspoint` VALUES (15082, 902908073, '119.24797841730458', '26.054024910266985', 61);
INSERT INTO `crosspoint` VALUES (15087, 902908073, '119.24849151210834', '26.05404960186957', 61);
INSERT INTO `crosspoint` VALUES (15093, 902908076, '119.24798505862654', '26.054292989250403', 61);
INSERT INTO `crosspoint` VALUES (15094, 902908077, '119.24866973097221', '26.055149046309996', 61);
INSERT INTO `crosspoint` VALUES (15095, 902908080, '119.25031678313009', '26.05545706483747', 61);
INSERT INTO `crosspoint` VALUES (15096, 902908080, '119.25029047647605', '26.055433318453677', 61);
INSERT INTO `crosspoint` VALUES (15099, 902908080, '119.25023040010811', '26.05528784486675', 61);
INSERT INTO `crosspoint` VALUES (15101, 902908080, '119.25025715164603', '26.05515557514664', 61);
INSERT INTO `crosspoint` VALUES (15103, 902908080, '119.25041862889852', '26.055148292526404', 61);
INSERT INTO `crosspoint` VALUES (15105, 902908080, '119.250576263733', '26.055182931162456', 61);
INSERT INTO `crosspoint` VALUES (15111, 902908080, '119.25048823660299', '26.055470949529976', 61);
INSERT INTO `crosspoint` VALUES (15131, 902908086, '119.24976073298572', '26.055243640976517', 61);
INSERT INTO `crosspoint` VALUES (15132, 902908086, '119.24955054027971', '26.05522384122542', 61);
INSERT INTO `crosspoint` VALUES (15133, 902908086, '119.24927552495787', '26.055198057526813', 61);
INSERT INTO `crosspoint` VALUES (15134, 902908086, '119.2490610467062', '26.05517792608032', 61);
INSERT INTO `crosspoint` VALUES (15136, 902908086, '119.24881480669684', '26.05515907839898', 61);
INSERT INTO `crosspoint` VALUES (15149, 902908092, '119.24953811418656', '26.055040218533538', 61);
INSERT INTO `crosspoint` VALUES (15179, 902908095, '119.24742672441288', '26.054248395862558', 61);
INSERT INTO `crosspoint` VALUES (15185, 902908096, '119.24769689431105', '26.05418291966529', 61);
INSERT INTO `crosspoint` VALUES (15193, 902908099, '119.24803225443502', '26.054293366348986', 61);
INSERT INTO `crosspoint` VALUES (15198, 902908099, '119.24831771665251', '26.054494991372408', 61);
INSERT INTO `crosspoint` VALUES (15202, 902908099, '119.24872640438024', '26.054564983112368', 61);
INSERT INTO `crosspoint` VALUES (15205, 902908099, '119.24897164277242', '26.054576608258966', 61);
INSERT INTO `crosspoint` VALUES (15207, 902908099, '119.24909788531443', '26.054572646540553', 61);
INSERT INTO `crosspoint` VALUES (15210, 902908099, '119.24934734142865', '26.05452441085671', 61);
INSERT INTO `crosspoint` VALUES (15213, 902908099, '119.24959485700668', '26.054429689614334', 61);
INSERT INTO `crosspoint` VALUES (15216, 902908100, '119.24952466513955', '26.054628689711656', 61);
INSERT INTO `crosspoint` VALUES (15225, 902908101, '119.24934584187066', '26.0544183370416', 61);
INSERT INTO `crosspoint` VALUES (15232, 902908101, '119.24915906377639', '26.05431990748769', 61);
INSERT INTO `crosspoint` VALUES (15235, 902908102, '119.24977909850682', '26.054383878077765', 61);
INSERT INTO `crosspoint` VALUES (15240, 902908102, '119.2501024013136', '26.054415349681953', 61);
INSERT INTO `crosspoint` VALUES (15244, 902908102, '119.25008859664297', '26.05425029079828', 61);
INSERT INTO `crosspoint` VALUES (15248, 902908102, '119.25004774752519', '26.054121445680384', 61);
INSERT INTO `crosspoint` VALUES (15255, 902908104, '119.24984185521772', '26.05431789166991', 61);
INSERT INTO `crosspoint` VALUES (15265, 902908108, '119.24906708747362', '26.054439689627856', 61);
INSERT INTO `crosspoint` VALUES (15273, 902908109, '119.24913828123537', '26.054346042076237', 61);
INSERT INTO `crosspoint` VALUES (15287, 902908111, '119.24941072171342', '26.05408550617631', 61);
INSERT INTO `crosspoint` VALUES (15291, 902908111, '119.24963499871306', '26.05405066289317', 61);
INSERT INTO `crosspoint` VALUES (15295, 902908111, '119.24987555536623', '26.054068694327302', 61);
INSERT INTO `crosspoint` VALUES (15300, 902908112, '119.24974242758789', '26.054251711269803', 61);
INSERT INTO `crosspoint` VALUES (15315, 902908113, '119.2497963469467', '26.054110108493447', 61);
INSERT INTO `crosspoint` VALUES (15332, 902908118, '119.25050338063629', '26.054571155795944', 61);
INSERT INTO `crosspoint` VALUES (15339, 902908121, '119.25027104633281', '26.053420362673087', 61);
INSERT INTO `crosspoint` VALUES (15342, 902908121, '119.25030403362264', '26.053160762387723', 61);
INSERT INTO `crosspoint` VALUES (15343, 902908122, '119.25032347077496', '26.05298938362755', 61);
INSERT INTO `crosspoint` VALUES (15353, 902908125, '119.2495448123601', '26.053281289287973', 61);
INSERT INTO `crosspoint` VALUES (15376, 902908133, '119.25134226765681', '26.053304954951177', 61);
INSERT INTO `crosspoint` VALUES (15377, 902908133, '119.25136120095382', '26.05312767687705', 61);
INSERT INTO `crosspoint` VALUES (15378, 902908138, '119.25394076647684', '26.05591409767213', 61);
INSERT INTO `crosspoint` VALUES (15379, 902908138, '119.25394020904491', '26.055852118131682', 61);
INSERT INTO `crosspoint` VALUES (15380, 902908139, '119.25374670133849', '26.0557782021408', 61);
INSERT INTO `crosspoint` VALUES (15381, 902908139, '119.25374760311203', '26.055681166673782', 61);
INSERT INTO `crosspoint` VALUES (15391, 902908141, '119.25526637142333', '26.05592118443563', 61);
INSERT INTO `crosspoint` VALUES (15393, 902908142, '119.25395020041948', '26.055682985425854', 61);
INSERT INTO `crosspoint` VALUES (15395, 902908142, '119.25407184910132', '26.055571577332515', 61);
INSERT INTO `crosspoint` VALUES (15396, 902908142, '119.25406795735402', '26.055357711236994', 61);
INSERT INTO `crosspoint` VALUES (15400, 902908142, '119.25592160749109', '26.055343749705425', 61);
INSERT INTO `crosspoint` VALUES (15401, 902908142, '119.25582147821254', '26.05557697110169', 61);
INSERT INTO `crosspoint` VALUES (15408, 902908144, '119.25476671008504', '26.055630569275415', 61);
INSERT INTO `crosspoint` VALUES (15415, 902908144, '119.25526203385154', '26.055656335022263', 61);
INSERT INTO `crosspoint` VALUES (15420, 902908145, '119.25473866401457', '26.055353387246996', 61);
INSERT INTO `crosspoint` VALUES (15423, 902908151, '119.25282633873914', '26.05478549378541', 61);
INSERT INTO `crosspoint` VALUES (15424, 902908152, '119.25282628200722', '26.054728220813768', 61);
INSERT INTO `crosspoint` VALUES (15428, 902908152, '119.25294094050601', '26.054498815875096', 61);
INSERT INTO `crosspoint` VALUES (15429, 902908152, '119.25296777081515', '26.054449127967114', 61);
INSERT INTO `crosspoint` VALUES (15438, 902908152, '119.25370956957529', '26.05416411376479', 61);
INSERT INTO `crosspoint` VALUES (15444, 902908155, '119.25283540698123', '26.054393849982606', 61);
INSERT INTO `crosspoint` VALUES (15466, 902908155, '119.25375468965468', '26.053987627184615', 61);
INSERT INTO `crosspoint` VALUES (15472, 902908158, '119.24950985442106', '26.05192344335856', 61);
INSERT INTO `crosspoint` VALUES (15475, 902908158, '119.24996014225626', '26.05180454676241', 61);
INSERT INTO `crosspoint` VALUES (15478, 902908158, '119.25039418042525', '26.05157709402365', 61);
INSERT INTO `crosspoint` VALUES (15482, 902908158, '119.25096201182305', '26.05143862180258', 61);
INSERT INTO `crosspoint` VALUES (15485, 902908158, '119.25158581652549', '26.051422992641623', 61);
INSERT INTO `crosspoint` VALUES (15486, 902908158, '119.25174561019026', '26.05142914245988', 61);
INSERT INTO `crosspoint` VALUES (15491, 902908159, '119.24966358252381', '26.05221463979672', 61);
INSERT INTO `crosspoint` VALUES (15496, 902908159, '119.2506157356534', '26.05237448598398', 61);
INSERT INTO `crosspoint` VALUES (15498, 902908159, '119.25135459839859', '26.052421899595902', 61);
INSERT INTO `crosspoint` VALUES (15500, 902908159, '119.25170764983272', '26.05244647672288', 61);
INSERT INTO `crosspoint` VALUES (15501, 902908160, '119.25171635429867', '26.052200950154575', 61);
INSERT INTO `crosspoint` VALUES (15503, 902908160, '119.25172894580552', '26.05196059040316', 61);
INSERT INTO `crosspoint` VALUES (15504, 902908160, '119.25174068937012', '26.051766893038067', 61);
INSERT INTO `crosspoint` VALUES (15506, 902908160, '119.25174301163888', '26.05170306508585', 61);
INSERT INTO `crosspoint` VALUES (15529, 902908166, '119.25026017715423', '26.051390948198303', 61);
INSERT INTO `crosspoint` VALUES (15532, 902908166, '119.25008237374405', '26.05111749068044', 61);
INSERT INTO `crosspoint` VALUES (15533, 902908166, '119.25007159738226', '26.051094914650992', 61);
INSERT INTO `crosspoint` VALUES (15537, 902908166, '119.2500576597281', '26.050814406619153', 61);
INSERT INTO `crosspoint` VALUES (15538, 902908166, '119.25010409295491', '26.050570327482305', 61);
INSERT INTO `crosspoint` VALUES (15542, 902908166, '119.25020391959974', '26.05026180697138', 61);
INSERT INTO `crosspoint` VALUES (15543, 902908166, '119.25021961509351', '26.050229295204502', 61);
INSERT INTO `crosspoint` VALUES (15548, 902908166, '119.25044966993167', '26.050020103200275', 61);
INSERT INTO `crosspoint` VALUES (15550, 902908166, '119.25061599061381', '26.04998193104699', 61);
INSERT INTO `crosspoint` VALUES (15552, 902908166, '119.2510664329244', '26.050023438419817', 61);
INSERT INTO `crosspoint` VALUES (15553, 902908166, '119.2510793768541', '26.050024866509723', 61);
INSERT INTO `crosspoint` VALUES (15555, 902908166, '119.25142169376556', '26.050063517138042', 61);
INSERT INTO `crosspoint` VALUES (15558, 902908168, '119.24992402177311', '26.051068473702536', 61);
INSERT INTO `crosspoint` VALUES (15566, 902908169, '119.24973955073452', '26.051647417179883', 61);
INSERT INTO `crosspoint` VALUES (15578, 902908170, '119.24985124424703', '26.051351482565828', 61);
INSERT INTO `crosspoint` VALUES (15589, 902908174, '119.25088359619707', '26.05034825869858', 61);
INSERT INTO `crosspoint` VALUES (15592, 902908174, '119.2516935926665', '26.050445781354124', 61);
INSERT INTO `crosspoint` VALUES (15594, 902908174, '119.25170107491343', '26.05074017504016', 61);
INSERT INTO `crosspoint` VALUES (15601, 902908174, '119.25160975604379', '26.05118413354104', 61);
INSERT INTO `crosspoint` VALUES (15624, 902908181, '119.25083066841096', '26.05066217785346', 61);
INSERT INTO `crosspoint` VALUES (15630, 902908182, '119.2508436284158', '26.051240930380537', 61);
INSERT INTO `crosspoint` VALUES (15635, 902908182, '119.25078818302138', '26.05087323023956', 61);
INSERT INTO `crosspoint` VALUES (15645, 902908183, '119.25047502449338', '26.051296539491275', 61);
INSERT INTO `crosspoint` VALUES (15651, 902908184, '119.25091978092094', '26.0512325755393', 61);
INSERT INTO `crosspoint` VALUES (15679, 902911618, '119.25423774694038', '26.06635333137305', 71);
INSERT INTO `crosspoint` VALUES (15680, 902911618, '119.25496014521435', '26.066372668236895', 71);
INSERT INTO `crosspoint` VALUES (15684, 902911621, '119.25423158527951', '26.06916047792835', 71);
INSERT INTO `crosspoint` VALUES (15685, 902911622, '119.25423495603745', '26.067644334957603', 71);
INSERT INTO `crosspoint` VALUES (15686, 902911623, '119.25272805249111', '26.06759730612263', 71);
INSERT INTO `crosspoint` VALUES (15687, 902911624, '119.25254014314042', '26.067700243636338', 71);
INSERT INTO `crosspoint` VALUES (15688, 902911624, '119.2518947960925', '26.06805371924743', 71);
INSERT INTO `crosspoint` VALUES (15691, 902911624, '119.25130101410748', '26.068419416276424', 71);
INSERT INTO `crosspoint` VALUES (15692, 902911625, '119.25181200458172', '26.069003075191038', 71);
INSERT INTO `crosspoint` VALUES (15693, 902911625, '119.25189210722475', '26.06891136400545', 71);
INSERT INTO `crosspoint` VALUES (15695, 902911625, '119.2520840401814', '26.068663354947322', 71);
INSERT INTO `crosspoint` VALUES (15700, 902911625, '119.25212960742596', '26.06838373937916', 71);
INSERT INTO `crosspoint` VALUES (15705, 902911626, '119.25329896264489', '26.068755411744036', 71);
INSERT INTO `crosspoint` VALUES (15718, 902911627, '119.25296224745246', '26.068287153972182', 71);
INSERT INTO `crosspoint` VALUES (15731, 902911634, '119.2449666530194', '26.06065205188417', 60);
INSERT INTO `crosspoint` VALUES (15733, 902911635, '119.24490104980184', '26.06106016557231', 70);
INSERT INTO `crosspoint` VALUES (15734, 902911635, '119.24502667809809', '26.060129516064286', 61);
INSERT INTO `crosspoint` VALUES (15736, 902911639, '119.25031525143143', '26.061014011299974', 71);
INSERT INTO `crosspoint` VALUES (15737, 902911640, '119.25054401457139', '26.06061271561768', 61);
INSERT INTO `crosspoint` VALUES (15738, 902911640, '119.2506209632699', '26.06047783358686', 61);
INSERT INTO `crosspoint` VALUES (15740, 902911640, '119.25071403198669', '26.060333741185598', 61);
INSERT INTO `crosspoint` VALUES (15741, 902911640, '119.25081983174822', '26.06017588262957', 61);
INSERT INTO `crosspoint` VALUES (15742, 902911640, '119.25092443727726', '26.060020005526106', 61);
INSERT INTO `crosspoint` VALUES (15747, 902911642, '119.25031360987126', '26.060581010209404', 61);
INSERT INTO `crosspoint` VALUES (15749, 902911644, '119.25035269608931', '26.060287244775452', 61);
INSERT INTO `crosspoint` VALUES (15752, 902911647, '119.24961865551796', '26.060186001966187', 61);
INSERT INTO `crosspoint` VALUES (15755, 902911648, '119.24957350421913', '26.06048976914599', 61);
INSERT INTO `crosspoint` VALUES (15758, 903255530, '119.25297614714098', '26.053086442238822', 61);
INSERT INTO `crosspoint` VALUES (15759, 903255532, '119.25154002799677', '26.04956585913228', 61);
INSERT INTO `crosspoint` VALUES (15761, 903255532, '119.25160985894368', '26.04942057274685', 61);
INSERT INTO `crosspoint` VALUES (15762, 903255532, '119.25193444051098', '26.049172194837478', 61);
INSERT INTO `crosspoint` VALUES (15763, 903255532, '119.25211196069367', '26.04918407623201', 61);
INSERT INTO `crosspoint` VALUES (15765, 903255533, '119.25182100953597', '26.04904602255279', 61);
INSERT INTO `crosspoint` VALUES (15769, 903255533, '119.25170707431053', '26.048730834076444', 61);
INSERT INTO `crosspoint` VALUES (15770, 903255533, '119.25172380683347', '26.04846285949669', 61);
INSERT INTO `crosspoint` VALUES (15771, 903255533, '119.2517332019141', '26.04831389765468', 61);
INSERT INTO `crosspoint` VALUES (15772, 903255533, '119.25176084703794', '26.047920177440865', 51);
INSERT INTO `crosspoint` VALUES (15773, 903255534, '119.2516350338192', '26.048308347102374', 61);
INSERT INTO `crosspoint` VALUES (15774, 903255534, '119.25157011935904', '26.048304691056742', 61);
INSERT INTO `crosspoint` VALUES (15775, 903255534, '119.25123150765367', '26.04828558112129', 61);
INSERT INTO `crosspoint` VALUES (15776, 903255535, '119.25154442160854', '26.049025892723915', 61);
INSERT INTO `crosspoint` VALUES (15777, 903255535, '119.25123607131029', '26.049003323379324', 61);
INSERT INTO `crosspoint` VALUES (15778, 903255536, '119.2515336326977', '26.048716846427386', 61);
INSERT INTO `crosspoint` VALUES (15779, 903255536, '119.25127386768084', '26.048695938653026', 61);
INSERT INTO `crosspoint` VALUES (15780, 903255537, '119.25165740261978', '26.047914731856668', 51);
INSERT INTO `crosspoint` VALUES (15781, 903255537, '119.25108979805272', '26.04788366195857', 51);
INSERT INTO `crosspoint` VALUES (15787, 903255540, '119.25156042308956', '26.04845134906777', 61);
INSERT INTO `crosspoint` VALUES (15797, 903256797, '119.2513321967374', '26.05338703643096', 61);
INSERT INTO `crosspoint` VALUES (15798, 903256797, '119.25174599418303', '26.05342848822212', 61);
INSERT INTO `crosspoint` VALUES (15799, 903256797, '119.25170342852682', '26.053864316212678', 61);
INSERT INTO `crosspoint` VALUES (15808, 903341005, '119.25560837564777', '26.05372751314988', 61);
INSERT INTO `crosspoint` VALUES (15811, 903341005, '119.25491223782682', '26.053700508158062', 61);
INSERT INTO `crosspoint` VALUES (15843, 903393480, '119.2470270912576', '26.05092915833274', 61);
INSERT INTO `crosspoint` VALUES (15845, 903393518, '119.24852340047782', '26.051754039462814', 61);
INSERT INTO `crosspoint` VALUES (15846, 903393518, '119.24849507912192', '26.051806341584307', 61);
INSERT INTO `crosspoint` VALUES (15848, 903393519, '119.247326911773', '26.04991005810386', 61);
INSERT INTO `crosspoint` VALUES (15849, 903393519, '119.24737904553393', '26.04959374968802', 61);
INSERT INTO `crosspoint` VALUES (15855, 903393520, '119.24737344446125', '26.05031151998313', 61);
INSERT INTO `crosspoint` VALUES (15861, 903393521, '119.24726306078492', '26.051475286219443', 61);
INSERT INTO `crosspoint` VALUES (15864, 903393524, '119.2484643061889', '26.051044791079367', 61);
INSERT INTO `crosspoint` VALUES (15868, 903393525, '119.24842398643953', '26.050955261550047', 61);
INSERT INTO `crosspoint` VALUES (15870, 903393526, '119.2485128739942', '26.05083819980016', 61);
INSERT INTO `crosspoint` VALUES (15872, 903393527, '119.2484858494436', '26.050518400438886', 61);
INSERT INTO `crosspoint` VALUES (15874, 903393528, '119.24841899331126', '26.050287994948665', 61);
INSERT INTO `crosspoint` VALUES (15877, 903393529, '119.24834766574804', '26.049974156445078', 61);
INSERT INTO `crosspoint` VALUES (15879, 903393530, '119.2484276876218', '26.05031792561796', 61);
INSERT INTO `crosspoint` VALUES (15880, 903393530, '119.24767487338258', '26.05024404699309', 61);
INSERT INTO `crosspoint` VALUES (15882, 903393531, '119.2483929728046', '26.049700639487057', 61);
INSERT INTO `crosspoint` VALUES (15884, 903393532, '119.24806054855944', '26.050938444503526', 61);
INSERT INTO `crosspoint` VALUES (15897, 903393533, '119.24819197152642', '26.051780815076036', 61);
INSERT INTO `crosspoint` VALUES (15899, 903393534, '119.24816250460951', '26.052070888822215', 61);
INSERT INTO `crosspoint` VALUES (15914, 903393536, '119.2476591410924', '26.052030041181904', 61);
INSERT INTO `crosspoint` VALUES (15915, 903393537, '119.24701660340685', '26.051086116126342', 61);
INSERT INTO `crosspoint` VALUES (15917, 903393538, '119.2470374800284', '26.05077299856986', 61);
INSERT INTO `crosspoint` VALUES (15919, 903393539, '119.24728205834332', '26.051266991491538', 61);
INSERT INTO `crosspoint` VALUES (15941, 903404603, '119.25473807768954', '26.055364670840923', 61);
INSERT INTO `crosspoint` VALUES (15942, 903404604, '119.25480385774192', '26.055438951209005', 61);
INSERT INTO `crosspoint` VALUES (15945, 903404605, '119.25474668450344', '26.055512956905186', 61);
INSERT INTO `crosspoint` VALUES (15962, 903404628, '119.25464044823066', '26.053996635656077', 61);
INSERT INTO `crosspoint` VALUES (15964, 903404629, '119.25495418351113', '26.05422552952273', 61);
INSERT INTO `crosspoint` VALUES (15966, 903404629, '119.25560771640312', '26.054159190831776', 61);
INSERT INTO `crosspoint` VALUES (15967, 903404630, '119.25524483120856', '26.05446320218567', 61);
INSERT INTO `crosspoint` VALUES (15973, 903404630, '119.2549624314022', '26.05391363423869', 61);
INSERT INTO `crosspoint` VALUES (15974, 903404631, '119.25491334842636', '26.05391242572238', 61);
INSERT INTO `crosspoint` VALUES (15975, 903404631, '119.25560937662195', '26.05392953354577', 61);
INSERT INTO `crosspoint` VALUES (15986, 903404633, '119.2553803322125', '26.05446541643068', 61);
INSERT INTO `crosspoint` VALUES (15989, 903404634, '119.25537219545856', '26.054793004977128', 61);
INSERT INTO `crosspoint` VALUES (15997, 905133010, '119.33968489095909', '26.051662596740044', 65);
INSERT INTO `crosspoint` VALUES (16010, 905133012, '119.34297399642941', '26.05128661783419', 65);
INSERT INTO `crosspoint` VALUES (16023, 907191173, '119.39381047192046', '25.996026769378357', 28);
INSERT INTO `crosspoint` VALUES (16030, 907191173, '119.3937132844071', '25.995624912190372', 18);
INSERT INTO `crosspoint` VALUES (16039, 907191173, '119.39323564332368', '25.994846152339136', 18);
INSERT INTO `crosspoint` VALUES (16045, 907191173, '119.39302281955426', '25.9945364732829', 18);
INSERT INTO `crosspoint` VALUES (16055, 907191174, '119.39340747000577', '25.99431450982216', 18);
INSERT INTO `crosspoint` VALUES (16098, 907191175, '119.39338958573279', '25.99539514038094', 18);
INSERT INTO `crosspoint` VALUES (16102, 907191175, '119.39358646591818', '25.995451877541928', 18);
INSERT INTO `crosspoint` VALUES (16104, 907191175, '119.39377808895627', '25.995474847432238', 18);
INSERT INTO `crosspoint` VALUES (16115, 907191175, '119.39411341297058', '25.994718116450787', 18);
INSERT INTO `crosspoint` VALUES (16116, 907191175, '119.39411145645818', '25.994671333597065', 18);
INSERT INTO `crosspoint` VALUES (16143, 907191177, '119.3935764876999', '25.995209762867127', 18);
INSERT INTO `crosspoint` VALUES (16154, 907191177, '119.39378418441335', '25.99475574931008', 18);
INSERT INTO `crosspoint` VALUES (16157, 907191177, '119.39392800028469', '25.9947778033214', 18);
INSERT INTO `crosspoint` VALUES (16203, 907195976, '119.39033003673934', '25.99165182747921', 18);
INSERT INTO `crosspoint` VALUES (16214, 907195977, '119.38347866964575', '25.99035146333338', 17);
INSERT INTO `crosspoint` VALUES (16220, 907195977, '119.38620427496357', '25.990569908833887', 18);
INSERT INTO `crosspoint` VALUES (16245, 907195983, '119.39045560785416', '25.99137505140427', 18);
INSERT INTO `crosspoint` VALUES (16248, 907195983, '119.39010843576311', '25.99143447555305', 18);
INSERT INTO `crosspoint` VALUES (16257, 907195983, '119.38669279410253', '25.991134909562913', 18);
INSERT INTO `crosspoint` VALUES (16258, 907195983, '119.38641991895805', '25.99111009968406', 18);
INSERT INTO `crosspoint` VALUES (16262, 907195983, '119.38493844473322', '25.990968472440436', 17);
INSERT INTO `crosspoint` VALUES (16266, 907195983, '119.38468654309911', '25.990943209406744', 17);
INSERT INTO `crosspoint` VALUES (16283, 907195987, '119.38652818596665', '25.991277933953132', 18);
INSERT INTO `crosspoint` VALUES (16284, 907521842, '119.35443856219709', '26.033872832912344', 46);
INSERT INTO `crosspoint` VALUES (16309, 907521842, '119.35909468788854', '26.03940704176385', 56);
INSERT INTO `crosspoint` VALUES (16314, 907521846, '119.35807910760869', '26.03639515851775', 56);
INSERT INTO `crosspoint` VALUES (16319, 907521851, '119.35899478103877', '26.03154774578729', 46);
INSERT INTO `crosspoint` VALUES (16327, 907521854, '119.36219117018688', '26.034618013507874', 46);
INSERT INTO `crosspoint` VALUES (16328, 907521856, '119.35857879997837', '26.032169111214', 46);
INSERT INTO `crosspoint` VALUES (16342, 907554693, '119.30923250389596', '25.9922834483631', 14);
INSERT INTO `crosspoint` VALUES (16352, 907554696, '119.28271037289483', '26.023616232035337', 42);
INSERT INTO `crosspoint` VALUES (16360, 907562371, '119.36119513620426', '26.04320099353703', 56);
INSERT INTO `crosspoint` VALUES (16363, 907562371, '119.36092364791267', '26.0432058051957', 56);
INSERT INTO `crosspoint` VALUES (16365, 907562371, '119.36103577647644', '26.04298015134411', 56);
INSERT INTO `crosspoint` VALUES (16367, 907562372, '119.36039188449784', '26.043639345870652', 56);
INSERT INTO `crosspoint` VALUES (16383, 907562388, '119.24438656907897', '26.05746117974486', 60);
INSERT INTO `crosspoint` VALUES (16385, 907562388, '119.24339855006838', '26.058240288631264', 60);
INSERT INTO `crosspoint` VALUES (16411, 907562393, '119.24233122433164', '26.05845299038431', 60);
INSERT INTO `crosspoint` VALUES (16416, 907562396, '119.2427968714048', '26.05439298273223', 60);
INSERT INTO `crosspoint` VALUES (16443, 907685025, '119.24266342068482', '26.050663575789983', 60);
INSERT INTO `crosspoint` VALUES (16447, 907748104, '119.42573879090956', '25.986828961000484', 20);

-- ----------------------------
-- Table structure for dijkstraresult
-- ----------------------------
DROP TABLE IF EXISTS `dijkstraresult`;
CREATE TABLE `dijkstraresult`  (
  `id` int NOT NULL AUTO_INCREMENT,
  `startId` int NULL DEFAULT NULL,
  `fatherId` int NULL DEFAULT NULL,
  `endId` int NULL DEFAULT NULL,
  `cast` varchar(255) CHARACTER SET utf8 COLLATE utf8_general_ci NULL DEFAULT NULL,
  PRIMARY KEY (`id`) USING BTREE
) ENGINE = InnoDB CHARACTER SET = utf8 COLLATE = utf8_general_ci ROW_FORMAT = DYNAMIC;

-- ----------------------------
-- Records of dijkstraresult
-- ----------------------------

-- ----------------------------
-- Table structure for distance
-- ----------------------------
DROP TABLE IF EXISTS `distance`;
CREATE TABLE `distance`  (
  `id` int NOT NULL,
  `distance` text CHARACTER SET utf8mb4 COLLATE utf8mb4_0900_ai_ci NULL,
  PRIMARY KEY (`id`) USING BTREE
) ENGINE = InnoDB CHARACTER SET = utf8mb4 COLLATE = utf8mb4_0900_ai_ci ROW_FORMAT = Dynamic;

-- ----------------------------
-- Records of distance
-- ----------------------------
INSERT INTO `distance` VALUES (0, '[242,8857][6529,16133][14513,7945][2287,12435][15645,8165][7141,12912][6396,12716][6748,12273][2328,11391][9479,3782][15798,8071][3495,10869][1940,9389][751,5450][13042,6406][1906,9072][7641,4939][2127,11656][874,9487][11446,12156][10893,16196][7260,7961][15774,7710][360,14867]');
INSERT INTO `distance` VALUES (6, '[242,8439][6529,15715][14513,7527][2287,12017][15645,7747][7141,12494][6396,12298][6748,11855][2328,10973][9479,3364][15798,7653][3495,10451][1940,8971][751,5032][13042,5988][1906,8654][7641,4521][2127,11238][874,9069][11446,11738][10893,15778][7260,7543][15774,7292][360,14449]');
INSERT INTO `distance` VALUES (7, '[242,1697][6529,10579][14513,9935][2287,6881][15645,10216][7141,6733][6396,7162][6748,6719][2328,12084][9479,7255][15798,10061][3495,5290][1940,10956][751,7436][13042,8396][1906,10877][7641,7159][2127,7587][874,11292][11446,6602][10893,10642][7260,9951][15774,10597][360,9313]');
INSERT INTO `distance` VALUES (9, '[242,1444][6529,10722][14513,9997][2287,7024][15645,10278][7141,6480][6396,7202][6748,6862][2328,12227][9479,7317][15798,10123][3495,5433][1940,11109][751,7498][13042,8458][1906,10939][7641,7221][2127,7730][874,11354][11446,6745][10893,10785][7260,10013][15774,10659][360,9456]');
INSERT INTO `distance` VALUES (10, '[242,8047][6529,13909][14513,9427][2287,10211][15645,9595][7141,10722][6396,10492][6748,10049][2328,11030][9479,3666][15798,9553][3495,8645][1940,11561][751,7622][13042,8334][1906,10571][7641,6525][2127,9432][874,10986][11446,9932][10893,13972][7260,9460][15774,9140][360,12643]');
INSERT INTO `distance` VALUES (16, '[242,7256][6529,13118][14513,8636][2287,9420][15645,8804][7141,9931][6396,9701][6748,9258][2328,10239][9479,2875][15798,8762][3495,7854][1940,10770][751,6831][13042,7543][1906,9780][7641,5734][2127,8641][874,10195][11446,9141][10893,13181][7260,8669][15774,8349][360,11852]');
INSERT INTO `distance` VALUES (18, '[242,7104][6529,12966][14513,9320][2287,9268][15645,9544][7141,9779][6396,9549][6748,9106][2328,10762][9479,5161][15798,9446][3495,7702][1940,10760][751,6821][13042,7781][1906,10447][7641,6318][2127,8489][874,10862][11446,8989][10893,13029][7260,9336][15774,9089][360,11700]');
INSERT INTO `distance` VALUES (19, '[242,6026][6529,14415][14513,5268][2287,10717][15645,5549][7141,10081][6396,10803][6748,10555][2328,12258][9479,4135][15798,5394][3495,9126][1940,6708][751,2769][13042,3729][1906,6395][7641,2492][2127,10683][874,6810][11446,10438][10893,14478][7260,5284][15774,5930][360,13149]');
INSERT INTO `distance` VALUES (25, '[242,5827][6529,14216][14513,4976][2287,10518][15645,5257][7141,9882][6396,10604][6748,10356][2328,11924][9479,3801][15798,5102][3495,8927][1940,6416][751,2477][13042,3437][1906,6103][7641,2200][2127,10349][874,6518][11446,10239][10893,14279][7260,4992][15774,5638][360,12950]');
INSERT INTO `distance` VALUES (26, '[242,24852][6529,17527][14513,31150][2287,23799][15645,31373][7141,24187][6396,23000][6748,22310][2328,24357][9479,26441][15798,31276][3495,24615][1940,32590][751,28651][13042,29611][1906,32277][7641,28147][2127,18685][874,32692][11446,22231][10893,19177][7260,31166][15774,30918][360,23651]');
INSERT INTO `distance` VALUES (30, '[242,11508][6529,19975][14513,4623][2287,16277][15645,5291][7141,15641][6396,16363][6748,16115][2328,17431][9479,8828][15798,5136][3495,14686][1940,490][751,4507][13042,4099][1906,3978][7641,5433][2127,15814][874,5212][11446,15998][10893,20038][7260,2977][15774,5672][360,18709]');
INSERT INTO `distance` VALUES (36, '[242,11506][6529,19895][14513,4543][2287,16197][15645,5211][7141,15561][6396,16283][6748,16035][2328,17351][9479,8748][15798,5056][3495,14606][1940,1858][751,4427][13042,4019][1906,3898][7641,5353][2127,15734][874,5132][11446,15918][10893,19958][7260,2897][15774,5592][360,18629]');
INSERT INTO `distance` VALUES (38, '[242,11916][6529,20305][14513,4953][2287,16607][15645,5621][7141,15971][6396,16693][6748,16445][2328,17761][9479,9158][15798,5466][3495,15016][1940,422][751,4837][13042,4429][1906,4308][7641,5763][2127,16144][874,5542][11446,16328][10893,20368][7260,3307][15774,6002][360,19039]');
INSERT INTO `distance` VALUES (39, '[242,11486][6529,19875][14513,4523][2287,16177][15645,5191][7141,15541][6396,16263][6748,16015][2328,17331][9479,8728][15798,5036][3495,14586][1940,533][751,4407][13042,3999][1906,3878][7641,5333][2127,15714][874,5112][11446,15898][10893,19938][7260,2877][15774,5572][360,18609]');
INSERT INTO `distance` VALUES (41, '[242,13270][6529,21588][14513,6236][2287,17890][15645,6904][7141,17254][6396,17976][6748,17728][2328,19044][9479,10441][15798,6749][3495,16299][1940,2246][751,6120][13042,5712][1906,5591][7641,7046][2127,17427][874,6825][11446,17611][10893,21651][7260,4590][15774,7285][360,20322]');
INSERT INTO `distance` VALUES (42, '[242,11923][6529,20390][14513,5038][2287,16692][15645,5706][7141,16056][6396,16778][6748,16530][2328,17846][9479,9243][15798,5551][3495,15101][1940,905][751,4922][13042,4514][1906,4393][7641,5848][2127,16229][874,5627][11446,16413][10893,20453][7260,3392][15774,6087][360,19124]');
INSERT INTO `distance` VALUES (47, '[242,7640][6529,9885][14513,15971][2287,3547][15645,16194][7141,4383][6396,4080][6748,4257][2328,12465][9479,11811][15798,16097][3495,4140][1940,17148][751,13472][13042,14432][1906,17098][7641,12968][2127,7968][874,17513][11446,5908][10893,9948][7260,15987][15774,15739][360,5979]');
INSERT INTO `distance` VALUES (61, '[242,5620][6529,9156][14513,14045][2287,2818][15645,14265][7141,3654][6396,3043][6748,3528][2328,11736][9479,9882][15798,14171][3495,3411][1940,15489][751,11550][13042,12506][1906,15172][7641,11039][2127,7239][874,15587][11446,5179][10893,9219][7260,14061][15774,13810][360,5250]');
INSERT INTO `distance` VALUES (62, '[242,5620][6529,9199][14513,14045][2287,2861][15645,14265][7141,3697][6396,3086][6748,3571][2328,11779][9479,9882][15798,14171][3495,3454][1940,15489][751,11550][13042,12506][1906,15172][7641,11039][2127,7282][874,15587][11446,5222][10893,9262][7260,14061][15774,13810][360,5293]');
INSERT INTO `distance` VALUES (63, '[242,3552][6529,8013][14513,11585][2287,4315][15645,11808][7141,4826][6396,4596][6748,4153][2328,10570][9479,7425][15798,11711][3495,2749][1940,13025][751,9086][13042,10046][1906,12712][7641,8582][2127,6073][874,13127][11446,4036][10893,8076][7260,11601][15774,11353][360,6747]');
INSERT INTO `distance` VALUES (69, '[242,5588][6529,7752][14513,13785][2287,4054][15645,14008][7141,4946][6396,4335][6748,3892][2328,10309][9479,9625][15798,13911][3495,4756][1940,14962][751,11286][13042,12246][1906,14912][7641,10782][2127,5812][874,15327][11446,3775][10893,7815][7260,13801][15774,13553][360,6486]');
INSERT INTO `distance` VALUES (70, '[242,7268][6529,16591][14513,7226][2287,12893][15645,7624][7141,11560][6396,12282][6748,12731][2328,15096][9479,6656][15798,7469][3495,10529][1940,7087][751,4844][13042,5804][1906,8269][7641,4604][2127,13059][874,8684][11446,12614][10893,16654][7260,7158][15774,8005][360,15325]');
INSERT INTO `distance` VALUES (71, '[242,7035][6529,16358][14513,6993][2287,12660][15645,7391][7141,11327][6396,12049][6748,12498][2328,14863][9479,6423][15798,7236][3495,10296][1940,6854][751,4611][13042,5571][1906,8036][7641,4371][2127,12826][874,8451][11446,12381][10893,16421][7260,6925][15774,7772][360,15092]');
INSERT INTO `distance` VALUES (75, '[242,14755][6529,14022][14513,23127][2287,10501][15645,23350][7141,11306][6396,10695][6748,9542][2328,17532][9479,18967][15798,23253][3495,11255][1940,24304][751,20628][13042,21588][1906,24254][7641,20124][2127,13162][874,24669][11446,13064][10893,12285][7260,23143][15774,22895][360,12933]');
INSERT INTO `distance` VALUES (77, '[242,7791][6529,15933][14513,5301][2287,12235][15645,5582][7141,11846][6396,12516][6748,12073][2328,13054][9479,4614][15798,5427][3495,10669][1940,6741][751,2802][13042,3762][1906,6428][7641,2562][2127,11456][874,6843][11446,11956][10893,15996][7260,5317][15774,5963][360,14667]');
INSERT INTO `distance` VALUES (78, '[242,7559][6529,15355][14513,4997][2287,11657][15645,5278][7141,11614][6396,11938][6748,11495][2328,12476][9479,4332][15798,5123][3495,10091][1940,7173][751,3403][13042,3458][1906,6124][7641,1991][2127,10878][874,6539][11446,11378][10893,15418][7260,5013][15774,5659][360,14089]');
INSERT INTO `distance` VALUES (79, '[242,1372][6529,9700][14513,10302][2287,6002][15645,10583][7141,5753][6396,6283][6748,5840][2328,12257][9479,7622][15798,10428][3495,4411][1940,11323][751,7803][13042,8763][1906,11244][7641,7526][2127,7760][874,11659][11446,5723][10893,9763][7260,10318][15774,10964][360,8434]');
INSERT INTO `distance` VALUES (81, '[242,1185][6529,9912][14513,10115][2287,6214][15645,10396][7141,5792][6396,6495][6748,6052][2328,12264][9479,7435][15798,10241][3495,4623][1940,11136][751,7616][13042,8576][1906,11057][7641,7339][2127,7767][874,11472][11446,5935][10893,9975][7260,10131][15774,10777][360,8646]');
INSERT INTO `distance` VALUES (83, '[242,1057][6529,10048][14513,9987][2287,6350][15645,10268][7141,5928][6396,6631][6748,6188][2328,12136][9479,7307][15798,10113][3495,4759][1940,11008][751,7488][13042,8448][1906,10929][7641,7211][2127,7639][874,11344][11446,6071][10893,10111][7260,10003][15774,10649][360,8782]');
INSERT INTO `distance` VALUES (84, '[242,1132][6529,10206][14513,9880][2287,6508][15645,10161][7141,6086][6396,6789][6748,6346][2328,12029][9479,7200][15798,10006][3495,4917][1940,10901][751,7381][13042,8341][1906,10822][7641,7104][2127,7532][874,11237][11446,6229][10893,10269][7260,9896][15774,10542][360,8940]');
INSERT INTO `distance` VALUES (85, '[242,4720][6529,10504][14513,9380][2287,6806][15645,9554][7141,7317][6396,7087][6748,6644][2328,10524][9479,5171][15798,9506][3495,5240][1940,10820][751,6881][13042,7841][1906,10507][7641,6384][2127,6027][874,10922][11446,6527][10893,10567][7260,9396][15774,9099][360,9238]');
INSERT INTO `distance` VALUES (91, '[242,4545][6529,10302][14513,10767][2287,6604][15645,10990][7141,7115][6396,6885][6748,6442][2328,10322][9479,6607][15798,10893][3495,5038][1940,12207][751,8268][13042,9228][1906,11894][7641,7764][2127,5825][874,12309][11446,6325][10893,10365][7260,10783][15774,10535][360,9036]');
INSERT INTO `distance` VALUES (96, '[242,4334][6529,10091][14513,10556][2287,6393][15645,10779][7141,6904][6396,6674][6748,6231][2328,10111][9479,6396][15798,10682][3495,4827][1940,11996][751,8057][13042,9017][1906,11683][7641,7553][2127,5614][874,12098][11446,6114][10893,10154][7260,10572][15774,10324][360,8825]');
INSERT INTO `distance` VALUES (97, '[242,4532][6529,10340][14513,9192][2287,6642][15645,9366][7141,7153][6396,6923][6748,6480][2328,10360][9479,4983][15798,9318][3495,5076][1940,10632][751,6693][13042,7653][1906,10319][7641,6196][2127,5863][874,10734][11446,6363][10893,10403][7260,9208][15774,8911][360,9074]');
INSERT INTO `distance` VALUES (98, '[242,6273][6529,12674][14513,6658][2287,8976][15645,6832][7141,9487][6396,9257][6748,8814][2328,10025][9479,2449][15798,6784][3495,7410][1940,8098][751,4159][13042,5119][1906,7785][7641,3662][2127,8197][874,8200][11446,8697][10893,12737][7260,6674][15774,6377][360,11408]');
INSERT INTO `distance` VALUES (99, '[242,6734][6529,12597][14513,8950][2287,8899][15645,9174][7141,9410][6396,9180][6748,8737][2328,10392][9479,4791][15798,9076][3495,7333][1940,10390][751,6451][13042,7411][1906,10077][7641,5948][2127,8120][874,10492][11446,8620][10893,12660][7260,8966][15774,8719][360,11331]');
INSERT INTO `distance` VALUES (112, '[242,5884][6529,11747][14513,8100][2287,8049][15645,8324][7141,8560][6396,8330][6748,7887][2328,9542][9479,3941][15798,8226][3495,6483][1940,9540][751,5601][13042,6561][1906,9227][7641,5098][2127,7270][874,9642][11446,7770][10893,11810][7260,8116][15774,7869][360,10481]');
INSERT INTO `distance` VALUES (118, '[242,5566][6529,11429][14513,7981][2287,7731][15645,8205][7141,8242][6396,8012][6748,7569][2328,9224][9479,3822][15798,8107][3495,6165][1940,9421][751,5482][13042,6442][1906,9108][7641,4979][2127,6952][874,9523][11446,7452][10893,11492][7260,7997][15774,7750][360,10163]');
INSERT INTO `distance` VALUES (119, '[242,5530][6529,11354][14513,7945][2287,7656][15645,8169][7141,8167][6396,7937][6748,7494][2328,9168][9479,3786][15798,8071][3495,6090][1940,9385][751,5446][13042,6406][1906,9072][7641,4943][2127,6877][874,9487][11446,7377][10893,11417][7260,7961][15774,7714][360,10088]');
INSERT INTO `distance` VALUES (120, '[242,5563][6529,11320][14513,10436][2287,7622][15645,10610][7141,8133][6396,7903][6748,7460][2328,11340][9479,6227][15798,10562][3495,6056][1940,11876][751,7937][13042,8897][1906,11563][7641,7440][2127,6843][874,11978][11446,7343][10893,11383][7260,10452][15774,10155][360,10054]');
INSERT INTO `distance` VALUES (125, '[242,5186][6529,10943][14513,10059][2287,7245][15645,10233][7141,7756][6396,7526][6748,7083][2328,10963][9479,5850][15798,10185][3495,5679][1940,11499][751,7560][13042,8520][1906,11186][7641,7063][2127,6466][874,11601][11446,6966][10893,11006][7260,10075][15774,9778][360,9677]');
INSERT INTO `distance` VALUES (136, '[242,4668][6529,10425][14513,9541][2287,6727][15645,9715][7141,7238][6396,7008][6748,6565][2328,10445][9479,5332][15798,9667][3495,5161][1940,10981][751,7042][13042,8002][1906,10668][7641,6545][2127,5948][874,11083][11446,6448][10893,10488][7260,9557][15774,9260][360,9159]');
INSERT INTO `distance` VALUES (142, '[242,4191][6529,10898][14513,8851][2287,7200][15645,9025][7141,7711][6396,7481][6748,7038][2328,10622][9479,4642][15798,8977][3495,5634][1940,10291][751,6352][13042,7312][1906,9978][7641,5855][2127,6445][874,10393][11446,6921][10893,10961][7260,8867][15774,8570][360,9632]');
INSERT INTO `distance` VALUES (144, '[242,3988][6529,10673][14513,9087][2287,6975][15645,9261][7141,7486][6396,7256][6748,6813][2328,10717][9479,4878][15798,9213][3495,5409][1940,10527][751,6588][13042,7548][1906,10214][7641,6091][2127,6220][874,10629][11446,6696][10893,10736][7260,9103][15774,8806][360,9407]');
INSERT INTO `distance` VALUES (151, '[242,3824][6529,9759][14513,10107][2287,6061][15645,10330][7141,6572][6396,6342][6748,5899][2328,9803][9479,5947][15798,10233][3495,4495][1940,11547][751,7608][13042,8568][1906,11234][7641,7104][2127,5306][874,11649][11446,5782][10893,9822][7260,10123][15774,9875][360,8493]');
INSERT INTO `distance` VALUES (152, '[242,4411][6529,9465][14513,10760][2287,5767][15645,10983][7141,6253][6396,6048][6748,5605][2328,10017][9479,6600][15798,10886][3495,4176][1940,12200][751,8261][13042,9221][1906,11887][7641,7757][2127,5520][874,12302][11446,5488][10893,9528][7260,10776][15774,10528][360,8199]');
INSERT INTO `distance` VALUES (159, '[242,4354][6529,9140][14513,10703][2287,5442][15645,10926][7141,5928][6396,5723][6748,5280][2328,9792][9479,6543][15798,10829][3495,3851][1940,12143][751,8204][13042,9164][1906,11830][7641,7700][2127,5295][874,12245][11446,5163][10893,9203][7260,10719][15774,10471][360,7874]');
INSERT INTO `distance` VALUES (160, '[242,4123][6529,8979][14513,10696][2287,5281][15645,11033][7141,5767][6396,5562][6748,5119][2328,9899][9479,6650][15798,10822][3495,3690][1940,12136][751,8197][13042,9157][1906,11823][7641,7807][2127,5402][874,12238][11446,5002][10893,9042][7260,10712][15774,10578][360,7713]');
INSERT INTO `distance` VALUES (162, '[242,4207][6529,8693][14513,10997][2287,4995][15645,11334][7141,5481][6396,5276][6748,4833][2328,10200][9479,6951][15798,11123][3495,3404][1940,12437][751,8498][13042,9458][1906,12124][7641,8108][2127,5703][874,12539][11446,4716][10893,8756][7260,11013][15774,10879][360,7427]');
INSERT INTO `distance` VALUES (164, '[242,4019][6529,8505][14513,11170][2287,4807][15645,11507][7141,5293][6396,5088][6748,4645][2328,10373][9479,7124][15798,11296][3495,3216][1940,12610][751,8671][13042,9631][1906,12297][7641,8281][2127,5876][874,12712][11446,4528][10893,8568][7260,11186][15774,11052][360,7239]');
INSERT INTO `distance` VALUES (165, '[242,5161][6529,11040][14513,11504][2287,7342][15645,11724][7141,7853][6396,7623][6748,7180][2328,11161][9479,7341][15798,11630][3495,5776][1940,12948][751,9009][13042,9965][1906,12631][7641,8498][2127,6664][874,13046][11446,7063][10893,11103][7260,11520][15774,11269][360,9774]');
INSERT INTO `distance` VALUES (171, '[242,5161][6529,11040][14513,11504][2287,7342][15645,11724][7141,7853][6396,7623][6748,7180][2328,11161][9479,7341][15798,11630][3495,5776][1940,12948][751,9009][13042,9965][1906,12631][7641,8498][2127,6664][874,13046][11446,7063][10893,11103][7260,11520][15774,11269][360,9774]');
INSERT INTO `distance` VALUES (176, '[242,4156][6529,10035][14513,10505][2287,6337][15645,10728][7141,6848][6396,6618][6748,6175][2328,10156][9479,6345][15798,10631][3495,4771][1940,11945][751,8006][13042,8966][1906,11632][7641,7502][2127,5659][874,12047][11446,6058][10893,10098][7260,10521][15774,10273][360,8769]');
INSERT INTO `distance` VALUES (177, '[242,11730][6529,20585][14513,5827][2287,16887][15645,6495][7141,16022][6396,17052][6748,16725][2328,18635][9479,10032][15798,6340][3495,14991][1940,1694][751,5711][13042,5303][1906,5182][7641,6637][2127,17018][874,6416][11446,16608][10893,20648][7260,4181][15774,6876][360,19319]');
INSERT INTO `distance` VALUES (180, '[242,1283][6529,11129][14513,11080][2287,7431][15645,11361][7141,5964][6396,6994][6748,7269][2328,13686][9479,8400][15798,11206][3495,4933][1940,11950][751,8581][13042,9541][1906,12022][7641,8304][2127,9189][874,12437][11446,7152][10893,11192][7260,11096][15774,11742][360,9863]');
INSERT INTO `distance` VALUES (181, '[242,1283][6529,11129][14513,11080][2287,7431][15645,11361][7141,5964][6396,6994][6748,7269][2328,13686][9479,8400][15798,11206][3495,4933][1940,11950][751,8581][13042,9541][1906,12022][7641,8304][2127,9189][874,12437][11446,7152][10893,11192][7260,11096][15774,11742][360,9863]');
INSERT INTO `distance` VALUES (186, '[242,932][6529,10778][14513,11230][2287,7080][15645,11511][7141,5893][6396,6923][6748,6918][2328,13335][9479,8550][15798,11356][3495,4862][1940,12100][751,8731][13042,9691][1906,12172][7641,8454][2127,8838][874,12587][11446,6801][10893,10841][7260,11246][15774,11892][360,9512]');
INSERT INTO `distance` VALUES (189, '[242,5746][6529,7857][14513,13943][2287,1567][15645,14166][7141,2459][6396,1848][6748,2229][2328,10437][9479,9783][15798,14069][3495,2383][1940,15120][751,11444][13042,12404][1906,15070][7641,10940][2127,5940][874,15485][11446,3880][10893,7920][7260,13959][15774,13711][360,3999]');
INSERT INTO `distance` VALUES (194, '[242,11797][6529,11555][14513,18095][2287,1494][15645,18318][7141,10783][6396,9596][6748,10526][2328,11273][9479,13386][15798,18221][3495,10126][1940,19535][751,15596][13042,16556][1906,19222][7641,15092][2127,6903][874,19637][11446,6061][10893,12171][7260,18111][15774,17863][360,3926]');
INSERT INTO `distance` VALUES (195, '[242,11715][6529,7109][14513,21086][2287,9330][15645,21367][7141,7140][6396,5953][6748,8330][2328,15299][9479,17285][15798,21212][3495,8943][1940,21956][751,18587][13042,19547][1906,22028][7641,18310][2127,10687][874,22443][11446,10267][10893,3516][7260,21102][15774,21510][360,11762]');
INSERT INTO `distance` VALUES (203, '[242,11281][6529,6775][14513,20652][2287,8896][15645,20933][7141,6706][6396,5519][6748,7896][2328,14965][9479,16951][15798,20778][3495,8509][1940,21522][751,18153][13042,19113][1906,21594][7641,17876][2127,10353][874,22009][11446,9933][10893,3182][7260,20668][15774,21176][360,11328]');
INSERT INTO `distance` VALUES (240, '[242,6527][6529,8112][14513,15898][2287,4142][15645,16179][7141,1952][6396,765][6748,3142][2328,11240][9479,12422][15798,16024][3495,3755][1940,16768][751,13399][13042,14359][1906,16840][7641,13122][2127,6743][874,17255][11446,6191][10893,7914][7260,15914][15774,16350][360,6574]');
INSERT INTO `distance` VALUES (241, '[242,6419][6529,8004][14513,15790][2287,4034][15645,16071][7141,1844][6396,657][6748,3034][2328,11132][9479,12314][15798,15916][3495,3647][1940,16660][751,13291][13042,14251][1906,16732][7641,13014][2127,6635][874,17147][11446,6083][10893,7806][7260,15806][15774,16242][360,6466]');
INSERT INTO `distance` VALUES (242, '[242,115][6529,11254][14513,11294][2287,7041][15645,11575][7141,5151][6396,6181][6748,7394][2328,13626][9479,8614][15798,11420][3495,4120][1940,12164][751,8795][13042,9755][1906,12236][7641,8518][2127,9129][874,12651][11446,7277][10893,11317][7260,11310][15774,11956][360,9473]');
INSERT INTO `distance` VALUES (243, '[242,198][6529,10456][14513,11066][2287,6758][15645,11347][7141,5234][6396,5956][6748,6596][2328,13013][9479,8386][15798,11192][3495,4203][1940,12087][751,8567][13042,9527][1906,12008][7641,8290][2127,8516][874,12423][11446,6479][10893,10519][7260,11082][15774,11728][360,9190]');
INSERT INTO `distance` VALUES (244, '[242,376][6529,10634][14513,10459][2287,6936][15645,10740][7141,5412][6396,6134][6748,6774][2328,12775][9479,7779][15798,10585][3495,4381][1940,11329][751,7960][13042,8920][1906,11401][7641,7683][2127,8278][874,11816][11446,6657][10893,10697][7260,10475][15774,11121][360,9368]');
INSERT INTO `distance` VALUES (245, '[242,499][6529,10757][14513,10645][2287,7059][15645,10926][7141,5535][6396,6257][6748,6897][2328,12973][9479,7965][15798,10771][3495,4504][1940,11515][751,8146][13042,9106][1906,11587][7641,7869][2127,8476][874,12002][11446,6780][10893,10820][7260,10661][15774,11307][360,9491]');
INSERT INTO `distance` VALUES (246, '[242,499][6529,10757][14513,10262][2287,7059][15645,10543][7141,5535][6396,6257][6748,6897][2328,12594][9479,7582][15798,10388][3495,4504][1940,11132][751,7763][13042,8723][1906,11204][7641,7486][2127,8097][874,11619][11446,6780][10893,10820][7260,10278][15774,10924][360,9491]');
INSERT INTO `distance` VALUES (248, '[242,776][6529,10922][14513,9988][2287,7224][15645,10269][7141,5812][6396,6534][6748,7062][2328,12389][9479,7308][15798,10114][3495,4781][1940,10858][751,7489][13042,8449][1906,10930][7641,7212][2127,7892][874,11345][11446,6945][10893,10985][7260,10004][15774,10650][360,9656]');
INSERT INTO `distance` VALUES (249, '[242,952][6529,11098][14513,9850][2287,7400][15645,10131][7141,5988][6396,6710][6748,7238][2328,12565][9479,7170][15798,9976][3495,4957][1940,10720][751,7351][13042,8311][1906,10792][7641,7074][2127,8068][874,11207][11446,7121][10893,11161][7260,9866][15774,10512][360,9832]');
INSERT INTO `distance` VALUES (250, '[242,1015][6529,11120][14513,9778][2287,7422][15645,10059][7141,6051][6396,6773][6748,7260][2328,12628][9479,7098][15798,9904][3495,5020][1940,10648][751,7279][13042,8239][1906,10720][7641,7002][2127,8131][874,11135][11446,7143][10893,11183][7260,9794][15774,10440][360,9854]');
INSERT INTO `distance` VALUES (251, '[242,2400][6529,12067][14513,9815][2287,8369][15645,10096][7141,6781][6396,7503][6748,8207][2328,13572][9479,7135][15798,9941][3495,5750][1940,10927][751,7316][13042,8276][1906,10757][7641,7039][2127,9075][874,11172][11446,8090][10893,12130][7260,9831][15774,10477][360,10801]');
INSERT INTO `distance` VALUES (252, '[242,2178][6529,10601][14513,9957][2287,6903][15645,10238][7141,7389][6396,7184][6748,6741][2328,12106][9479,7277][15798,10083][3495,5312][1940,10978][751,7458][13042,8418][1906,10899][7641,7181][2127,7609][874,11314][11446,6624][10893,10664][7260,9973][15774,10619][360,9335]');
INSERT INTO `distance` VALUES (253, '[242,1676][6529,10999][14513,9376][2287,7301][15645,9657][7141,6478][6396,7200][6748,7139][2328,12504][9479,6696][15798,9502][3495,5447][1940,10246][751,6877][13042,7837][1906,10318][7641,6600][2127,8007][874,10733][11446,7022][10893,11062][7260,9392][15774,10038][360,9733]');
INSERT INTO `distance` VALUES (255, '[242,1553][6529,11116][14513,9493][2287,7418][15645,9774][7141,5940][6396,6662][6748,7256][2328,12621][9479,6813][15798,9619][3495,4909][1940,10363][751,6994][13042,7954][1906,10435][7641,6717][2127,8124][874,10850][11446,7139][10893,11179][7260,9509][15774,10155][360,9850]');
INSERT INTO `distance` VALUES (258, '[242,1691][6529,11254][14513,9631][2287,7556][15645,9912][7141,6078][6396,6800][6748,7394][2328,12759][9479,6951][15798,9757][3495,5047][1940,10501][751,7132][13042,8092][1906,10573][7641,6855][2127,8262][874,10988][11446,7277][10893,11317][7260,9647][15774,10293][360,9988]');
INSERT INTO `distance` VALUES (259, '[242,1166][6529,10894][14513,9873][2287,7196][15645,10154][7141,6202][6396,6924][6748,7034][2328,12399][9479,7193][15798,9999][3495,5171][1940,10743][751,7374][13042,8334][1906,10815][7641,7097][2127,7902][874,11230][11446,6917][10893,10957][7260,9889][15774,10535][360,9628]');
INSERT INTO `distance` VALUES (261, '[242,1276][6529,10773][14513,10000][2287,7075][15645,10281][7141,6312][6396,7034][6748,6913][2328,12278][9479,7320][15798,10126][3495,5281][1940,10870][751,7501][13042,8461][1906,10942][7641,7224][2127,7781][874,11357][11446,6796][10893,10836][7260,10016][15774,10662][360,9507]');
INSERT INTO `distance` VALUES (262, '[242,1397][6529,10652][14513,10008][2287,6954][15645,10289][7141,6433][6396,7155][6748,6792][2328,12157][9479,7328][15798,10134][3495,5363][1940,10991][751,7509][13042,8469][1906,10950][7641,7232][2127,7660][874,11365][11446,6675][10893,10715][7260,10024][15774,10670][360,9386]');
INSERT INTO `distance` VALUES (263, '[242,4146][6529,12535][14513,7417][2287,8837][15645,7698][7141,8201][6396,8923][6748,8675][2328,12860][9479,4737][15798,7543][3495,7246][1940,8438][751,4918][13042,5878][1906,8359][7641,4641][2127,9003][874,8774][11446,8558][10893,12598][7260,7433][15774,8079][360,11269]');
INSERT INTO `distance` VALUES (267, '[242,4025][6529,12414][14513,7238][2287,8716][15645,7519][7141,8022][6396,8744][6748,8554][2328,12681][9479,4558][15798,7364][3495,7125][1940,8259][751,4739][13042,5699][1906,8180][7641,4462][2127,8882][874,8595][11446,8437][10893,12477][7260,7254][15774,7900][360,11148]');
INSERT INTO `distance` VALUES (269, '[242,3911][6529,12300][14513,7124][2287,8602][15645,7405][7141,7908][6396,8630][6748,8440][2328,12567][9479,4444][15798,7250][3495,7011][1940,8145][751,4625][13042,5585][1906,8066][7641,4348][2127,8768][874,8481][11446,8323][10893,12363][7260,7140][15774,7786][360,11034]');
INSERT INTO `distance` VALUES (270, '[242,6334][6529,4824][14513,14531][2287,4645][15645,14754][7141,5031][6396,3844][6748,3135][2328,8088][9479,10074][15798,14657][3495,5502][1940,15708][751,12032][13042,12992][1906,15658][7641,11528][2127,3591][874,16073][11446,3056][10893,4887][7260,14547][15774,14299][360,7077]');
INSERT INTO `distance` VALUES (272, '[242,7944][6529,4574][14513,16141][2287,6255][15645,16364][7141,6641][6396,5454][6748,4745][2328,9458][9479,11444][15798,16267][3495,7112][1940,17318][751,13642][13042,14602][1906,17268][7641,13138][2127,4207][874,17683][11446,4666][10893,4637][7260,16157][15774,15909][360,8687]');
INSERT INTO `distance` VALUES (275, '[242,8665][6529,3894][14513,16862][2287,6976][15645,17085][7141,7362][6396,6175][6748,5466][2328,10179][9479,12165][15798,16988][3495,7833][1940,18039][751,14363][13042,15323][1906,17989][7641,13859][2127,4928][874,18404][11446,5387][10893,3957][7260,16878][15774,16630][360,9408]');
INSERT INTO `distance` VALUES (278, '[242,9431][6529,3604][14513,17628][2287,7742][15645,17851][7141,8099][6396,6912][6748,6232][2328,11080][9479,13171][15798,17754][3495,8599][1940,18805][751,15129][13042,16089][1906,18755][7641,14625][2127,6164][874,19170][11446,6153][10893,3667][7260,17644][15774,17396][360,10174]');
INSERT INTO `distance` VALUES (282, '[242,9197][6529,3370][14513,17394][2287,7508][15645,17617][7141,7865][6396,6678][6748,5998][2328,10846][9479,12937][15798,17520][3495,8365][1940,18571][751,14895][13042,15855][1906,18521][7641,14391][2127,5930][874,18936][11446,5919][10893,3433][7260,17410][15774,17162][360,9940]');
INSERT INTO `distance` VALUES (283, '[242,13546][6529,5537][14513,21743][2287,11857][15645,21966][7141,12214][6396,11027][6748,10347][2328,14375][9479,17128][15798,21869][3495,12714][1940,22920][751,19244][13042,20204][1906,22870][7641,18740][2127,9459][874,23097][11446,10268][10893,7187][7260,21759][15774,21511][360,14289]');
INSERT INTO `distance` VALUES (291, '[242,14100][6529,6091][14513,22297][2287,12411][15645,22520][7141,12768][6396,11581][6748,10901][2328,14929][9479,17682][15798,22423][3495,13268][1940,23474][751,19798][13042,20758][1906,23424][7641,19294][2127,10013][874,23651][11446,10822][10893,7741][7260,22313][15774,22065][360,14843]');
INSERT INTO `distance` VALUES (292, '[242,9071][6529,16291][14513,3135][2287,12593][15645,3182][7141,13104][6396,12874][6748,12431][2328,11978][9479,3537][15798,3261][3495,11027][1940,6455][751,3988][13042,3087][1906,4281][7641,2245][2127,11814][874,4696][11446,12314][10893,16354][7260,3170][15774,2727][360,15025]');
INSERT INTO `distance` VALUES (294, '[242,9150][6529,16275][14513,3084][2287,12577][15645,3166][7141,13088][6396,12858][6748,12415][2328,11962][9479,3521][15798,3210][3495,11011][1940,6404][751,3937][13042,3036][1906,4230][7641,2324][2127,11798][874,4587][11446,12298][10893,16338][7260,3119][15774,2711][360,15009]');
INSERT INTO `distance` VALUES (298, '[242,9608][6529,16807][14513,2460][2287,13109][15645,2741][7141,13620][6396,13390][6748,12947][2328,12494][9479,4053][15798,2586][3495,11543][1940,5780][751,3313][13042,2412][1906,3606][7641,2180][2127,12330][874,4021][11446,12830][10893,16870][7260,2495][15774,3122][360,15541]');
INSERT INTO `distance` VALUES (299, '[242,9921][6529,17766][14513,2223][2287,14068][15645,2504][7141,13976][6396,14349][6748,13906][2328,13465][9479,5012][15798,2349][3495,12502][1940,5543][751,3076][13042,2175][1906,3369][7641,2431][2127,13289][874,3784][11446,13789][10893,17829][7260,2258][15774,2885][360,16500]');
INSERT INTO `distance` VALUES (300, '[242,9619][6529,17535][14513,1824][2287,13837][15645,2105][7141,13674][6396,14118][6748,13675][2328,13163][9479,4781][15798,1950][3495,12271][1940,5144][751,2677][13042,1777][1906,2970][7641,2129][2127,13058][874,3385][11446,13558][10893,17598][7260,1859][15774,2486][360,16269]');
INSERT INTO `distance` VALUES (301, '[242,9848][6529,18237][14513,1564][2287,14539][15645,1845][7141,13903][6396,14625][6748,14377][2328,13923][9479,5470][15798,1690][3495,12870][1940,4884][751,2417][13042,1517][1906,2710][7641,2618][2127,13657][874,3125][11446,14260][10893,18300][7260,1599][15774,2226][360,16971]');
INSERT INTO `distance` VALUES (302, '[242,9777][6529,18166][14513,1493][2287,14468][15645,1774][7141,13832][6396,14554][6748,14306][2328,13852][9479,5399][15798,1619][3495,12799][1940,4813][751,2346][13042,1446][1906,2639][7641,2547][2127,13586][874,3054][11446,14189][10893,18229][7260,1528][15774,2155][360,16900]');
INSERT INTO `distance` VALUES (303, '[242,9520][6529,17909][14513,1081][2287,14211][15645,1797][7141,13575][6396,14297][6748,14049][2328,13970][9479,5588][15798,1642][3495,12620][1940,4279][751,2411][13042,1216][1906,2124][7641,2658][2127,13718][874,2539][11446,13932][10893,17972][7260,994][15774,2178][360,16643]');
INSERT INTO `distance` VALUES (305, '[242,9800][6529,18189][14513,1242][2287,14491][15645,2068][7141,13855][6396,14577][6748,14329][2328,14241][9479,5859][15798,1913][3495,12900][1940,4046][751,2728][13042,1496][1906,1732][7641,2929][2127,14136][874,2512][11446,14212][10893,18252][7260,761][15774,2449][360,16923]');
INSERT INTO `distance` VALUES (306, '[242,10045][6529,18434][14513,1457][2287,14736][15645,2313][7141,14100][6396,14822][6748,14574][2328,14486][9479,6104][15798,2158][3495,13145][1940,3866][751,2973][13042,1741][1906,1947][7641,3174][2127,14381][874,2727][11446,14457][10893,18497][7260,581][15774,2694][360,17168]');
INSERT INTO `distance` VALUES (308, '[242,10288][6529,18677][14513,1378][2287,14979][15645,2277][7141,14343][6396,15065][6748,14817][2328,14729][9479,6347][15798,2099][3495,13388][1940,3587][751,3216][13042,1984][1906,1868][7641,3417][2127,14624][874,2648][11446,14700][10893,18740][7260,302][15774,2658][360,17411]');
INSERT INTO `distance` VALUES (309, '[242,10507][6529,18896][14513,1624][2287,15198][15645,2523][7141,14562][6396,15284][6748,15036][2328,14948][9479,6566][15798,2345][3495,13607][1940,3334][751,3435][13042,2203][1906,1736][7641,3636][2127,14843][874,2894][11446,14919][10893,18959][7260,49][15774,2904][360,17630]');
INSERT INTO `distance` VALUES (310, '[242,9564][6529,17953][14513,1118][2287,14255][15645,1797][7141,13619][6396,14341][6748,14093][2328,13970][9479,5588][15798,1642][3495,12664][1940,4335][751,2455][13042,1260][1906,2161][7641,2658][2127,13762][874,2576][11446,13976][10893,18016][7260,1050][15774,2178][360,16687]');
INSERT INTO `distance` VALUES (312, '[242,9649][6529,18103][14513,1250][2287,14405][15645,1531][7141,13704][6396,14426][6748,14243][2328,13731][9479,5349][15798,1376][3495,12839][1940,4665][751,2218][13042,1318][1906,2360][7641,2419][2127,13626][874,2795][11446,14126][10893,18166][7260,1380][15774,1912][360,16837]');
INSERT INTO `distance` VALUES (313, '[242,9959][6529,17875][14513,1649][2287,14177][15645,1924][7141,14014][6396,14458][6748,14015][2328,13503][9479,5121][15798,1769][3495,12611][1940,5108][751,2641][13042,1741][1906,2759][7641,2469][2127,13398][874,3194][11446,13898][10893,17938][7260,1823][15774,2305][360,16609]');
INSERT INTO `distance` VALUES (314, '[242,3319][6529,11708][14513,7908][2287,8010][15645,8189][7141,8246][6396,8291][6748,7848][2328,12673][9479,5228][15798,8034][3495,6419][1940,8929][751,5409][13042,6369][1906,8850][7641,5132][2127,8176][874,9265][11446,7731][10893,11771][7260,7924][15774,8570][360,10442]');
INSERT INTO `distance` VALUES (316, '[242,3338][6529,11727][14513,7927][2287,8029][15645,8208][7141,8265][6396,8310][6748,7867][2328,12692][9479,5247][15798,8053][3495,6438][1940,8948][751,5428][13042,6388][1906,8869][7641,5151][2127,8195][874,9284][11446,7750][10893,11790][7260,7943][15774,8589][360,10461]');
INSERT INTO `distance` VALUES (318, '[242,3590][6529,11979][14513,8179][2287,8281][15645,8460][7141,8517][6396,8562][6748,8119][2328,12944][9479,5499][15798,8305][3495,6690][1940,9200][751,5680][13042,6640][1906,9121][7641,5403][2127,8447][874,9536][11446,8002][10893,12042][7260,8195][15774,8841][360,10713]');
INSERT INTO `distance` VALUES (320, '[242,3471][6529,11860][14513,8060][2287,8162][15645,8341][7141,8398][6396,8443][6748,8000][2328,12825][9479,5380][15798,8186][3495,6571][1940,9081][751,5561][13042,6521][1906,9002][7641,5284][2127,8328][874,9417][11446,7883][10893,11923][7260,8076][15774,8722][360,10594]');
INSERT INTO `distance` VALUES (321, '[242,3434][6529,11823][14513,8052][2287,8125][15645,8333][7141,8390][6396,8406][6748,7963][2328,12788][9479,5372][15798,8178][3495,6534][1940,9073][751,5553][13042,6513][1906,8994][7641,5276][2127,8291][874,9409][11446,7846][10893,11886][7260,8068][15774,8714][360,10557]');
INSERT INTO `distance` VALUES (322, '[242,2922][6529,11311][14513,8456][2287,7613][15645,8737][7141,7867][6396,7894][6748,7451][2328,12276][9479,5776][15798,8582][3495,6022][1940,9477][751,5957][13042,6917][1906,9398][7641,5680][2127,7779][874,9813][11446,7334][10893,11374][7260,8472][15774,9118][360,10045]');
INSERT INTO `distance` VALUES (324, '[242,3021][6529,11410][14513,8555][2287,7712][15645,8836][7141,7966][6396,7993][6748,7550][2328,12375][9479,5875][15798,8681][3495,6121][1940,9576][751,6056][13042,7016][1906,9497][7641,5779][2127,7878][874,9912][11446,7433][10893,11473][7260,8571][15774,9217][360,10144]');
INSERT INTO `distance` VALUES (331, '[242,3626][6529,12015][14513,9191][2287,8317][15645,9472][7141,8571][6396,8598][6748,8155][2328,11913][9479,5761][15798,9317][3495,6726][1940,10212][751,6692][13042,7652][1906,10133][7641,6415][2127,7666][874,10548][11446,8038][10893,12078][7260,9207][15774,9689][360,10749]');
INSERT INTO `distance` VALUES (333, '[242,6905][6529,9191][14513,15277][2287,501][15645,15500][7141,3456][6396,2845][6748,2560][2328,10280][9479,11117][15798,15403][3495,3405][1940,16454][751,12778][13042,13738][1906,16404][7641,12274][2127,5910][874,16819][11446,5214][10893,9254][7260,15293][15774,15045][360,2933]');
INSERT INTO `distance` VALUES (344, '[242,6862][6529,10430][14513,15287][2287,4092][15645,15507][7141,4928][6396,4317][6748,4802][2328,13010][9479,11124][15798,15413][3495,4685][1940,16731][751,12792][13042,13748][1906,16414][7641,12281][2127,8513][874,16829][11446,6453][10893,10493][7260,15303][15774,15052][360,6524]');
INSERT INTO `distance` VALUES (345, '[242,6519][6529,10087][14513,14944][2287,3749][15645,15164][7141,4585][6396,3974][6748,4459][2328,12667][9479,10781][15798,15070][3495,4342][1940,16388][751,12449][13042,13405][1906,16071][7641,11938][2127,8170][874,16486][11446,6110][10893,10150][7260,14960][15774,14709][360,6181]');
INSERT INTO `distance` VALUES (346, '[242,10804][6529,10562][14513,17102][2287,501][15645,17325][7141,9790][6396,8603][6748,9533][2328,10280][9479,12393][15798,17228][3495,9133][1940,18542][751,14603][13042,15563][1906,18229][7641,14099][2127,5910][874,18644][11446,5068][10893,11178][7260,17118][15774,16870][360,2933]');
INSERT INTO `distance` VALUES (348, '[242,10682][6529,10440][14513,16980][2287,379][15645,17203][7141,9668][6396,8481][6748,9411][2328,10158][9479,12271][15798,17106][3495,9011][1940,18420][751,14481][13042,15441][1906,18107][7641,13977][2127,5788][874,18522][11446,4946][10893,11056][7260,16996][15774,16748][360,2811]');
INSERT INTO `distance` VALUES (350, '[242,32224][6529,24899][14513,38522][2287,30212][15645,38745][7141,31017][6396,30372][6748,29682][2328,31729][9479,33813][15798,38648][3495,30966][1940,39962][751,36023][13042,36983][1906,39649][7641,35519][2127,26057][874,40064][11446,29603][10893,26549][7260,38538][15774,38290][360,2432]');
INSERT INTO `distance` VALUES (352, '[242,31746][6529,24421][14513,38044][2287,29734][15645,38267][7141,30539][6396,29894][6748,29204][2328,31251][9479,33335][15798,38170][3495,30488][1940,39484][751,35545][13042,36505][1906,39171][7641,35041][2127,25579][874,39586][11446,29125][10893,26071][7260,38060][15774,37812][360,1954]');
INSERT INTO `distance` VALUES (360, '[242,29792][6529,22467][14513,36090][2287,27780][15645,36313][7141,28585][6396,27940][6748,27250][2328,29297][9479,31381][15798,36216][3495,28534][1940,37530][751,33591][13042,34551][1906,37217][7641,33087][2127,23625][874,37632][11446,27171][10893,24117][7260,36106][15774,35858][360,29]');
INSERT INTO `distance` VALUES (384, '[242,25646][6529,18321][14513,31944][2287,24593][15645,32167][7141,24981][6396,23794][6748,23104][2328,25151][9479,27235][15798,32070][3495,25409][1940,33384][751,29445][13042,30405][1906,33071][7641,28941][2127,19479][874,33486][11446,23025][10893,19971][7260,31960][15774,31712][360,24445]');
INSERT INTO `distance` VALUES (387, '[242,5794][6529,9420][14513,15165][2287,3066][15645,15446][7141,2252][6396,1641][6748,2999][2328,12000][9479,11346][15798,15291][3495,2679][1940,16035][751,12666][13042,13626][1906,16107][7641,12389][2127,7503][874,16522][11446,5443][10893,9483][7260,15181][15774,15274][360,5498]');
INSERT INTO `distance` VALUES (388, '[242,6519][6529,10087][14513,14944][2287,3749][15645,15164][7141,4585][6396,3974][6748,4459][2328,12667][9479,10781][15798,15070][3495,4342][1940,16388][751,12449][13042,13405][1906,16071][7641,11938][2127,8170][874,16486][11446,6110][10893,10150][7260,14960][15774,14709][360,6181]');
INSERT INTO `distance` VALUES (389, '[242,7714][6529,13992][14513,15881][2287,7476][15645,16637][7141,7965][6396,8270][6748,9022][2328,17004][9479,14209][15798,16482][3495,5888][1940,16415][751,14331][13042,14557][1906,16924][7641,14091][2127,12623][874,17339][11446,11193][10893,14055][7260,15813][15774,17018][360,9908]');
INSERT INTO `distance` VALUES (391, '[242,7072][6529,13350][14513,15239][2287,6834][15645,15995][7141,7323][6396,7628][6748,8380][2328,16362][9479,13567][15798,15840][3495,5246][1940,15773][751,13689][13042,13915][1906,16282][7641,13449][2127,11981][874,16697][11446,10551][10893,13413][7260,15171][15774,16376][360,9266]');
INSERT INTO `distance` VALUES (393, '[242,5713][6529,10561][14513,14138][2287,4337][15645,14358][7141,5173][6396,4870][6748,5047][2328,13118][9479,9975][15798,14264][3495,4249][1940,15582][751,11643][13042,12599][1906,15265][7641,11132][2127,8621][874,15680][11446,6584][10893,10624][7260,14154][15774,13903][360,6769]');
INSERT INTO `distance` VALUES (394, '[242,5122][6529,9970][14513,13547][2287,3746][15645,13767][7141,4582][6396,4279][6748,4456][2328,12527][9479,9384][15798,13673][3495,3658][1940,14991][751,11052][13042,12008][1906,14674][7641,10541][2127,8030][874,15089][11446,5993][10893,10033][7260,13563][15774,13312][360,6178]');
INSERT INTO `distance` VALUES (397, '[242,4281][6529,9129][14513,12706][2287,4666][15645,12926][7141,4894][6396,4889][6748,5269][2328,11686][9479,8543][15798,12832][3495,2817][1940,14150][751,10211][13042,11167][1906,13833][7641,9700][2127,7189][874,14248][11446,5152][10893,9192][7260,12722][15774,12471][360,7098]');
INSERT INTO `distance` VALUES (398, '[242,4233][6529,9081][14513,12658][2287,4618][15645,12878][7141,4846][6396,4841][6748,5221][2328,11638][9479,8495][15798,12784][3495,2769][1940,14102][751,10163][13042,11119][1906,13785][7641,9652][2127,7141][874,14200][11446,5104][10893,9144][7260,12674][15774,12423][360,7050]');
INSERT INTO `distance` VALUES (399, '[242,5282][6529,8626][14513,14712][2287,2272][15645,14935][7141,1740][6396,1129][6748,2998][2328,11206][9479,10552][15798,14838][3495,1885][1940,15523][751,12213][13042,13173][1906,15595][7641,11709][2127,6709][874,16010][11446,4649][10893,8689][7260,14728][15774,14480][360,4704]');
INSERT INTO `distance` VALUES (400, '[242,5367][6529,8608][14513,14694][2287,2254][15645,14917][7141,1740][6396,1129][6748,2980][2328,11188][9479,10534][15798,14820][3495,1867][1940,15608][751,12195][13042,13155][1906,15821][7641,11691][2127,6691][874,16236][11446,4631][10893,8671][7260,14710][15774,14462][360,4686]');
INSERT INTO `distance` VALUES (402, '[242,5298][6529,11080][14513,14657][2287,4856][15645,14877][7141,3875][6396,4905][6748,5566][2328,13637][9479,10494][15798,14783][3495,1798][1940,15539][751,12162][13042,13118][1906,15784][7641,11651][2127,9140][874,16199][11446,7103][10893,11143][7260,14673][15774,14422][360,7288]');
INSERT INTO `distance` VALUES (404, '[242,3777][6529,12402][14513,7059][2287,8704][15645,7340][7141,7843][6396,8565][6748,8542][2328,12502][9479,4379][15798,7185][3495,6812][1940,8080][751,4560][13042,5520][1906,8001][7641,4283][2127,8870][874,8416][11446,8425][10893,12465][7260,7075][15774,7721][360,11136]');
INSERT INTO `distance` VALUES (412, '[242,6262][6529,15204][14513,8381][2287,11506][15645,9137][7141,10554][6396,11276][6748,11344][2328,15257][9479,7134][15798,8982][3495,9523][1940,8566][751,7174][13042,7057][1906,9424][7641,6934][2127,11672][874,9839][11446,11227][10893,15267][7260,8313][15774,9518][360,13938]');
INSERT INTO `distance` VALUES (424, '[242,3729][6529,12377][14513,7034][2287,8679][15645,7315][7141,7795][6396,8517][6748,8517][2328,12477][9479,4354][15798,7160][3495,6764][1940,8055][751,4535][13042,5495][1906,7976][7641,4258][2127,8845][874,8391][11446,8400][10893,12440][7260,7050][15774,7696][360,11111]');
INSERT INTO `distance` VALUES (425, '[242,4071][6529,12460][14513,7694][2287,8762][15645,7975][7141,8576][6396,9043][6748,8600][2328,13425][9479,5014][15798,7820][3495,7171][1940,8715][751,5195][13042,6155][1906,8636][7641,4918][2127,8928][874,9051][11446,8483][10893,12523][7260,7710][15774,8356][360,11194]');
INSERT INTO `distance` VALUES (427, '[242,4051][6529,12440][14513,8218][2287,8742][15645,8499][7141,8556][6396,9023][6748,8580][2328,13405][9479,5538][15798,8344][3495,7151][1940,9239][751,5719][13042,6679][1906,9160][7641,5442][2127,8908][874,9575][11446,8463][10893,12503][7260,8234][15774,8880][360,11174]');
INSERT INTO `distance` VALUES (428, '[242,3998][6529,12387][14513,7497][2287,8689][15645,7778][7141,8281][6396,8970][6748,8527][2328,13352][9479,4817][15798,7623][3495,7098][1940,8518][751,4998][13042,5958][1906,8439][7641,4721][2127,8855][874,8854][11446,8410][10893,12450][7260,7513][15774,8159][360,11121]');
INSERT INTO `distance` VALUES (440, '[242,4075][6529,12464][14513,7288][2287,8766][15645,7569][7141,8072][6396,8794][6748,8604][2328,12731][9479,4608][15798,7414][3495,7175][1940,8309][751,4789][13042,5749][1906,8230][7641,4512][2127,8932][874,8645][11446,8487][10893,12527][7260,7304][15774,7950][360,11198]');
INSERT INTO `distance` VALUES (441, '[242,5062][6529,13451][14513,5792][2287,9753][15645,6073][7141,9117][6396,9839][6748,9591][2328,11218][9479,3095][15798,5918][3495,8162][1940,7232][751,3293][13042,4253][1906,6919][7641,3016][2127,9643][874,7334][11446,9474][10893,13514][7260,5808][15774,6454][360,12185]');
INSERT INTO `distance` VALUES (442, '[242,4993][6529,13382][14513,6887][2287,9684][15645,7168][7141,9048][6396,9770][6748,9522][2328,12330][9479,4207][15798,7013][3495,8093][1940,8327][751,4388][13042,5348][1906,8014][7641,4111][2127,9850][874,8429][11446,9405][10893,13445][7260,6903][15774,7549][360,12116]');
INSERT INTO `distance` VALUES (446, '[242,4879][6529,13268][14513,6773][2287,9570][15645,7054][7141,8934][6396,9656][6748,9408][2328,12216][9479,4093][15798,6899][3495,7979][1940,8213][751,4274][13042,5234][1906,7900][7641,3997][2127,9736][874,8315][11446,9291][10893,13331][7260,6789][15774,7435][360,12002]');
INSERT INTO `distance` VALUES (449, '[242,4710][6529,13099][14513,6604][2287,9401][15645,6885][7141,8765][6396,9487][6748,9239][2328,12047][9479,3924][15798,6730][3495,7810][1940,8044][751,4105][13042,5065][1906,7731][7641,3828][2127,9567][874,8146][11446,9122][10893,13162][7260,6620][15774,7266][360,11833]');
INSERT INTO `distance` VALUES (453, '[242,4436][6529,12825][14513,6406][2287,9127][15645,6687][7141,8491][6396,9213][6748,8965][2328,11849][9479,3726][15798,6532][3495,7536][1940,7846][751,3907][13042,4867][1906,7533][7641,3630][2127,9293][874,7948][11446,8848][10893,12888][7260,6422][15774,7068][360,11559]');
INSERT INTO `distance` VALUES (456, '[242,4323][6529,12712][14513,6763][2287,9014][15645,7044][7141,8378][6396,9100][6748,8852][2328,12206][9479,4083][15798,6889][3495,7423][1940,8203][751,4264][13042,5224][1906,7890][7641,3987][2127,9180][874,8305][11446,8735][10893,12775][7260,6779][15774,7425][360,11446]');
INSERT INTO `distance` VALUES (458, '[242,3780][6529,12169][14513,7947][2287,8471][15645,8228][7141,8285][6396,8752][6748,8309][2328,13134][9479,5267][15798,8073][3495,6880][1940,8547][751,5448][13042,6408][1906,8889][7641,5171][2127,8637][874,9304][11446,8192][10893,12232][7260,7963][15774,8609][360,10903]');
INSERT INTO `distance` VALUES (487, '[242,3792][6529,12181][14513,7959][2287,8483][15645,8240][7141,8297][6396,8764][6748,8321][2328,13146][9479,5279][15798,8085][3495,6892][1940,8980][751,5460][13042,6420][1906,8901][7641,5183][2127,8649][874,9316][11446,8204][10893,12244][7260,7975][15774,8621][360,10915]');
INSERT INTO `distance` VALUES (488, '[242,12104][6529,20959][14513,6201][2287,17261][15645,6869][7141,16396][6396,17426][6748,17099][2328,19009][9479,10406][15798,6714][3495,15365][1940,2068][751,6085][13042,5677][1906,5556][7641,7011][2127,17392][874,6790][11446,16982][10893,21022][7260,4555][15774,7250][360,19693]');
INSERT INTO `distance` VALUES (489, '[242,12122][6529,20977][14513,6219][2287,17279][15645,6887][7141,16414][6396,17444][6748,17117][2328,19027][9479,10424][15798,6732][3495,15383][1940,2086][751,6103][13042,5695][1906,5574][7641,7029][2127,17410][874,6808][11446,17000][10893,21040][7260,4573][15774,7268][360,19711]');
INSERT INTO `distance` VALUES (491, '[242,8225][6529,16614][14513,2608][2287,12916][15645,3364][7141,12280][6396,13002][6748,12754][2328,14051][9479,5467][15798,3209][3495,11325][1940,3730][751,1146][13042,1284][1906,3651][7641,2426][2127,12453][874,4066][11446,12637][10893,16677][7260,2540][15774,3745][360,15348]');
INSERT INTO `distance` VALUES (492, '[242,8156][6529,16545][14513,2538][2287,12847][15645,3294][7141,12211][6396,12933][6748,12685][2328,14038][9479,5454][15798,3139][3495,11256][1940,3660][751,1133][13042,1214][1906,3581][7641,2413][2127,12440][874,3996][11446,12568][10893,16608][7260,2470][15774,3675][360,15279]');
INSERT INTO `distance` VALUES (498, '[242,7944][6529,16333][14513,2821][2287,12635][15645,3577][7141,11999][6396,12721][6748,12473][2328,14499][9479,5658][15798,3422][3495,11044][1940,3943][751,1379][13042,1497][1906,3864][7641,2631][2127,12801][874,4279][11446,12356][10893,16396][7260,2753][15774,3958][360,15067]');
INSERT INTO `distance` VALUES (500, '[242,7814][6529,16203][14513,2917][2287,12505][15645,3673][7141,11869][6396,12591][6748,12343][2328,14369][9479,5528][15798,3518][3495,10914][1940,4039][751,1006][13042,1593][1906,3960][7641,2501][2127,12671][874,4375][11446,12226][10893,16266][7260,2849][15774,4054][360,14937]');
INSERT INTO `distance` VALUES (502, '[242,7344][6529,15733][14513,3387][2287,12035][15645,4143][7141,11399][6396,12121][6748,11873][2328,13899][9479,5058][15798,3988][3495,10444][1940,4509][751,536][13042,2063][1906,4430][7641,2031][2127,12201][874,4845][11446,11756][10893,15796][7260,3319][15774,4524][360,14467]');
INSERT INTO `distance` VALUES (503, '[242,7025][6529,15414][14513,3706][2287,11716][15645,4336][7141,11080][6396,11802][6748,11554][2328,13580][9479,4739][15798,4181][3495,10125][1940,4828][751,855][13042,2382][1906,4749][7641,1712][2127,11725][874,5164][11446,11437][10893,15477][7260,3638][15774,4717][360,14148]');
INSERT INTO `distance` VALUES (507, '[242,6249][6529,14638][14513,4533][2287,10940][15645,5163][7141,10304][6396,11026][6748,10778][2328,12921][9479,4337][15798,5008][3495,9349][1940,5655][751,1682][13042,3209][1906,5576][7641,2285][2127,11106][874,5991][11446,10661][10893,14701][7260,4465][15774,5544][360,13372]');
INSERT INTO `distance` VALUES (508, '[242,6198][6529,14587][14513,4533][2287,10889][15645,5163][7141,10253][6396,10975][6748,10727][2328,12921][9479,4337][15798,5008][3495,9298][1940,5655][751,1682][13042,3209][1906,5576][7641,2285][2127,11055][874,5991][11446,10610][10893,14650][7260,4465][15774,5544][360,13321]');
INSERT INTO `distance` VALUES (513, '[242,5740][6529,14129][14513,5033][2287,10431][15645,5663][7141,9795][6396,10517][6748,10269][2328,12539][9479,4416][15798,5508][3495,8840][1940,6155][751,2182][13042,3709][1906,6076][7641,2785][2127,10597][874,6491][11446,10152][10893,14192][7260,4965][15774,6044][360,12863]');
INSERT INTO `distance` VALUES (518, '[242,5529][6529,13918][14513,5332][2287,10220][15645,5962][7141,9584][6396,10306][6748,10058][2328,12328][9479,4205][15798,5807][3495,8629][1940,6454][751,2481][13042,4008][1906,6375][7641,3084][2127,10386][874,6790][11446,9941][10893,13981][7260,5264][15774,6343][360,12652]');
INSERT INTO `distance` VALUES (525, '[242,4848][6529,13237][14513,5879][2287,9539][15645,6509][7141,8903][6396,9625][6748,9377][2328,12195][9479,4072][15798,6354][3495,7948][1940,7001][751,3028][13042,4555][1906,6922][7641,3631][2127,9705][874,7337][11446,9260][10893,13300][7260,5811][15774,6890][360,11971]');
INSERT INTO `distance` VALUES (526, '[242,11170][6529,19559][14513,4207][2287,15861][15645,4875][7141,15225][6396,15947][6748,15699][2328,17015][9479,8412][15798,4720][3495,14270][1940,1522][751,4091][13042,3683][1906,3562][7641,5017][2127,15398][874,4796][11446,15582][10893,19622][7260,2561][15774,5256][360,18293]');
INSERT INTO `distance` VALUES (527, '[242,11170][6529,19559][14513,4207][2287,15861][15645,4875][7141,15225][6396,15947][6748,15699][2328,17015][9479,8412][15798,4720][3495,14270][1940,1522][751,4091][13042,3683][1906,3562][7641,5017][2127,15398][874,4796][11446,15582][10893,19622][7260,2561][15774,5256][360,18293]');
INSERT INTO `distance` VALUES (528, '[242,11108][6529,19497][14513,4145][2287,15799][15645,4813][7141,15163][6396,15885][6748,15637][2328,16953][9479,8350][15798,4658][3495,14208][1940,1460][751,4029][13042,3621][1906,3500][7641,4955][2127,15336][874,4734][11446,15520][10893,19560][7260,2499][15774,5194][360,18231]');
INSERT INTO `distance` VALUES (535, '[242,10133][6529,18522][14513,3170][2287,14824][15645,3838][7141,14188][6396,14910][6748,14662][2328,15978][9479,7375][15798,3683][3495,13233][1940,1824][751,3054][13042,2646][1906,2525][7641,3980][2127,14361][874,3759][11446,14545][10893,18585][7260,1524][15774,4219][360,17256]');
INSERT INTO `distance` VALUES (539, '[242,9768][6529,18157][14513,3186][2287,14459][15645,3781][7141,13823][6396,14545][6748,14297][2328,15613][9479,7010][15798,3626][3495,12868][1940,2655][751,2689][13042,2281][1906,2468][7641,3615][2127,13996][874,3702][11446,14180][10893,18220][7260,1467][15774,4162][360,16891]');
INSERT INTO `distance` VALUES (542, '[242,9582][6529,17971][14513,3191][2287,14273][15645,3950][7141,13637][6396,14359][6748,14111][2328,15408][9479,6824][15798,3795][3495,12682][1940,2669][751,2503][13042,2244][1906,2637][7641,3578][2127,13810][874,3871][11446,13994][10893,18034][7260,1636][15774,4331][360,16705]');
INSERT INTO `distance` VALUES (546, '[242,9035][6529,17424][14513,2644][2287,13726][15645,3500][7141,13090][6396,13812][6748,13564][2328,14861][9479,6277][15798,3345][3495,12135][1940,3421][751,1956][13042,1739][1906,2928][7641,3073][2127,13263][874,3914][11446,13447][10893,17487][7260,1662][15774,3881][360,16158]');
INSERT INTO `distance` VALUES (548, '[242,8683][6529,17072][14513,2505][2287,13374][15645,3344][7141,12738][6396,13460][6748,13212][2328,14509][9479,5925][15798,3226][3495,11783][1940,3766][751,1604][13042,1351][1906,2995][7641,2685][2127,12911][874,3775][11446,13095][10893,17135][7260,1957][15774,3725][360,15806]');
INSERT INTO `distance` VALUES (551, '[242,8388][6529,16777][14513,2410][2287,13079][15645,3166][7141,12443][6396,13165][6748,12917][2328,14214][9479,5630][15798,3011][3495,11488][1940,3524][751,1309][13042,1086][1906,3453][7641,2420][2127,12616][874,3868][11446,12800][10893,16840][7260,2342][15774,3547][360,15511]');
INSERT INTO `distance` VALUES (553, '[242,8341][6529,16730][14513,2724][2287,13032][15645,3480][7141,12396][6396,13118][6748,12870][2328,14167][9479,5583][15798,3325][3495,11441][1940,3846][751,1262][13042,1400][1906,3767][7641,2542][2127,12569][874,4182][11446,12753][10893,16793][7260,2656][15774,3861][360,15464]');
INSERT INTO `distance` VALUES (554, '[242,8297][6529,16686][14513,2680][2287,12988][15645,3436][7141,12352][6396,13074][6748,12826][2328,14123][9479,5539][15798,3281][3495,11397][1940,3802][751,1218][13042,1356][1906,3723][7641,2498][2127,12525][874,4138][11446,12709][10893,16749][7260,2612][15774,3817][360,15420]');
INSERT INTO `distance` VALUES (555, '[242,8297][6529,16686][14513,2680][2287,12988][15645,3436][7141,12352][6396,13074][6748,12826][2328,14123][9479,5539][15798,3281][3495,11397][1940,3802][751,1218][13042,1356][1906,3723][7641,2498][2127,12525][874,4138][11446,12709][10893,16749][7260,2612][15774,3817][360,15420]');
INSERT INTO `distance` VALUES (556, '[242,8212][6529,16601][14513,2593][2287,12903][15645,3349][7141,12267][6396,12989][6748,12741][2328,14010][9479,5426][15798,3194][3495,11312][1940,3715][751,1105][13042,1269][1906,3636][7641,2385][2127,12412][874,4051][11446,12624][10893,16664][7260,2525][15774,3730][360,15335]');
INSERT INTO `distance` VALUES (558, '[242,8557][6529,16946][14513,2983][2287,13248][15645,3648][7141,12612][6396,13334][6748,13086][2328,13964][9479,5380][15798,3493][3495,11579][1940,4998][751,1059][13042,1302][1906,4026][7641,2339][2127,12366][874,4441][11446,12969][10893,17009][7260,2915][15774,4029][360,15680]');
INSERT INTO `distance` VALUES (562, '[242,8173][6529,16562][14513,3043][2287,12864][15645,3496][7141,12228][6396,12950][6748,12702][2328,13580][9479,4996][15798,3341][3495,11195][1940,4614][751,675][13042,1383][1906,4086][7641,1955][2127,11982][874,4501][11446,12585][10893,16625][7260,2975][15774,3877][360,15296]');
INSERT INTO `distance` VALUES (565, '[242,7927][6529,16316][14513,2937][2287,12618][15645,3218][7141,11982][6396,12704][6748,12456][2328,13334][9479,4750][15798,3063][3495,10949][1940,4507][751,568][13042,1398][1906,4064][7641,1709][2127,11736][874,4479][11446,12339][10893,16379][7260,2953][15774,3599][360,15050]');
INSERT INTO `distance` VALUES (566, '[242,11271][6529,19660][14513,4308][2287,15962][15645,4976][7141,15326][6396,16048][6748,15800][2328,17116][9479,8513][15798,4821][3495,14371][1940,716][751,4192][13042,3784][1906,3663][7641,5118][2127,15499][874,4897][11446,15683][10893,19723][7260,2662][15774,5357][360,18394]');
INSERT INTO `distance` VALUES (587, '[242,5582][6529,11445][14513,7840][2287,7747][15645,8064][7141,8258][6396,8028][6748,7585][2328,9240][9479,3681][15798,7966][3495,6181][1940,9280][751,5341][13042,6301][1906,8967][7641,4838][2127,6968][874,9382][11446,7468][10893,11508][7260,7856][15774,7609][360,10179]');
INSERT INTO `distance` VALUES (593, '[242,6854][6529,12689][14513,8929][2287,8991][15645,9097][7141,9502][6396,9272][6748,8829][2328,8331][9479,3168][15798,9055][3495,7425][1940,10709][751,6770][13042,7836][1906,10073][7641,6027][2127,8212][874,10488][11446,8712][10893,12752][7260,8962][15774,8642][360,11423]');
[truncated: 14,792,367 more chars]
