# Supplementary material for: Bidirectional k-nearest neighbor spatial crowdsourcing allocation protocol based on edge computing
Source: PeerJ Comput Sci. 2023 Feb 20;9:e1244. doi: 10.7717/peerj-cs.1244 (PMC10280631; doi:10.7717/peerj-cs.1244)
Supplement: Supplemental Information 2 [file peerj-cs-09-1244-s002.zip]

Archive with 447 entries (334 files):
- code/
- code/com.ssm/
- code/com.ssm/.gitignore
- code/com.ssm/.idea/
- code/com.ssm/.idea/.gitignore
- code/com.ssm/.idea/.name
- code/com.ssm/.idea/checkstyle-idea.xml
- code/com.ssm/.idea/compiler.xml
- code/com.ssm/.idea/encodings.xml
- code/com.ssm/.idea/httpRequests/
- code/com.ssm/.idea/httpRequests/2021-10-12T195801.404.json
- code/com.ssm/.idea/httpRequests/2021-10-12T195918.404.json
- code/com.ssm/.idea/httpRequests/2021-10-12T195939.404.html
- code/com.ssm/.idea/httpRequests/2021-10-12T200115.404.html
- code/com.ssm/.idea/httpRequests/http-client.cookies
- code/com.ssm/.idea/httpRequests/http-requests-log.http
- code/com.ssm/.idea/inspectionProfiles/
- code/com.ssm/.idea/inspectionProfiles/Project_Default.xml
- code/com.ssm/.idea/jarRepositories.xml
- code/com.ssm/.idea/libraries/
- code/com.ssm/.idea/libraries/Maven__ch_qos_logback_logback_classic_1_2_3.xml
- code/com.ssm/.idea/libraries/Maven__ch_qos_logback_logback_core_1_2_3.xml
- code/com.ssm/.idea/libraries/Maven__commons_beanutils_commons_beanutils_1_7_0.xml
- code/com.ssm/.idea/libraries/Maven__commons_collections_commons_collections_3_2.xml
- code/com.ssm/.idea/libraries/Maven__commons_lang_commons_lang_2_4.xml
- code/com.ssm/.idea/libraries/Maven__commons_logging_commons_logging_1_1_1.xml
- code/com.ssm/.idea/libraries/Maven__com_alibaba_fastjson_1_2_59.xml
- code/com.ssm/.idea/libraries/Maven__com_fasterxml_jackson_core_jackson_annotations_2_11_4.xml
- code/com.ssm/.idea/libraries/Maven__com_fasterxml_jackson_core_jackson_core_2_11_4.xml
- code/com.ssm/.idea/libraries/Maven__com_fasterxml_jackson_core_jackson_databind_2_11_4.xml
- code/com.ssm/.idea/libraries/Maven__com_fasterxml_jackson_datatype_jackson_datatype_jdk8_2_11_4.xml
- code/com.ssm/.idea/libraries/Maven__com_fasterxml_jackson_datatype_jackson_datatype_jsr310_2_11_4.xml
- code/com.ssm/.idea/libraries/Maven__com_fasterxml_jackson_module_jackson_module_parameter_names_2_11_4.xml
- code/com.ssm/.idea/libraries/Maven__com_jayway_jsonpath_json_path_2_4_0.xml
- code/com.ssm/.idea/libraries/Maven__com_squareup_okhttp3_okhttp_4_9_2.xml
- code/com.ssm/.idea/libraries/Maven__com_squareup_okio_okio_2_8_0.xml
- code/com.ssm/.idea/libraries/Maven__com_vaadin_external_google_android_json_0_0_20131108_vaadin1.xml
- code/com.ssm/.idea/libraries/Maven__com_zaxxer_HikariCP_3_4_5.xml
- code/com.ssm/.idea/libraries/Maven__jakarta_activation_jakarta_activation_api_1_2_2.xml
- code/com.ssm/.idea/libraries/Maven__jakarta_annotation_jakarta_annotation_api_1_3_5.xml
- code/com.ssm/.idea/libraries/Maven__jakarta_xml_bind_jakarta_xml_bind_api_2_3_3.xml
- code/com.ssm/.idea/libraries/Maven__junit_junit_4_13_1.xml
- code/com.ssm/.idea/libraries/Maven__mysql_mysql_connector_java_8_0_22.xml
- code/com.ssm/.idea/libraries/Maven__net_bytebuddy_byte_buddy_1_10_19.xml
- code/com.ssm/.idea/libraries/Maven__net_bytebuddy_byte_buddy_agent_1_10_19.xml
- code/com.ssm/.idea/libraries/Maven__net_minidev_accessors_smart_1_2.xml
- code/com.ssm/.idea/libraries/Maven__net_minidev_json_smart_2_3.xml
- code/com.ssm/.idea/libraries/Maven__net_sf_ezmorph_ezmorph_1_0_6.xml
- code/com.ssm/.idea/libraries/Maven__net_sf_json_lib_json_lib_jdk15_2_2_3.xml
- code/com.ssm/.idea/libraries/Maven__org_apache_logging_log4j_log4j_api_2_13_3.xml
- code/com.ssm/.idea/libraries/Maven__org_apache_logging_log4j_log4j_to_slf4j_2_13_3.xml
- code/com.ssm/.idea/libraries/Maven__org_apache_tomcat_embed_tomcat_embed_core_9_0_41.xml
- code/com.ssm/.idea/libraries/Maven__org_apache_tomcat_embed_tomcat_embed_websocket_9_0_41.xml
- code/com.ssm/.idea/libraries/Maven__org_apiguardian_apiguardian_api_1_1_0.xml
- code/com.ssm/.idea/libraries/Maven__org_assertj_assertj_core_3_18_1.xml
- code/com.ssm/.idea/libraries/Maven__org_glassfish_jakarta_el_3_0_3.xml
- code/com.ssm/.idea/libraries/Maven__org_hamcrest_hamcrest_2_2.xml
- code/com.ssm/.idea/libraries/Maven__org_hamcrest_hamcrest_core_2_2.xml
- code/com.ssm/.idea/libraries/Maven__org_jetbrains_annotations_13_0.xml
- code/com.ssm/.idea/libraries/Maven__org_jetbrains_kotlin_kotlin_stdlib_1_4_21.xml
- code/com.ssm/.idea/libraries/Maven__org_jetbrains_kotlin_kotlin_stdlib_common_1_4_21.xml
- code/com.ssm/.idea/libraries/Maven__org_junit_jupiter_junit_jupiter_5_7_0.xml
- code/com.ssm/.idea/libraries/Maven__org_junit_jupiter_junit_jupiter_api_5_7_0.xml
- code/com.ssm/.idea/libraries/Maven__org_junit_jupiter_junit_jupiter_engine_5_7_0.xml
- code/com.ssm/.idea/libraries/Maven__org_junit_jupiter_junit_jupiter_params_5_7_0.xml
- code/com.ssm/.idea/libraries/Maven__org_junit_platform_junit_platform_commons_1_7_0.xml
- code/com.ssm/.idea/libraries/Maven__org_junit_platform_junit_platform_engine_1_7_0.xml
- code/com.ssm/.idea/libraries/Maven__org_mockito_mockito_core_3_6_28.xml
- code/com.ssm/.idea/libraries/Maven__org_mockito_mockito_junit_jupiter_3_6_28.xml
- code/com.ssm/.idea/libraries/Maven__org_mybatis_mybatis_3_5_6.xml
- code/com.ssm/.idea/libraries/Maven__org_mybatis_mybatis_spring_2_0_6.xml
- code/com.ssm/.idea/libraries/Maven__org_mybatis_spring_boot_mybatis_spring_boot_autoconfigure_2_1_4.xml
- code/com.ssm/.idea/libraries/Maven__org_mybatis_spring_boot_mybatis_spring_boot_starter_2_1_4.xml
- code/com.ssm/.idea/libraries/Maven__org_objenesis_objenesis_3_1.xml
- code/com.ssm/.idea/libraries/Maven__org_opentest4j_opentest4j_1_2_0.xml
- code/com.ssm/.idea/libraries/Maven__org_ow2_asm_asm_5_0_4.xml
- code/com.ssm/.idea/libraries/Maven__org_skyscreamer_jsonassert_1_5_0.xml
- code/com.ssm/.idea/libraries/Maven__org_slf4j_jul_to_slf4j_1_7_30.xml
- code/com.ssm/.idea/libraries/Maven__org_slf4j_slf4j_api_1_7_30.xml
- code/com.ssm/.idea/libraries/Maven__org_springframework_boot_spring_boot_2_4_2.xml
- code/com.ssm/.idea/libraries/Maven__org_springframework_boot_spring_boot_autoconfigure_2_4_2.xml
- code/com.ssm/.idea/libraries/Maven__org_springframework_boot_spring_boot_configuration_processor_2_4_2.xml
- code/com.ssm/.idea/libraries/Maven__org_springframework_boot_spring_boot_devtools_2_4_2.xml
- code/com.ssm/.idea/libraries/Maven__org_springframework_boot_spring_boot_starter_2_4_2.xml
- code/com.ssm/.idea/libraries/Maven__org_springframework_boot_spring_boot_starter_jdbc_2_4_2.xml
- code/com.ssm/.idea/libraries/Maven__org_springframework_boot_spring_boot_starter_json_2_4_2.xml
- code/com.ssm/.idea/libraries/Maven__org_springframework_boot_spring_boot_starter_logging_2_4_2.xml
- code/com.ssm/.idea/libraries/Maven__org_springframework_boot_spring_boot_starter_test_2_4_2.xml
- code/com.ssm/.idea/libraries/Maven__org_springframework_boot_spring_boot_starter_tomcat_2_4_2.xml
- code/com.ssm/.idea/libraries/Maven__org_springframework_boot_spring_boot_starter_websocket_2_4_2.xml
- code/com.ssm/.idea/libraries/Maven__org_springframework_boot_spring_boot_starter_web_2_4_2.xml
- code/com.ssm/.idea/libraries/Maven__org_springframework_boot_spring_boot_test_2_4_2.xml
- code/com.ssm/.idea/libraries/Maven__org_springframework_boot_spring_boot_test_autoconfigure_2_4_2.xml
- code/com.ssm/.idea/libraries/Maven__org_springframework_spring_aop_5_3_3.xml
- code/com.ssm/.idea/libraries/Maven__org_springframework_spring_beans_5_3_3.xml
- code/com.ssm/.idea/libraries/Maven__org_springframework_spring_context_5_3_3.xml
- code/com.ssm/.idea/libraries/Maven__org_springframework_spring_core_5_3_3.xml
- code/com.ssm/.idea/libraries/Maven__org_springframework_spring_expression_5_3_3.xml
- code/com.ssm/.idea/libraries/Maven__org_springframework_spring_jcl_5_3_3.xml
- code/com.ssm/.idea/libraries/Maven__org_springframework_spring_jdbc_5_3_3.xml
- code/com.ssm/.idea/libraries/Maven__org_springframework_spring_messaging_5_3_3.xml
- code/com.ssm/.idea/libraries/Maven__org_springframework_spring_test_5_3_3.xml
- code/com.ssm/.idea/libraries/Maven__org_springframework_spring_tx_5_3_3.xml
- code/com.ssm/.idea/libraries/Maven__org_springframework_spring_webmvc_5_3_3.xml
- code/com.ssm/.idea/libraries/Maven__org_springframework_spring_websocket_5_3_3.xml
- code/com.ssm/.idea/libraries/Maven__org_springframework_spring_web_5_3_3.xml
- code/com.ssm/.idea/libraries/Maven__org_xmlunit_xmlunit_core_2_7_0.xml
- code/com.ssm/.idea/libraries/Maven__org_yaml_snakeyaml_1_27.xml
- code/com.ssm/.idea/misc.xml
- code/com.ssm/.idea/modules.xml
- code/com.ssm/.idea/qaplug_profiles.xml
- code/com.ssm/.idea/runConfigurations.xml
- code/com.ssm/.idea/sonarlint/
- code/com.ssm/.idea/sonarlint/issuestore/
- code/com.ssm/.idea/sonarlint/issuestore/0/
- code/com.ssm/.idea/sonarlint/issuestore/0/0/
- code/com.ssm/.idea/sonarlint/issuestore/0/0/0098bb4351bdaf4714bce3671a1b7f4f7b779f62
- code/com.ssm/.idea/sonarlint/issuestore/0/f/
- code/com.ssm/.idea/sonarlint/issuestore/0/f/0fd692e3a19645f971351b5891722d40c2a8bc9e
- code/com.ssm/.idea/sonarlint/issuestore/1/
- code/com.ssm/.idea/sonarlint/issuestore/1/2/
- code/com.ssm/.idea/sonarlint/issuestore/1/2/12dd73e05fcc5804168d404fc489b0129279de1c
- code/com.ssm/.idea/sonarlint/issuestore/2/
- code/com.ssm/.idea/sonarlint/issuestore/2/9/
- code/com.ssm/.idea/sonarlint/issuestore/2/9/298eae59cf8185c2c9261b1fad953dd1598ed4d8
- code/com.ssm/.idea/sonarlint/issuestore/3/
- code/com.ssm/.idea/sonarlint/issuestore/3/1/
- code/com.ssm/.idea/sonarlint/issuestore/3/1/310a32caa3d6776e1d7d5d39a6dc6fd36546995e
- code/com.ssm/.idea/sonarlint/issuestore/3/f/
- code/com.ssm/.idea/sonarlint/issuestore/3/f/3fba30409a3132d22e3a3d8f1f7fc49aacac1a7a
- code/com.ssm/.idea/sonarlint/issuestore/4/
- code/com.ssm/.idea/sonarlint/issuestore/4/4/
- code/com.ssm/.idea/sonarlint/issuestore/4/4/442292b8a7efeabbe4cc176709b833b1792140ec
- code/com.ssm/.idea/sonarlint/issuestore/5/
- code/com.ssm/.idea/sonarlint/issuestore/5/9/
- code/com.ssm/.idea/sonarlint/issuestore/5/9/59878ec29c3f977bc0cb4db27316bb3ba3c53a09
- code/com.ssm/.idea/sonarlint/issuestore/5/9/59a7ed459fd406ec2de92638657d8d0dba5a4356
- code/com.ssm/.idea/sonarlint/issuestore/5/c/
- code/com.ssm/.idea/sonarlint/issuestore/5/c/5c9a73d14b142570aab4811513a89904e0517770
- code/com.ssm/.idea/sonarlint/issuestore/6/
- code/com.ssm/.idea/sonarlint/issuestore/6/9/
- code/com.ssm/.idea/sonarlint/issuestore/6/9/69da1e5e9b3575d0a502a2acaad22b05a48b8b67
- code/com.ssm/.idea/sonarlint/issuestore/6/b/
- code/com.ssm/.idea/sonarlint/issuestore/6/b/6b02838f4f9472601fa7ee5b215dc98023381021
- code/com.ssm/.idea/sonarlint/issuestore/6/c/
- code/com.ssm/.idea/sonarlint/issuestore/6/c/6ce5a6004b2f56e0146d612ee732e0290f0bc663
- code/com.ssm/.idea/sonarlint/issuestore/6/e/
- code/com.ssm/.idea/sonarlint/issuestore/6/e/6ea2ae84fa89fe25d4aa6473feea23d3d2beec9b
- code/com.ssm/.idea/sonarlint/issuestore/7/
- code/com.ssm/.idea/sonarlint/issuestore/7/7/
- code/com.ssm/.idea/sonarlint/issuestore/7/7/775ed1c4e85cffc0b7e5a5b33bd2dbdba1ef42ac
- code/com.ssm/.idea/sonarlint/issuestore/8/
- code/com.ssm/.idea/sonarlint/issuestore/8/3/
- code/com.ssm/.idea/sonarlint/issuestore/8/3/83d1d157949372d5e90081e0c285ba8d4edc8f80
- code/com.ssm/.idea/sonarlint/issuestore/8/3/83e63ecd6773bdf8e99a864025807d97a8ad7748
- code/com.ssm/.idea/sonarlint/issuestore/8/4/
- code/com.ssm/.idea/sonarlint/issuestore/8/4/84cffd37452c3a2a76c33832aaa79c5170ddf945
- code/com.ssm/.idea/sonarlint/issuestore/9/
- code/com.ssm/.idea/sonarlint/issuestore/9/a/
- code/com.ssm/.idea/sonarlint/issuestore/9/a/9af8b2267e5acf48297b3f70ea5facbef512c947
- code/com.ssm/.idea/sonarlint/issuestore/a/
- code/com.ssm/.idea/sonarlint/issuestore/a/0/
- code/com.ssm/.idea/sonarlint/issuestore/a/0/a0b4fa8ca5e02548a034937b480981845c676e63
- code/com.ssm/.idea/sonarlint/issuestore/a/1/
- code/com.ssm/.idea/sonarlint/issuestore/a/1/a131335eb361219d8f46908b02e379a75b976038
- code/com.ssm/.idea/sonarlint/issuestore/a/2/
- code/com.ssm/.idea/sonarlint/issuestore/a/2/a21d9896f6864a86a01db29d3eb6d947df7d199a
- code/com.ssm/.idea/sonarlint/issuestore/a/9/
- code/com.ssm/.idea/sonarlint/issuestore/a/9/a93a5cfb692c588c01abed0ef6ea5a93bcce3df3
- code/com.ssm/.idea/sonarlint/issuestore/b/
- code/com.ssm/.idea/sonarlint/issuestore/b/4/
- code/com.ssm/.idea/sonarlint/issuestore/b/4/b40b10372177dddb800ab3605e5926d5961f241c
- code/com.ssm/.idea/sonarlint/issuestore/b/4/b4f7150f19ceea3e1918f05845fb0f4f144ee9b1
- code/com.ssm/.idea/sonarlint/issuestore/b/6/
- code/com.ssm/.idea/sonarlint/issuestore/b/6/b6c384a027d83b8644cb6a89293755a4c64f456d
- code/com.ssm/.idea/sonarlint/issuestore/b/a/
- code/com.ssm/.idea/sonarlint/issuestore/b/a/baa276a71ddcfe4ba6f50d9829bd955dcf38a239
- code/com.ssm/.idea/sonarlint/issuestore/b/c/
- code/com.ssm/.idea/sonarlint/issuestore/b/c/bc46c62871eff41cf780222c2785ca9ecf5dff31
- code/com.ssm/.idea/sonarlint/issuestore/c/
- code/com.ssm/.idea/sonarlint/issuestore/c/0/
- code/com.ssm/.idea/sonarlint/issuestore/c/0/c0d5c7bd1421ac9a2f986b4e13e931309028717f
- code/com.ssm/.idea/sonarlint/issuestore/c/6/
- code/com.ssm/.idea/sonarlint/issuestore/c/6/c61028b4fc8a459659a2e18a6af7a9aaa01eff27
- code/com.ssm/.idea/sonarlint/issuestore/d/
- code/com.ssm/.idea/sonarlint/issuestore/d/c/
- code/com.ssm/.idea/sonarlint/issuestore/d/c/dcd142ad9447045d21695e743b28321c3a09266a
- code/com.ssm/.idea/sonarlint/issuestore/e/
- code/com.ssm/.idea/sonarlint/issuestore/e/3/
- code/com.ssm/.idea/sonarlint/issuestore/e/3/e313018be90179ff5e80ec9b24decacf5e565e0d
- code/com.ssm/.idea/sonarlint/issuestore/e/d/
- code/com.ssm/.idea/sonarlint/issuestore/e/d/ed5716e6e393ec132cc44e1a9c816498e41b95cb
- code/com.ssm/.idea/sonarlint/issuestore/f/
- code/com.ssm/.idea/sonarlint/issuestore/f/0/
- code/com.ssm/.idea/sonarlint/issuestore/f/0/f0c7b984f9e0b268f0d92a8003e6d7ca5f0d460f
- code/com.ssm/.idea/sonarlint/issuestore/f/2/
- code/com.ssm/.idea/sonarlint/issuestore/f/2/f2929d729fb26ac551452022bfd087d393c60b6c
- code/com.ssm/.idea/sonarlint/issuestore/f/6/
- code/com.ssm/.idea/sonarlint/issuestore/f/6/f6fa7ebc69065bb57aa58a23681d6b266961d147
- code/com.ssm/.idea/sonarlint/issuestore/index.pb
- code/com.ssm/.idea/uiDesigner.xml
- code/com.ssm/.idea/workspace.xml
- code/com.ssm/.mvn/
- code/com.ssm/.mvn/wrapper/
- code/com.ssm/.mvn/wrapper/maven-wrapper.jar
- code/com.ssm/.mvn/wrapper/maven-wrapper.properties
- code/com.ssm/.mvn/wrapper/MavenWrapperDownloader.java
- code/com.ssm/com.ssm.iml
- code/com.ssm/demo.iml
- code/com.ssm/HELP.md
- code/com.ssm/mvnw
- code/com.ssm/mvnw.cmd
- code/com.ssm/pom.xml
- code/com.ssm/src/
- code/com.ssm/src/main/
- code/com.ssm/src/main/java/
- code/com.ssm/src/main/java/com/
- code/com.ssm/src/main/java/com/lucong01/
- code/com.ssm/src/main/java/com/lucong01/demo/
- code/com.ssm/src/main/java/com/lucong01/demo/config/
- code/com.ssm/src/main/java/com/lucong01/demo/config/CorsFilter.java
- code/com.ssm/src/main/java/com/lucong01/demo/config/WebSocketConfig.java
- code/com.ssm/src/main/java/com/lucong01/demo/controller/
- code/com.ssm/src/main/java/com/lucong01/demo/controller/IntoLoadpoint.java
- code/com.ssm/src/main/java/com/lucong01/demo/controller/LoadDateContorller.java
- code/com.ssm/src/main/java/com/lucong01/demo/controller/PickT_U.java
- code/com.ssm/src/main/java/com/lucong01/demo/controller/PickU_T.java
- code/com.ssm/src/main/java/com/lucong01/demo/controller/QueryDataSet.java
- code/com.ssm/src/main/java/com/lucong01/demo/controller/SafeMaptool.java
- code/com.ssm/src/main/java/com/lucong01/demo/controller/showload.java
- code/com.ssm/src/main/java/com/lucong01/demo/controller/WebSocket.java
- code/com.ssm/src/main/java/com/lucong01/demo/dao/
- code/com.ssm/src/main/java/com/lucong01/demo/dao/CrossPointMapper.java
- code/com.ssm/src/main/java/com/lucong01/demo/dao/DijkstraResultMapper.java
- code/com.ssm/src/main/java/com/lucong01/demo/dao/DistanceMapper.java
- code/com.ssm/src/main/java/com/lucong01/demo/dao/FixedTemplateMapper.java
- code/com.ssm/src/main/java/com/lucong01/demo/dao/LoadPointMapper.java
- code/com.ssm/src/main/java/com/lucong01/demo/dao/LoadPoint_taxi_Mapper.java
- code/com.ssm/src/main/java/com/lucong01/demo/dao/LoadVectorMapper.java
- code/com.ssm/src/main/java/com/lucong01/demo/dao/StoAMapper.java
- code/com.ssm/src/main/java/com/lucong01/demo/dao/TaxiMapper.java
- code/com.ssm/src/main/java/com/lucong01/demo/DemoApplication.java
- code/com.ssm/src/main/java/com/lucong01/demo/pojo/
- code/com.ssm/src/main/java/com/lucong01/demo/pojo/CrossPoint.java
- code/com.ssm/src/main/java/com/lucong01/demo/pojo/DijkstraResult.java
- code/com.ssm/src/main/java/com/lucong01/demo/pojo/Distance.java
- code/com.ssm/src/main/java/com/lucong01/demo/pojo/FixedTemplate.java
- code/com.ssm/src/main/java/com/lucong01/demo/pojo/Knnresult.java
- code/com.ssm/src/main/java/com/lucong01/demo/pojo/LoadPoint.java
- code/com.ssm/src/main/java/com/lucong01/demo/pojo/LoadPoint_Taxi.java
- code/com.ssm/src/main/java/com/lucong01/demo/pojo/LoadVector.java
- code/com.ssm/src/main/java/com/lucong01/demo/pojo/LoadVectorPlus.java
- code/com.ssm/src/main/java/com/lucong01/demo/pojo/StoA.java
- code/com.ssm/src/main/java/com/lucong01/demo/pojo/Taxi.java
- code/com.ssm/src/main/java/com/lucong01/demo/pojo/TaxiCost.java
- code/com.ssm/src/main/java/com/lucong01/demo/service/
- code/com.ssm/src/main/java/com/lucong01/demo/service/CrossPointService.java
- code/com.ssm/src/main/java/com/lucong01/demo/service/CrossPointServiceImpl.java
- code/com.ssm/src/main/java/com/lucong01/demo/service/DijkstraResultService.java
- code/com.ssm/src/main/java/com/lucong01/demo/service/DijkstraResultServiceImpl.java
- code/com.ssm/src/main/java/com/lucong01/demo/service/DistanceServiceImpl.java
- code/com.ssm/src/main/java/com/lucong01/demo/service/FixedTemplateService.java
- code/com.ssm/src/main/java/com/lucong01/demo/service/FixedTemplateServiceImpl.java
- code/com.ssm/src/main/java/com/lucong01/demo/service/LoadPointService.java
- code/com.ssm/src/main/java/com/lucong01/demo/service/LoadPointServiceImpl.java
- code/com.ssm/src/main/java/com/lucong01/demo/service/LoadPoint_taxiService.java
- code/com.ssm/src/main/java/com/lucong01/demo/service/LoadPoint_taxiServiceImpl.java
- code/com.ssm/src/main/java/com/lucong01/demo/service/LoadVectorService.java
- code/com.ssm/src/main/java/com/lucong01/demo/service/LoadVectorServiceImpl.java
- code/com.ssm/src/main/java/com/lucong01/demo/service/StoAService.java
- code/com.ssm/src/main/java/com/lucong01/demo/service/StoAServiceImpl.java
- code/com.ssm/src/main/java/com/lucong01/demo/service/TaxiService.java
- code/com.ssm/src/main/java/com/lucong01/demo/service/TaxiServiceImpl.java
- code/com.ssm/src/main/java/com/lucong01/demo/tollKits/
- code/com.ssm/src/main/java/com/lucong01/demo/tollKits/Baidu.java
- code/com.ssm/src/main/java/com/lucong01/demo/tollKits/CSVUtils.java
- code/com.ssm/src/main/java/com/lucong01/demo/tollKits/javaStudyBfs/
- code/com.ssm/src/main/java/com/lucong01/demo/tollKits/javaStudyBfs/AStar.java
- code/com.ssm/src/main/java/com/lucong01/demo/tollKits/javaStudyBfs/BfsAlgorithm.java
- code/com.ssm/src/main/java/com/lucong01/demo/tollKits/javaStudyBfs/DfsAlgorithm.java
- code/com.ssm/src/main/java/com/lucong01/demo/tollKits/javaStudyBfs/Dijkstra.java
- code/com.ssm/src/main/java/com/lucong01/demo/tollKits/javaStudyBfs/DijkstraAlgorithm.java
- code/com.ssm/src/main/java/com/lucong01/demo/tollKits/MapTool.java
- code/com.ssm/src/main/java/com/lucong01/demo/tollKits/node/
- code/com.ssm/src/main/java/com/lucong01/demo/tollKits/node/AreaMapInit.java
- code/com.ssm/src/main/java/com/lucong01/demo/tollKits/node/Helloworld.java
- code/com.ssm/src/main/java/com/lucong01/demo/tollKits/node/Node.java
- code/com.ssm/src/main/java/com/lucong01/demo/tollKits/node/Vector.java
- code/com.ssm/src/main/java/com/lucong01/demo/tollKits/PointRegion.java
- code/com.ssm/src/main/resources/
- code/com.ssm/src/main/resources/application.properties
- code/com.ssm/src/main/resources/application.yml
- code/com.ssm/src/main/resources/i18n/
- code/com.ssm/src/main/resources/i18n/login.properties
- code/com.ssm/src/main/resources/i18n/login_en_US.properties
- code/com.ssm/src/main/resources/i18n/login_zh_CN.properties
- code/com.ssm/src/main/resources/mybatis/
- code/com.ssm/src/main/resources/mybatis/mapper/
- code/com.ssm/src/main/resources/mybatis/mapper/CrossPointMapper.xml
- code/com.ssm/src/main/resources/mybatis/mapper/DijkstraResultMapper.xml
[truncated: 147 more entries]
