# Supplementary material for: Bidirectional k-nearest neighbor spatial crowdsourcing allocation protocol based on edge computing
Source: PeerJ Comput Sci. 2023 Feb 20;9:e1244. doi: 10.7717/peerj-cs.1244 (PMC10280631; doi:10.7717/peerj-cs.1244)
Supplement: Supplemental Information 2 [file peerj-cs-09-1244-s002.zip › code/com.ssm/HELP.md]

# Getting Started

### Reference Documentation
For further reference, please consider the following sections:

* [Official Apache Maven documentation](https://maven.apache.org/guides/index.html)
* [Spring Boot Maven Plugin Reference Guide](https://docs.spring.io/spring-boot/docs/2.4.1/maven-plugin/reference/html/)
* [Create an OCI image](https://docs.spring.io/spring-boot/docs/2.4.1/maven-plugin/reference/html/#build-image)
* [Spring Web](https://docs.spring.io/spring-boot/docs/2.4.1/reference/htmlsingle/#boot-features-developing-web-applications)
* [Spring Boot DevTools](https://docs.spring.io/spring-boot/docs/2.4.1/reference/htmlsingle/#using-boot-devtools)

### Guides
The following guides illustrate how to use some features concretely:

* [Building a RESTful Web Service](https://spring.io/guides/gs/rest-service/)
* [Serving Web Content with Spring MVC](https://spring.io/guides/gs/serving-web-content/)
* [Building REST services with Spring](https://spring.io/guides/tutorials/bookmarks/)
