# Supplementary material for: Bidirectional k-nearest neighbor spatial crowdsourcing allocation protocol based on edge computing
Source: PeerJ Comput Sci. 2023 Feb 20;9:e1244. doi: 10.7717/peerj-cs.1244 (PMC10280631; doi:10.7717/peerj-cs.1244)
Supplement: Supplemental Information 2 [file peerj-cs-09-1244-s002.zip › code/com.ssm/pom.xml]

<?xml version="1.0" encoding="UTF-8"?>
<project xmlns="http://maven.apache.org/POM/4.0.0" xmlns:xsi="http://www.w3.org/2001/XMLSchema-instance"
         xsi:schemaLocation="http://maven.apache.org/POM/4.0.0 https://maven.apache.org/xsd/maven-4.0.0.xsd">
    <modelVersion>4.0.0</modelVersion>
    <parent>
        <groupId>org.springframework.boot</groupId>
        <artifactId>spring-boot-starter-parent</artifactId>
        <version>2.4.2</version>
        <relativePath/> <!-- lookup parent from repository -->
    </parent>
    <groupId>com.lucong-01</groupId>
    <artifactId>demo</artifactId>
    <version>0.0.1-SNAPSHOT</version>
    <name>demo</name>
    <description>Demo project for Spring Boot</description>

    <repositories>
        <repository>
            <id>aliyun</id>
            <name>aliyun</name>
            <url>https://maven.aliyun.com/repository/public</url>
        </repository>
    </repositories>
    <properties>
        <java.version>1.8</java.version>
    </properties>

    <dependencies>
        <dependency>
            <groupId>org.springframework.boot</groupId>
            <artifactId>spring-boot-starter-web</artifactId>
        </dependency>

        <dependency>
            <groupId>org.springframework.boot</groupId>
            <artifactId>spring-boot-devtools</artifactId>
            <scope>runtime</scope>
            <optional>true</optional>
        </dependency>
        <dependency>
            <groupId>org.springframework.boot</groupId>
            <artifactId>spring-boot-starter-test</artifactId>
            <scope>test</scope>
        </dependency>


        <!--    导入配置文件处理器，配置文件进行绑定时就会有提示   -->
        <dependency>
            <groupId>org.springframework.boot</groupId>
            <artifactId>spring-boot-configuration-processor</artifactId>
            <optional>true</optional>
        </dependency>


        <dependency>
            <groupId>mysql</groupId>
            <artifactId>mysql-connector-java</artifactId>
            <scope>runtime</scope>
        </dependency>

        <dependency>
            <groupId>org.mybatis.spring.boot</groupId>
            <artifactId>mybatis-spring-boot-starter</artifactId>
            <version>2.1.4</version>
        </dependency>

        <dependency>
            <groupId>net.sf.json-lib</groupId>
            <artifactId>json-lib</artifactId>
            <version>2.2.3</version>
            <classifier>jdk15</classifier><!-- 指定jdk版本 -->
        </dependency>


        <!-- https://mvnrepository.com/artifact/com.squareup.okhttp3/okhttp -->
        <dependency>
            <groupId>com.squareup.okhttp3</groupId>
            <artifactId>okhttp</artifactId>
            <version>4.9.2</version>
        </dependency>


        <dependency>
            <groupId>com.alibaba</groupId>
            <artifactId>fastjson</artifactId>
            <version>1.2.59</version>
        </dependency>
        <dependency>
            <groupId>junit</groupId>
            <artifactId>junit</artifactId>
            <scope>test</scope>
        </dependency>

        <dependency>
            <groupId>org.springframework.boot</groupId>
            <artifactId>spring-boot-starter-websocket</artifactId>
        </dependency>

    </dependencies>

    <build>
        <plugins>
            <plugin>
                <groupId>org.springframework.boot</groupId>
                <artifactId>spring-boot-maven-plugin</artifactId>
                <version>2.4.2</version>
            </plugin>
            <plugin>
                <groupId>org.apache.maven.plugins</groupId>
                <artifactId>maven-compiler-plugin</artifactId>
                <configuration>
                    <source>9</source>
                    <target>9</target>
                </configuration>
            </plugin>
        </plugins>
    </build>

</project>
