# Supplementary material for: Bidirectional k-nearest neighbor spatial crowdsourcing allocation protocol based on edge computing
Source: PeerJ Comput Sci. 2023 Feb 20;9:e1244. doi: 10.7717/peerj-cs.1244 (PMC10280631; doi:10.7717/peerj-cs.1244)
Supplement: Supplemental Information 2 [file peerj-cs-09-1244-s002.zip › code/com.ssm/src/main/java/com/lucong01/demo/config/CorsFilter.java]

package com.lucong01.demo.config;

import org.springframework.context.annotation.Configuration;

import javax.servlet.*;
import javax.servlet.http.HttpServletRequest;
import javax.servlet.http.HttpServletResponse;
import java.io.IOException;


@Configuration
public class CorsFilter implements Filter {
    @Override
    public void init(FilterConfig filterConfig) throws ServletException {
    }

    @Override
    public void doFilter(ServletRequest req, ServletResponse res, FilterChain chain) throws IOException, ServletException {
        System.out.println("=========跨域过滤器=========");
        HttpServletRequest request = (HttpServletRequest) req;
        HttpServletResponse response = (HttpServletResponse) res;

        // 获取跨域的Origin的值
        String origin = request.getHeader("Origin");
        if (origin == null) {
            origin = request.getHeader("Referer");
        }
        // response.setHeader("Access-Control-Allow-Origin", "*");
        // 谨记：这里不能写*，*代表接受所有域名访问，如写*则下面一行代码的携带cookie无效
        response.setHeader("Access-Control-Allow-Origin", origin);
        // true代表允许携带cookie
        response.setHeader("Access-Control-Allow-Credentials", "true");
        response.setHeader("Access-Control-Allow-Methods", "POST, GET, PUT, OPTIONS, DELETE");
        response.setHeader("Access-Control-Max-Age", "3600");
        response.setHeader("Access-Control-Allow-Headers", "x-requested-with,Content-Type,X-CAF-Authorization-Token,sessionToken,X-TOKEN");
        chain.doFilter(req, res);
    }

    @Override
    public void destroy() {
    }

}
