# Supplementary material for: Bidirectional k-nearest neighbor spatial crowdsourcing allocation protocol based on edge computing
Source: PeerJ Comput Sci. 2023 Feb 20;9:e1244. doi: 10.7717/peerj-cs.1244 (PMC10280631; doi:10.7717/peerj-cs.1244)
Supplement: Supplemental Information 2 [file peerj-cs-09-1244-s002.zip › code/com.ssm/src/main/java/com/lucong01/demo/config/WebSocketConfig.java]

package com.lucong01.demo.config;

import org.springframework.context.annotation.Bean;

import org.springframework.stereotype.Component;
import org.springframework.web.socket.server.standard.ServerEndpointExporter;

@Component
public class WebSocketConfig {

    @Bean
    public ServerEndpointExporter serverEndpointExporter(){
        System.out.println("我被注入了");
        return  new ServerEndpointExporter();
    }
}
