# Supplementary material for: Bidirectional k-nearest neighbor spatial crowdsourcing allocation protocol based on edge computing
Source: PeerJ Comput Sci. 2023 Feb 20;9:e1244. doi: 10.7717/peerj-cs.1244 (PMC10280631; doi:10.7717/peerj-cs.1244)
Supplement: Supplemental Information 2 [file peerj-cs-09-1244-s002.zip › code/com.ssm/src/main/java/com/lucong01/demo/controller/IntoLoadpoint.java]

package com.lucong01.demo.controller;


/*
   该类用于将节点纳入路网候选集合中
 */

import com.lucong01.demo.pojo.*;
import com.lucong01.demo.service.LoadPointService;
import com.lucong01.demo.service.LoadPoint_taxiService;
import com.lucong01.demo.service.LoadVectorService;
import com.lucong01.demo.tollKits.MapTool;
import org.springframework.transaction.annotation.Propagation;
import org.springframework.transaction.annotation.Transactional;

import java.math.BigDecimal;
import java.util.ArrayList;
import java.util.List;
import java.util.concurrent.ExecutorService;

import static com.lucong01.demo.controller.LoadDateContorller.*;


public class IntoLoadpoint implements Runnable {

    LoadVectorService loadVectorService;

    LoadPoint_taxiService loadPointTaxiService;

    LoadPointService loadPointService;


    private Taxi taxi;
    //ture表示司机
    private Boolean bool;
    private int size=0;

    IntoLoadpoint( Taxi taxi,Boolean bool,
                   LoadVectorService lvs,
                   LoadPoint_taxiService lpts,
                   LoadPointService lps){
        this.loadVectorService=lvs;
        this.loadPointTaxiService=lpts;
        this.loadPointService=lps;
        this.taxi=taxi;
        this.bool=bool;
    }
    //1.预计算，将汽车纳入节点的候选集，并加入数据集合中
    @Transactional(propagation = Propagation.REQUIRES_NEW)
    public void taxiInto(Taxi taxi){

        List<LoadPoint_Taxi> loadPointTaxiList=new ArrayList<>();
        if(getTaxiLoad(taxi)!=null){
            LoadPoint_Taxi loadPoint_taxi=new LoadPoint_Taxi();
            loadPoint_taxi.setLoadPoint_id(getTaxiLoad(taxi).get(0).getEndId());
            taxi.setLoadpoint(loadPoint_taxi.getLoadpoint_id());
            loadPoint_taxi.setTaxi_id(taxi.getId());
            loadPoint_taxi.setLng(taxi.getLng());
            loadPoint_taxi.setLat(taxi.getLat());
            loadPointTaxiList.add(loadPoint_taxi);
        }
        //插入节点
        loadPointTaxiService.insertSelective(loadPointTaxiList);
    }

    //2.预计算，将乘客纳入节点的候选集，并加入查询集合中
    @Transactional(propagation = Propagation.REQUIRES_NEW)
    public void userInto(Taxi user){

        List<LoadPoint_Taxi> loadPointTaxiList=new ArrayList<>();
        if(getTaxiLoad(user)!=null){
            LoadPoint_Taxi loadPoint_taxi=new LoadPoint_Taxi();
            loadPoint_taxi.setLoadPoint_id(getTaxiLoad(user).get(0).getEndId());
            user.setLoadpoint(loadPoint_taxi.getLoadpoint_id());
            loadPoint_taxi.setUser_id(user.getId());
            loadPoint_taxi.setLng(user.getLng());
            loadPoint_taxi.setLat(user.getLat());
            loadPointTaxiList.add(loadPoint_taxi);
        }
        //插入节点
        loadPointTaxiService.insertSelective_user(loadPointTaxiList);
    }


    /**
     * 本方法用来求车辆所在道路的必经的下一个路口
     * @param taxi 车辆变量
     * @return
     */
    public List<LoadVector> getTaxiLoad(Taxi taxi){

        List<LoadVector> loadVectorList = loadVectorService.queryTaxiLoad(taxi);

        if(loadVectorList == null || loadVectorList.size() == 0){
            System.out.println(loadVectorList.size() + "  :taxi: " + taxi);
            return null;
        }

        int flag = 0;
        BigDecimal min = new BigDecimal(Integer.MAX_VALUE);
        BigDecimal cast = new BigDecimal(Integer.MAX_VALUE);

        LoadPoint aimPoint = new LoadPoint();
        aimPoint.setId(taxi.getId());
        aimPoint.setLat(taxi.getLat());
        aimPoint.setLng(taxi.getLng());
        aimPoint.setNumber(taxi.getNumber());

        for(int i = 0; i < loadVectorList.size(); i++){
            // a,b,c 分别是三个点之间的长度
            BigDecimal a = loadVectorList.get(i).getCast();
            LoadPoint point1 = new LoadPoint();
            point1.setLng(loadVectorList.get(i).getTopLng());
            point1.setLat(loadVectorList.get(i).getRightLat());
            BigDecimal b = new BigDecimal(String.format("%.7f", MapTool.getDistance(aimPoint,point1)));

            point1.setLng(loadVectorList.get(i).getEndLng());
            point1.setLat(loadVectorList.get(i).getLeftLat());
            BigDecimal c = new BigDecimal(String.format("%.7f", MapTool.getDistance(aimPoint,point1)));

            if(b.compareTo(BigDecimal.TEN) == 0 || c.compareTo(BigDecimal.ZERO) == 0){
                flag = i;
                cast = c;
                break;
            }

            // 先判断点是否在直线上
            if (a.add(b).compareTo(c) < 1 || a.add(c).compareTo(b) < 1 || c.add(b).compareTo(a) < 1){
                flag = i;
                cast = c;
                break;
            }

            // 以下采用海伦公式进行点到直线距离的求解,distance是结果
            MapTool mapTool=SafeMaptool.mapToolThreadLocal.get();
            BigDecimal distance = mapTool.getDis(a,b,c,MapTool.TWO);
            // 判断点是否在两点之间
            if (distance.compareTo(BigDecimal.ZERO) == 0){
                flag = i;
                cast = c;
                break;
            }
            // 判断点距离各个线的最短距离
            if(distance.compareTo(min) == -1){
                flag = i;
                min = distance;
                cast = c;
            }

        }

        List<LoadVector> result = new ArrayList<>();
        LoadVector loadVector = new LoadVector();
        loadVector.setEndId(loadVectorList.get(flag).getEndId());
        loadVector.setEndLng(loadVectorList.get(flag).getEndLng());
        loadVector.setLeftLat(loadVectorList.get(flag).getLeftLat());
        loadVector.setCast(cast);
        result.add(loadVector);

        return result;
    }

    /**
     *
     */
    @Override
    public void run() {
        if(this.bool){
            try{
                taxiInto(this.taxi);
                //插入数据集合-司机集合
                dataSet.getAndSet(taxi.getId(),1);
                //插入之后开始加入司机->乘客匹配队列

                //executorServiceT_U.execute(new PickT_U(this.taxi,this.loadPointService,this.loadPointTaxiService));

                System.out.println(Thread.currentThread().getName()+"添加了一位司机"+taxi.getId());
            }catch (Exception e){
                System.out.println(Thread.currentThread().getName()+"添加司机失败"+taxi.getId());
            }

        }else{
            try{
                userInto(this.taxi);
                //插入查询集合-乘客集合
                querySet.getAndSet(taxi.getId(),1);
                //插入之后开始加入司机->乘客匹配队列

                //executorServiceU_T.execute(new PickU_T(this.taxi,this.loadPointService,this.loadPointTaxiService));

                System.out.println(Thread.currentThread().getName()+"添加了一位乘客"+taxi.getId());
            }catch (Exception e){
                System.out.println(Thread.currentThread().getName()+"添加乘客失败"+taxi.getId());
            }

        }
    }
    public synchronized void  addsize(){

    }
}
