# Supplementary material for: Bidirectional k-nearest neighbor spatial crowdsourcing allocation protocol based on edge computing
Source: PeerJ Comput Sci. 2023 Feb 20;9:e1244. doi: 10.7717/peerj-cs.1244 (PMC10280631; doi:10.7717/peerj-cs.1244)
Supplement: Supplemental Information 2 [file peerj-cs-09-1244-s002.zip › code/com.ssm/src/main/java/com/lucong01/demo/controller/LoadDateContorller.java]

package com.lucong01.demo.controller;

import com.alibaba.fastjson.JSON;
import com.alibaba.fastjson.JSONArray;
import com.fasterxml.jackson.core.JsonProcessingException;
import com.fasterxml.jackson.databind.ObjectMapper;
import com.lucong01.demo.pojo.*;
import com.lucong01.demo.service.*;
import com.lucong01.demo.tollKits.Baidu;
import com.lucong01.demo.tollKits.CSVUtils;
import com.lucong01.demo.tollKits.MapTool;
import com.lucong01.demo.tollKits.javaStudyBfs.AStar;
import com.lucong01.demo.tollKits.javaStudyBfs.Dijkstra;
import org.springframework.web.bind.annotation.*;

import javax.annotation.Resource;
import java.io.IOException;
import java.lang.reflect.Executable;
import java.math.BigDecimal;
import java.util.*;
import java.util.concurrent.ExecutorService;
import java.util.concurrent.Executors;
import java.util.concurrent.ThreadPoolExecutor;
import java.util.concurrent.atomic.AtomicInteger;
import java.util.concurrent.atomic.AtomicIntegerArray;

@RestController
public class LoadDateContorller {

    @Resource
    CrossPointService crossPointService;
    @Resource
    LoadVectorService loadVectorService;
    @Resource
    LoadPointService loadPointService;
    @Resource
    TaxiService taxiService;
    @Resource
    FixedTemplateService fixedTemplateService;
    @Resource
    LoadPoint_taxiService loadPointTaxiService;
    @Resource
    Baidu baidu;
    @Resource
    StoAService stoAService;
    @Resource
    DistanceServiceImpl distanceService;

    //定于全局常量查询集合--乘客
    public static AtomicIntegerArray querySet=new AtomicIntegerArray(4000);
    //定义全局常量数据集合--司机
    public static AtomicIntegerArray dataSet=new AtomicIntegerArray(4000);

    public  static int[] delpick=new int[1000];

    //匹配队列线程池乘客——>司机
    public static ExecutorService executorServiceU_T= Executors.newFixedThreadPool(1);
    //匹配队列线程池司机——>乘客
    public static ExecutorService executorServiceT_U= Executors.newFixedThreadPool(1);

    //高并发控制
    public static AtomicInteger lockwait=new AtomicInteger(1);

    //定义结果集合
    public static List<Knnresult> knnresultList=new ArrayList<>();
    //定义路网节点距离矩阵
    public static List<StoA> point_Distance=new ArrayList<>();


    // 定位发起者到各个道路交点之间的信息相关集合
    List<LoadVector> list = null;
    long start;
    long end;
    // 以下三个变量为调用的路网数据
    List<LoadPoint> loadPointList;
    List<CrossPoint> crossPointList;
    List<LoadVector> loadVectorList;

    // 以下aimLoadList 变量为每个汽车到人物的路径
    List<LoadPoint> aimLoadList;

    // selectId
    int selectId = 0;

    // 是否采用dijksttra算法
    boolean isDijkstra = true;

    @Resource
    ObjectMapper objectMapper;


    @GetMapping("/unauthorized")
    public String persistentDate() {
        String response = "";
        List<LoadPoint> loadPointList = new ArrayList<>(MapTool.loadPointSet);
//        List<CrossPoint> crossPointList = new ArrayList<>(MapTool.crossPointSet);
//
//        crossPointService.insertSelective(crossPointList);
//        System.out.println("crossPoint peersistence Success!");

        loadPointService.insertSelective(loadPointList);
        System.out.println("loadPoint peersistence Success!");

        loadVectorService.insertSelective(MapTool.loadVectorList);
        System.out.println("loadVector peersistence Success!");

        response = "数据存入MySQL成功";

        return response;
    }


    public String persistentDate1() {
        String response = "";
        List<LoadPoint> loadPointList = new ArrayList<>(MapTool.loadPointSets);
        List<CrossPoint> crossPointList = new ArrayList<>(MapTool.crossPointSet);
//        List<LoadPoint> taxiList = new ArrayList<>(MapTool.loadPointSet);
//
        crossPointService.insertSelective(crossPointList);
        System.out.println("crossPoint peersistence Success!");

        loadPointService.insertSelective(loadPointList);
        System.out.println("loadPoint peersistence Success!");

        loadVectorService.insertSelective(MapTool.loadVectorList);
        System.out.println("loadVector peersistence Success!");

//        taxiService.insertSelective(taxiList);
//        System.out.println("taxi peersistence Success!");

        response = "数据存入MySQL成功";

        return response;
    }

    /**
     * 主要算法调用方法
     * @param num 车辆位置的区域号
     * @param taxis 车辆信息
     * @param point 乘客信息
     * @param n1 偏移时的偏移量1
     * @param n2 偏移时的偏移量2
     * @param n3 偏移时的偏移量3
     * @param n4 偏移时的偏移量4
     * @return 返回最小路径的距离
     */
    public BigDecimal readDateFromDB(int num, Taxi taxis, LoadPoint point, double n1, double n2, double n3, double n4) {
        System.out.println("算法开始：车辆信息： " + taxis);
        System.out.println("算法开始：乘客信息： " + point);
        String response = "";

        if(this.loadPointList == null){
            this.start = System.currentTimeMillis();
            //this.loadPointList = loadPointService.queryLoadPoint1();
            this.loadPointList = loadPointService.queryByNumber(num);
            this.end = System.currentTimeMillis();
            System.out.println("loadPoint read Success! size: " + this.loadPointList.size() + "  ,time: " + (this.end - this.start));

            if(this.selectId ==3){
                this.loadPointList.forEach(str -> {
                    String lng = str.getLng();
                    String lat = str.getLat();
                    str.setLng(MapTool.getOffsetLng(lng, lat, n1, n2, n3));
                    str.setLat(MapTool.getOffsetLat(lng, lat, n1, n2, n4));
                });
            }
        }


        if(this.crossPointList == null){
            this.start = System.currentTimeMillis();
            this.crossPointList = crossPointService.queryByNumber(num);
            this.end = System.currentTimeMillis();
            System.out.println("crossPoint read Success! size: " + crossPointList.size() + "  ,time: " + (this.end - this.start));

            if(this.selectId ==3){
                this.crossPointList.forEach(str -> {
                    String lng = str.getLng();
                    String lat = str.getLat();
                    str.setLng(MapTool.getOffsetLng(lng,lat, n1, n2, n3));
                    str.setLat(MapTool.getOffsetLat(lng,lat, n1, n2, n4));
                });
            }
        }

        if(this.loadVectorList == null){
            this.start = System.currentTimeMillis();
            this.loadVectorList = loadVectorService.queryLoadVector();
            this.end = System.currentTimeMillis();
            System.out.println("loadVector read Success! size: " + loadVectorList.size() + "  ,time: " + (this.end - this.start));
        }

        if(this.list == null){

            // 得到与中心点的距离参数
            this.list = new ArrayList<>();
            for(CrossPoint node: this.crossPointList){
                // EndId,EndLng,EndLat,这三个属性存入的是定位发起者到各个目标交通枢纽的位置信息，cast保存的则是对应的欧氏距离
                LoadVector loadVector = new LoadVector();
                loadVector.setEndId(node.getId());
                loadVector.setEndLng(node.getLng());
                loadVector.setLeftLat(node.getLat());
                loadVector.setCast(new BigDecimal(String.format("%.7f",MapTool.getDistance(point, node))));
                this.list.add(loadVector);
            }
            // 对用户位置到个标记点的距离进行排序
            Collections.sort(this.list);
            //        list.forEach(str -> System.out.println(str.toString()));
        }

        // 将出租车位置转换成 loadPoint 变量实例
        LoadPoint taxi = new LoadPoint();
        taxi.setLat(taxis.getLat());
        taxi.setLng(taxis.getLng());
        taxi.setId(taxis.getId());
        taxi.setNumber(taxis.getNumber());

        // taxilist是存放 taxi 到距离该车辆周围的路口端点相关的信息
        List<LoadVector> taxiList;
        if(this.selectId == 3) {
            taxiList = this.getTaxiLoad(taxis, n1, n2, n3, n4);
        } else {
            taxiList = this.getTaxiLoad(taxis);
        }

        if(taxiList == null){
            return new BigDecimal("62336");
        }

        // 原第一种方法获取 taxilist 内容
//        for(CrossPoint node: this.crossPointList){
//            // EndId,EndLng,EndLat,这三个属性存入的是车辆到各个目标交通枢纽的位置信息，cast保存的则是对应的欧氏距离
//            LoadVector loadVector = new LoadVector();
//            loadVector.setEndId(node.getId());
//            loadVector.setEndLng(node.getLng());
//            loadVector.setLeftLat(node.getLat());
//            loadVector.setCast(new BigDecimal(String.format("%.7f",MapTool.getDistance(taxi, node))));
//            taxiList.add(loadVector);
//        }
//        // 对车辆位置到个标记点的距离进行排序
//        Collections.sort(taxiList);

        // 创建一个目标坐标进行标记
        LoadPoint start = new LoadPoint();

        this.start = System.currentTimeMillis();

        BigDecimal min = new BigDecimal("25535");
        int carCrossPointId = -1;
        int userCrossPointId = -1;
        for (int i=0; i < taxiList.size(); i++){
            BigDecimal cast = new BigDecimal("0");
            start.setId(taxiList.get(i).getEndId());
            start.setLng(taxiList.get(i).getEndLng());
            start.setLat(taxiList.get(i).getLeftLat());
            cast = cast.add(taxiList.get(i).getCast());

            for(int j = 0; j < 1; j++){
                int id = this.list.get(j).getEndId();

                if(isDijkstra) {
                    Dijkstra dijkstra = new Dijkstra(id);
                    dijkstra.dijkstra(this.loadPointList, start, this.loadVectorList);

                    BigDecimal nums = this.list.get(j).getCast();
                    cast = cast.add(dijkstra.cast);
                    cast = cast.add(nums);

                    // 比较 取出最小路径
                    if(cast.compareTo(min) == -1){
                        carCrossPointId = start.getId();
                        userCrossPointId = this.list.get(j).getEndId();
                        // 保存最短距离
                        min = cast;
                        // 保存最短路径
                        this.aimLoadList = this.getAimLoad(dijkstra, start, point, taxi, start.getId(), id);;
                    }
                    dijkstra = null;
                } else
                    {
                    // 确定终点目标
                    LoadPoint aim = new LoadPoint();
                    aim.setId(this.list.get(j).getEndId());
                    aim.setLng(this.list.get(j).getEndLng());
                    aim.setLat(this.list.get(j).getLeftLat());

                    AStar aStar = new AStar(aim);
                    aStar.astarWork(this.loadPointList, start, this.loadVectorList);

                    BigDecimal nums = this.list.get(j).getCast();
                    cast = cast.add(aStar.cast);
                    cast = cast.add(nums);
//                for(LoadVector l: dijkstra.loadVectorList){
//                    if(l.getEndId() == id){
//                        cast = cast.add(l.getCast());
//                        cast = cast.add(nums);
//                        break;
//                    }
//                }
                    // 比较 取出最小路径
                    if(cast.compareTo(min) == -1){
                        carCrossPointId = start.getId();
                        userCrossPointId = this.list.get(j).getEndId();
                        // 保存最短距离
                        min = cast;
                        // 保存最短路径
                        this.aimLoadList = this.getAimLoad(aStar, start, point, taxi, start.getId(), id);;
                    }
                    aStar = null;
                }

            }
        }

        this.end = System.currentTimeMillis();
        System.out.println("单源点寻路算法完成! 最小路径长度： "+ min
                + "车辆交叉路口id： "+carCrossPointId+ ",用户交叉路口id： "+userCrossPointId+ "  ,time: " + (this.end - this.start));
//        dijkstra.printResoult();

        response = "从MySQL读取数据成功";

        return min;
    }

    /**
     * 本方法用于接受前端传来的筛选好的固定数据
     * @param paramsMap
     * @return
     */
    @PostMapping("/acceptFixedTemplateDate")
    public String acceptFixedTemplateDate(@RequestBody(required = false) Map<String, String> paramsMap) {
        String response = "";
        System.out.println("----------------------------=============================");
        Map<String, Object> objectMap = new HashMap<>();
        // json 数据转换
        // 车辆数据
        List<Taxi> taxiList = JSONArray.parseArray(paramsMap.get("taxiList"),Taxi.class) ;
        // 乘客数据
        LoadPoint point = JSON.parseObject(paramsMap.get("myPoint"),LoadPoint.class);
        int groupId = Integer.parseInt(JSON.parseObject(paramsMap.get("aId"),String.class));

        // 固定数据的列表
        List<FixedTemplate> fixedTemplates = new ArrayList<>();
        FixedTemplate fixedTemplate = new FixedTemplate();
        fixedTemplate.setGroupId(groupId);
        fixedTemplate.setAimId(point.getId());
        fixedTemplate.setLng(point.getLng());
        fixedTemplate.setLat(point.getLat());
        fixedTemplate.setNumber(point.getNumber());
        fixedTemplates.add(fixedTemplate);

        if (null != taxiList) {
            System.out.println("taxiList : " + taxiList.size());

            for(Taxi taxi: taxiList){
                FixedTemplate fixedTemplate1 = new FixedTemplate();
                fixedTemplate1.setGroupId(groupId);
                fixedTemplate1.setAimId(taxi.getId());
                fixedTemplate1.setLng(taxi.getLng());
                fixedTemplate1.setLat(taxi.getLat());
                fixedTemplate1.setNumber(taxi.getNumber());
                fixedTemplates.add(fixedTemplate1);
            }

            int flag = this.fixedTemplateService.insertSelective(fixedTemplates);
            if( flag > 0){
                objectMap.put("code", 200);
                objectMap.put("message", "数据成功存储！");
            }

        } else {
            System.out.println(paramsMap);
            objectMap.put("code", 201);
            objectMap.put("message", "数据传送失败！");
        }
        try {
            response = objectMapper.writeValueAsString(objectMap);
        } catch (JsonProcessingException e) {
            e.printStackTrace();
        }

        return response;
    }

    @GetMapping("/queryFixedTemplate")
    public String queryFixedTemplate(@RequestParam(value = "groupId") int groupId){
        String response = "";
        List<FixedTemplate> fixedTemplateList = this.fixedTemplateService.queryByGroupId(groupId);
        Map<String, Object> objectMap = new HashMap<>();
        if (null != fixedTemplateList) {

            objectMap.put("code", 200);
            objectMap.put("taxis", fixedTemplateList);
        } else {
            objectMap.put("code", 201);
            objectMap.put("message", "读取案例信息失败！");
        }
        try {
            response = objectMapper.writeValueAsString(objectMap);
        } catch (JsonProcessingException e) {
            e.printStackTrace();
        }
        return response;
    }


    //原来的算法
    @PostMapping("/transmitDate")
    public String transmitDate(@RequestBody(required = false) Map<String, String> paramsMap) {
        String response = "";
        System.out.println("----------------------------=============================");
        Map<String, Object> objectMap = new HashMap<>();
        // json 数据转换
        // 车辆数据
        List<Taxi> taxiList = JSONArray.parseArray(paramsMap.get("taxiList"),Taxi.class) ;
        // 乘客数据
        LoadPoint point = JSON.parseObject(paramsMap.get("myPoint"),LoadPoint.class);
        String aId = JSON.parseObject(paramsMap.get("aId"),String.class);


        if (null != taxiList) {
//            objectMap.put("phone", taxiList);
            System.out.println("============================================");
            System.out.println("taxiList : " + taxiList.size());

            this.start = System.currentTimeMillis();
            List<TaxiCost> taxiCostList = new ArrayList<>();
            for(Taxi taxi: taxiList){
                TaxiCost taxiCost = new TaxiCost();
                taxiCost.setId(taxi.getId());
                if(aId.equals("1")){
                    // 欧式算法计算
                    this.selectId = 1;
                    taxiCost.setToUserCast(this.readByOshi(taxi, point));
                    // 保存最短路径
                    taxiCost.setLoadList(this.aimLoadList);
                    this.aimLoadList = null;
                }else if((aId.equals("2"))) {
                    // 调用 结合路网的寻路算法
                    // 保存最短距离
                    this.selectId = 2;
                    this.isDijkstra = true;
                    taxiCost.setToUserCast(this.readDateFromDB(point.getNumber(), taxi, point, 0.00002, 0.000003, 0.0065, 0.006));
                    // 保存最短路径
                    taxiCost.setLoadList(this.aimLoadList);
                    this.aimLoadList = null;
                }else if((aId.equals("3"))){
                    // 调用 偏移算法
                    // 确定选择的算法类型，1或2或3
                    this.selectId = 3;
                    this.isDijkstra = true;
                    // 寻找并保存最短距离
                    taxiCost.setToUserCast(this.readDateFromDB(point.getNumber(), taxi, point, 0.00002, 0.000003, 0.0065, 0.006));
                    // 保存最短路径
                    taxiCost.setLoadList(this.aimLoadList);
                    this.aimLoadList = null;
                }else if((aId.equals("4"))){
                    // 采用 AStar 算法进行寻路
                    this.selectId = 2;
                    this.isDijkstra = false;
                    // 寻找并保存最短距离
                    taxiCost.setToUserCast(this.readDateFromDB(point.getNumber(), taxi, point, 0.00002, 0.000003, 0.0065, 0.006));
                    // 保存最短路径/
                    taxiCost.setLoadList(this.aimLoadList);
                    this.aimLoadList = null;
                }else if((aId.equals("5"))){
                    // 采用 AStar 算法进行寻路
                    this.selectId = 3;
                    this.isDijkstra = false;
                    // 寻找并保存最短距离
                    taxiCost.setToUserCast(this.readDateFromDB(point.getNumber(), taxi, point, 0.00002, 0.000003, 0.0065, 0.006));
                    // 保存最短路径
                    taxiCost.setLoadList(this.aimLoadList);
                    this.aimLoadList = null;
                }
                taxiCostList.add(taxiCost);
            }
            Collections.sort(taxiCostList);

            this.end = System.currentTimeMillis();
            System.out.println("time: " + (this.end - this.start));
            taxiCostList.forEach(str -> System.out.println(str.toString()));

            System.out.println("============================================");
            objectMap.put("code", 200);
            objectMap.put("data", taxiCostList.get(0).getId());
            objectMap.put("taxiList", taxiCostList);
        } else {
            System.out.println(paramsMap);
            objectMap.put("code", 201);
            objectMap.put("message", "数据传送失败！");
        }
        try {
            response = objectMapper.writeValueAsString(objectMap);
        } catch (JsonProcessingException e) {
            e.printStackTrace();
        }

        // 将本次调用算法的复用变量重置
        this.crossPointList = null;
        this.loadPointList = null;
        this.list = null;

        return response;
    }


    //knn的算法
    @PostMapping("/transmitDates")
    public String transmitDates(@RequestBody(required = false) Map<String, String> paramsMap) throws IOException {
        knnresultList.clear();

        String response = "";
        System.out.println("----------------------------=============================");
        Map<String, Object> objectMap = new HashMap<>();
        // json 数据转换
        // 车辆数据
        Integer len=JSON.parseObject(paramsMap.get("len"),Integer.class);
        int choose=JSON.parseObject(paramsMap.get("aId"),Integer.class);
        int len1=len.intValue();
        List<Taxi> tempList=JSONArray.parseArray(paramsMap.get("taxiList"),Taxi.class);
        List<Taxi> taxiList=new ArrayList<>();
        List<Taxi> usersList=new ArrayList<>();
        for(int i=0;i<len1;i++){
            if(i%2==0){
                taxiList.add(tempList.get(i));
                continue;
            }
            usersList.add(tempList.get(i));
        }
         /*taxiList = JSONArray.parseArray(paramsMap.get("taxiList"),Taxi.class).subList(0,len1/2);
        // 乘客数据
         usersList = JSON.parseArray(paramsMap.get("usersList"),Taxi.class).subList(len1/2,len1);*/


        String aId = JSON.parseObject(paramsMap.get("aId"),String.class);


        //对比的算法
        if(choose==0){
            List<Map<String,Object>> dijusre=new ArrayList<>();
            //预计算，计算用户到周围节点的距离
            this.start = System.currentTimeMillis();
            Long temptimestatr;
            Long temptimeend;
            for (Taxi user : usersList) {
                double number=Double.parseDouble(user.getLng());
                double number1=Double.parseDouble(user.getLat());
                double k=0.012;
                temptimestatr=System.currentTimeMillis();
                this.loadPointList = loadPointService.queryByNumber1(number-k, number+k, number1-k,number1+k);
                int num=user.getNumber();

                    //this.loadPointList = loadPointService.queryByNumber(num);
                    temptimeend = System.currentTimeMillis();
                    System.out.println("loadPoint read Success! size: " + this.loadPointList.size() + "  ,time: " + (temptimeend - temptimestatr));


                temptimestatr=System.currentTimeMillis();
                    this.crossPointList = crossPointService.queryByNumber(num);
                temptimeend = System.currentTimeMillis();
                    System.out.println("crossPoint read Success! size: " + crossPointList.size() + "  ,time: " + (temptimeend - temptimestatr));


                if(this.loadVectorList == null){
                    temptimestatr=System.currentTimeMillis();
                    this.loadVectorList = loadVectorService.queryLoadVector();
                    temptimeend = System.currentTimeMillis();
                    System.out.println("loadVector read Success! size: " + loadVectorList.size() + "  ,time: " + (temptimeend - temptimestatr));
                }
                LoadPoint point=new LoadPoint();
                point.setLng(user.getLng());
                point.setLat(user.getLat());
                if(this.list == null){

                    // 得到与中心点的距离参数
                    this.list = new ArrayList<>();
                    for(CrossPoint node: this.crossPointList){
                        // EndId,EndLng,EndLat,这三个属性存入的是定位发起者到各个目标交通枢纽的位置信息，cast保存的则是对应的欧氏距离
                        LoadVector loadVector = new LoadVector();
                        loadVector.setEndId(node.getId());
                        loadVector.setEndLng(node.getLng());
                        loadVector.setLeftLat(node.getLat());
                        //loadVector.setCast(new BigDecimal(String.format("%.7f",MapTool.getDistance(point, node))));
                        loadVector.setCast(BigDecimal.ZERO);
                        this.list.add(loadVector);
                    }
                    // 对用户位置到个标记点的距离进行排序
                    Collections.sort(this.list);
                    //        list.forEach(str -> System.out.println(str.toString()));
                }

                // taxitolist是存放 user 到距离该车辆周围的路口端点相关的信息
                List<LoadVector> taxitoList;
                taxitoList = this.getTaxiLoad(user);
                LoadPoint start = new LoadPoint();

                BigDecimal min = new BigDecimal("25535");

                BigDecimal cast = new BigDecimal("0");
                start.setId(taxitoList.get(0).getEndId());
                start.setLng(taxitoList.get(0).getEndLng());
                start.setLat(taxitoList.get(0).getLeftLat());
                cast = cast.add(taxitoList.get(0).getCast());


                Dijkstra dijkstra = new Dijkstra();
                dijkstra.dijkstra(this.loadPointList, start, this.loadVectorList);

                Map map=new HashMap();
                map.put("userid",user.getId());
                map.put("dij",dijkstra);
                map.put("cast",cast);
                dijusre.add(map);


                this.crossPointList = null;
                this.loadPointList = null;

                this.list = null;
            }
            this.end = System.currentTimeMillis();
            //2.遍历司机，对每个司机遍历每个乘客
            System.out.println(" 预计算time: " + (this.end - this.start));
            this.start = System.currentTimeMillis();
            for(Taxi taxi:taxiList){
                List<LoadVector> nextpoint=this.getTaxiLoad(taxi);
                //存放用户编号
                int flag=-1;
                BigDecimal min = new BigDecimal("25535");
                Taxi tempuser=new Taxi();
                for(Taxi user:usersList){


                    for(int i=0;i<dijusre.size();i++){
                        if (Integer.parseInt(dijusre.get(i).get("userid").toString())==user.getId()){
                            BigDecimal cost = new BigDecimal("0");
                            Dijkstra dijkstra= (Dijkstra)dijusre.get(i).get("dij");
                            cost= dijkstra.getCost(nextpoint.get(0).getEndId());
                            cost.add(nextpoint.get(0).getCast());
                            if(cost.compareTo(min)==-1) {
                                min=cost;
                                flag=user.getId();
                                tempuser=user;
                            }
                            break;
                        }
                    }

                }
                if(tempuser.getId()!=0){
                    System.out.println("司机"+taxi.getId()+"与用户"+tempuser.getId()+"匹配成功");
                    Knnresult knnresult = new Knnresult();
                    knnresult.setTaxi_id(taxi.getId());
                    knnresult.setUser_id(flag);
                    knnresult.setDistance(min.intValue());
                    knnresult.setTaxi_lng(taxi.getLng());
                    knnresult.setTaxi_lat(taxi.getLat());
                    knnresult.setUser_lng(tempuser.getLng());
                    knnresult.setUser_lat(tempuser.getLat());
                    knnresultList.add(knnresult);
                    usersList.remove(tempuser);
                }
            }
            this.end = System.currentTimeMillis();
            int totalcost=0;
            for(Knnresult k:knnresultList) {
                Baidu bd=SafeMaptool.baiduThreadLocal.get();
                int lscost = bd.run(k.getTaxi_lng(), k.getTaxi_lat(), k.getUser_lng(), k.getUser_lat());
                k.setDistance(lscost);
                totalcost=lscost+totalcost;
                try {
                    Thread.sleep(200);
                } catch (InterruptedException e) {
                    e.printStackTrace();
                }
            }
            System.out.println("总路程"+totalcost);
            System.out.println(" 匹配time: " + (this.end - this.start));
            Map<String,Object> resultmap=new HashMap<>();
            System.out.println("============================================");
            objectMap.put("code", 200);
            objectMap.put("data",resultmap);
            objectMap.put("taxiList", knnresultList);
            try {
                response = objectMapper.writeValueAsString(objectMap);
            } catch (JsonProcessingException e) {
                e.printStackTrace();
            }
            return response;

        }
        /*
            12维参考集算法
        */
        else if(choose==1){
            List<Map<String,Object>> dijusre=new ArrayList<>();
            //1.选取12个节点
                // 调用 结合路网的寻路算法
            //2.计算每个坐标到其他交叉点的迪杰斯特拉距离，得到预计算结果
                    //读取交叉口列表
            if(this.crossPointList == null){
                this.start = System.currentTimeMillis();
                this.crossPointList = crossPointService.queryCrossPoint();
                this.end = System.currentTimeMillis();
                System.out.println("crossPoint read Success! size: " + crossPointList.size() + "  ,time: " + (this.end - this.start));
            }
            if(this.loadPointList == null){
                this.start = System.currentTimeMillis();
                this.loadPointList = loadPointService.queryLoadPoint1();
                this.end = System.currentTimeMillis();
                System.out.println("crossPoint read Success! size: " + crossPointList.size() + "  ,time: " + (this.end - this.start));

            }
                    //读取道路列表
            if(this.loadVectorList == null){
                this.start = System.currentTimeMillis();
                this.loadVectorList = loadVectorService.queryLoadVector();
                this.end = System.currentTimeMillis();
                System.out.println("loadVector read Success! size: " + loadVectorList.size() + "  ,time: " + (this.end - this.start));
            }
            if(this.list == null){

                // 得到与中心点的距离参数
                this.list = new ArrayList<>();
                for(CrossPoint node: this.crossPointList){
                    // EndId,EndLng,EndLat,这三个属性存入的是定位发起者到各个目标交通枢纽的位置信息，cast保存的则是对应的欧氏距离
                    LoadVector loadVector = new LoadVector();
                    loadVector.setEndId(node.getId());
                    loadVector.setEndLng(node.getLng());
                    loadVector.setLeftLat(node.getLat());
                    loadVector.setCast(BigDecimal.ZERO);
                    this.list.add(loadVector);
                }
                // 对用户位置到个标记点的距离进行排序
                Collections.sort(this.list);
            }
            // taxitolist是存放 user 到距离该车辆周围的路口端点相关的信息
            List<LoadVector> taxitoList;

            LoadPoint start = new LoadPoint();
            BigDecimal min = new BigDecimal("25535");
            BigDecimal cast = new BigDecimal("0");
            //随机选24个坐标
            /*List<LoadPoint> douloadpoint=new ArrayList<>();
            douloadpoint.addAll(this.loadPointList);
            Collections.shuffle(douloadpoint);
            List<LoadPoint> sublist=douloadpoint.subList(0,24);*/

            /*List<LoadPoint> douloadpoint=loadPointService.querytest();
             */
           /* List<LoadPoint> sublist=loadPointService.querytest1();

            for(LoadPoint temp:this.loadPointList){
                if(temp.getId()<=5287){
                    continue;
                }
                Baidu baidu=new Baidu();
                String s = baidu.run3(temp, sublist);
                Distance distance=new Distance();
                distance.setId(temp.getId());
                distance.setDistance(s);
                List<Distance> list=new ArrayList<>();
                list.add(distance);
                distanceService.insertSelective(list);
                try {
                    Thread.sleep(1300);
                    System.out.println("休息1秒");
                } catch (InterruptedException e) {
                    e.printStackTrace();
                }
            }*/


            /*for(LoadPoint temp:this.loadPointList){
                int startid=temp.getId();
                List<StringBuilder> text=new ArrayList<>();

                LoadPoint aim = new LoadPoint();
                aim.setId(13698);
                aim.setLng("119.36705940520035");
                aim.setLat("26.035906153959186");
                StringBuilder lstext=new StringBuilder("");
                //int sf_12w[]={}
                for (int i=0;i<sublist.size();i++){
                    aim.setId(sublist.get(i).getId());
                    AStar aStar = new AStar(aim);
                    aStar.astarWork(this.loadPointList, temp, this.loadVectorList);
                    cast = aStar.cast;
                    lstext.append(aim.getId()+" "+cast+",");
                }
                text.add(lstext);
            }*/
            //迪杰斯特拉
            /*for (LoadPoint temp:this.loadPointList){
                Dijkstra dijkstra = new Dijkstra();
                dijkstra.dijkstra(this.loadPointList, temp, this.loadVectorList);
                int startid=temp.getId();
                StringBuilder text=new StringBuilder("");
                for(LoadVector loadVector:dijkstra.loadVectorList){
                    int endid=-1;
                    text.append("["+loadVector.getEndId()+","+loadVector.getCast().toString()+"]");
                }
                Distance distance=new Distance();
                distance.setId(temp.getId());
                distance.setDistance(text.toString());
                List<Distance> list=new ArrayList<>();
                list.add(distance);
                distanceService.insertSelective(list);
            }*/
            this.start = System.currentTimeMillis();
            //读取3457个坐标的12维坐标
            List<Distance> selectall = distanceService.selectall();
            List<String[]> point24=new ArrayList<>();
            String needformat="";
            for (Distance d : selectall) {
                needformat=d.getDistance();
                String[] splits=new String[24];
                splits = needformat.split("]");
                for(int i=0;i<splits.length;i++){
                    splits[i]=splits[i].substring(splits[i].indexOf(",")+1);
                }
                point24.add(splits);
            }

            int userd=0;
            int taxid=0;
            for(Taxi user : usersList){
                //本方法用来求车辆所在道路的必经的下一个路口
                taxitoList = this.getTaxiLoad(user);
                start.setId(taxitoList.get(0).getEndId());
                for (Distance d: selectall) {
                    if (d.getId()==start.getId()){
                        userd=selectall.indexOf(d);
                        break;
                    }
                }
                /*start.setLng(taxitoList.get(0).getEndLng());
                start.setLat(taxitoList.get(0).getLeftLat());
                cast = cast.add(taxitoList.get(0).getCast());
                Dijkstra dijkstra = new Dijkstra();
                dijkstra.dijkstra(this.loadPointList, start, this.loadVectorList);
                cast = cast.add(taxitoList.get(0).getCast());*/
                LoadPoint taxistart=new LoadPoint();
                //存放最短距离
                int lssamll=Integer.MAX_VALUE;

                Taxi lstaxi=taxiList.get(0);
                for(Taxi taxi:taxiList){
                    if(
                            //taxi.getNumber()!=user.getNumber()
                            MapTool.getDistance1(Double.parseDouble(taxi.getLng()),Double.parseDouble(taxi.getLat()),
                                    Double.parseDouble(user.getLng()),Double.parseDouble(user.getLat()))>1.8
                    ) {
                        continue;
                    }
                    taxitoList = this.getTaxiLoad(taxi);
                    taxistart.setId(taxitoList.get(0).getEndId());
                    int lsbig=0;
                    int sum=0;
                    for (Distance d: selectall) {
                        if (d.getId()==taxistart.getId()){
                            taxid=selectall.indexOf(d);
                            break;
                        }

                    }

                    for (int i=0;i<24;i++){
                        sum=Math.abs(Integer.parseInt(point24.get(userd)[i])-Integer.parseInt(point24.get(taxid)[i]));
                        if(sum>lsbig){
                            lsbig=sum;
                        }
                    }
                    if(lsbig<lssamll){
                        lstaxi=taxi;
                        lssamll=lsbig;
                    }

                }

                if(lssamll>4000||MapTool.getDistance1(Double.parseDouble(lstaxi.getLng()),Double.parseDouble(lstaxi.getLat()),
                        Double.parseDouble(user.getLng()),Double.parseDouble(user.getLat()))>1.8){
                    System.out.println("匹配失败");continue;
                }
                System.out.println("司机"+lstaxi.getId()+"与用户"+user.getId()+"匹配成功");
                WebSocket.sendMessage("司机"+lstaxi.getId()+"与用户"+user.getId()+"匹配成功");
                Knnresult knnresult = new Knnresult();
                knnresult.setTaxi_id(lstaxi.getId());
                knnresult.setUser_id(user.getId());
                knnresult.setDistance(lssamll);
                knnresult.setTaxi_lng(lstaxi.getLng());
                knnresult.setTaxi_lat(lstaxi.getLat());
                knnresult.setUser_lng(user.getLng());
                knnresult.setUser_lat(user.getLat());
                taxiList.remove(lstaxi);
                //usersList.remove(user);
                knnresultList.add(knnresult);
            }
            this.end = System.currentTimeMillis();
            int totalcost=0;
            for(Knnresult k:knnresultList) {
                Baidu bd=SafeMaptool.baiduThreadLocal.get();
                int lscost = bd.run(k.getTaxi_lng(), k.getTaxi_lat(), k.getUser_lng(), k.getUser_lat());
                k.setDistance(lscost);
                totalcost=lscost+totalcost;
                try {
                    Thread.sleep(200);
                } catch (InterruptedException e) {
                    e.printStackTrace();
                }
            }
            System.out.println("总路程"+totalcost);
            System.out.println(" 匹配time: " + (this.end - this.start));
            Map<String,Object> resultmap=new HashMap<>();
            System.out.println("============================================");
            objectMap.put("code", 200);
            objectMap.put("data",resultmap);
            objectMap.put("taxiList", knnresultList);
            try {
                response = objectMapper.writeValueAsString(objectMap);
            } catch (JsonProcessingException e) {
                e.printStackTrace();
            }
            return response;


            /*for(Taxi user : taxiList){
                //本方法用来求车辆所在道路的必经的下一个路口
                taxitoList = this.getTaxiLoad(user);
                start.setId(taxitoList.get(0).getEndId());
                start.setLng(taxitoList.get(0).getEndLng());
                start.setLat(taxitoList.get(0).getLeftLat());
                cast = cast.add(taxitoList.get(0).getCast());
                Dijkstra dijkstra = new Dijkstra();
                dijkstra.dijkstra(this.loadPointList, start, this.loadVectorList);
                Map map=new HashMap();
                map.put("userid",user.getId());
                map.put("dij",dijkstra);
                map.put("cast",cast);
                dijusre.add(map);


            }*/

             // 保存最短路径
            //3.基于预计算结果得到12维坐标集
            //4.以乘客列表为队列排序匹配
            //5.得到乘客区域，筛选乘客区域附近司机
            //6.两层循环得到最近的司机
            //结束
        }
        else
            {

            //插入司机线程池
            ExecutorService executorServiceT= Executors.newFixedThreadPool(5);
            //插入乘客线程池
            ExecutorService executorServiceU= Executors.newFixedThreadPool(5);

            //knn正向算法开始
            //1.将司机纳入节点
            long temptime=0;
            temptime=System.currentTimeMillis();
            this.start = System.currentTimeMillis();
            for (Taxi taxi : taxiList) {

                //放入线程池里面执行
                executorServiceT.execute(new IntoLoadpoint(taxi,true,this.loadVectorService,this.loadPointTaxiService,this.loadPointService));

            }
            //2.将乘客纳入节点
            for (Taxi taxi : usersList) {
                //放入线程池里面执行
                executorServiceU.execute(new IntoLoadpoint(taxi,false,this.loadVectorService,this.loadPointTaxiService,this.loadPointService));

            }
            //预计算完成之后开始匹配
            ThreadPoolExecutor tp1 = ((ThreadPoolExecutor) executorServiceU);
            ThreadPoolExecutor tp2 = ((ThreadPoolExecutor) executorServiceT);

            while(tp1.getActiveCount()+tp2.getActiveCount()!=0){

                try {
                    Thread.sleep(200);
                } catch (InterruptedException e) {
                    e.printStackTrace();
                }
            }
            System.out.println("预计算完成------用时"+(System.currentTimeMillis()-temptime)/1000.0+"秒");
            int numberU=0;
            int numberT=0;
            this.start=System.currentTimeMillis();
            for (Taxi taxi : usersList) {
                //如果在集合里面
                if(querySet.get(taxi.getId())==1){
                    numberU++;
                    System.out.println("乘客"+taxi.getId()+"开始寻找附近的司机");
                    executorServiceU_T.execute(new PickU_T(taxi,this.loadPointService,this.loadPointTaxiService,this.stoAService));
                }
            }
            /*for (Taxi taxi : taxiList) {
                //如果在集合里面
                if(dataSet.get(taxi.getId())==1){
                    numberT++;
                    System.out.println("司机"+taxi.getId()+"开始寻找附近的乘客");
                    executorServiceT_U.execute(new PickT_U(taxi,this.loadPointService,this.loadPointTaxiService,this.stoAService));
                }
            }*/


            Map<String,Object> resultmap=new HashMap<>();

            try {
                Thread.sleep(1000);
            } catch (InterruptedException e) {
                e.printStackTrace();
            }
            //knn正向算法结束
            ThreadPoolExecutor tpe1 = ((ThreadPoolExecutor) executorServiceU_T);
            ThreadPoolExecutor tpe2 = ((ThreadPoolExecutor) executorServiceT_U);
            while(tpe1.getActiveCount()+tpe2.getActiveCount()!=0){
                System.out.println("程序还在匹配，请等待");
                //如果还有线程在执行就再等100毫秒
                try {
                    Thread.sleep(100);
                } catch (InterruptedException e) {
                    e.printStackTrace();
                }
            }
            this.end = System.currentTimeMillis();
            System.out.println("time: " + (this.end - this.start));

            //taxiCostList.forEach(str -> System.out.println(str.toString()));

            System.out.println("============================================");
            objectMap.put("code", 200);
            objectMap.put("data",resultmap);
            objectMap.put("taxiList", knnresultList);
            int totalcost=0;
            for(Knnresult k:knnresultList) {
                Baidu bd=SafeMaptool.baiduThreadLocal.get();
                int lscost = bd.run(k.getTaxi_lng(), k.getTaxi_lat(), k.getUser_lng(), k.getUser_lat());
                k.setDistance(lscost);
                totalcost=lscost+totalcost;
                try {
                    Thread.sleep(200);
                } catch (InterruptedException e) {
                    e.printStackTrace();
                }
            }
            System.out.println("总路程"+totalcost);

            System.out.println("本次乘客："+len1/2+"人，司机"+len1/2+"人"+"匹配成功"+knnresultList.size()+"对");
            System.out.println(paramsMap);
            try {
                stoAService.insertSelective(point_Distance);
            }catch (Exception e){
                System.out.println("插入值为空");
            }


            point_Distance.clear();
            try {
                response = objectMapper.writeValueAsString(objectMap);
            } catch (JsonProcessingException e) {
                e.printStackTrace();
            }


            // 将本次调用算法的复用变量重置
            querySet=null;
            dataSet=null;

            this.crossPointList = null;
            this.loadPointList = null;

            this.list = null;

            return response;
        }


    }

    

    /**
     * 用来进行车辆随机取点生成 num 个车辆位置
     * @param num 随机生成的车辆位置数量
     * @return
     */
    @GetMapping("/queryTaxis")
    public String queryTaxis(@RequestParam(value = "num") int num){
        String response = "";
        List<Taxi> taxiList = taxiService.queryTaxi();
        Map<String, Object> objectMap = new HashMap<>();
        if (null != taxiList) {
            Set<Taxi> taxiSet = new HashSet<>(taxiList);
            taxiList = new ArrayList<>();
            Iterator it = taxiSet.iterator();
            int count=0;
            while (it.hasNext()){
                Taxi taxi = (Taxi) it.next();
                taxi.setId(count++);
                taxiList.add(taxi);
                if(taxiList.size() >= num){
                    break;
                }
            }
            objectMap.put("code", 200);
            objectMap.put("taxis", taxiList);
        } else {
            objectMap.put("code", 201);
            objectMap.put("message", "随机生成车辆信息失败！");
        }
        try {
            response = objectMapper.writeValueAsString(objectMap);
        } catch (JsonProcessingException e) {
            e.printStackTrace();
        }
        return response;
    }

    /**
     * 欧式距离算法实现
     * @param taxis
     * @param point
     * @return
     */
    public BigDecimal readByOshi(Taxi taxis, LoadPoint point){
        this.start = System.currentTimeMillis();
        LoadPoint taxi = new LoadPoint();
        taxi.setLat(taxis.getLat());
        taxi.setLng(taxis.getLng());
        taxi.setId(taxis.getId());
        taxi.setNumber(taxis.getNumber());

        BigDecimal cast = new BigDecimal(String.format("%.7f",MapTool.getDistance(taxi,point)));
        this.end = System.currentTimeMillis();
        System.out.println("欧式距离算法完成！ 最短路径长度为： " + cast + "  ,time: " + (this.end - this.start));

        List<LoadPoint> loadlist = new ArrayList<>();

        loadlist.add(point);
        loadlist.add(taxi);

        // 保存路径
        this.aimLoadList = loadlist;


        return cast;
    }

    /**
     * 本方法用来求车辆所在道路的必经的下一个路口
     * @param taxi 车辆变量
     * @return
     */
    public List<LoadVector> getTaxiLoad(Taxi taxi){

        List<LoadVector> loadVectorList = loadVectorService.queryTaxiLoad(taxi);

        if(loadVectorList == null || loadVectorList.size() == 0){
            System.out.println(loadVectorList.size() + "  :taxi: " + taxi);
            return null;
        }

        int flag = 0;
        BigDecimal min = new BigDecimal(Integer.MAX_VALUE);
        BigDecimal cast = new BigDecimal(Integer.MAX_VALUE);

        LoadPoint aimPoint = new LoadPoint();
        aimPoint.setId(taxi.getId());
        aimPoint.setLat(taxi.getLat());
        aimPoint.setLng(taxi.getLng());
        aimPoint.setNumber(taxi.getNumber());

        for(int i = 0; i < loadVectorList.size(); i++){
            // a,b,c 分别是三个点之间的长度
            BigDecimal a = loadVectorList.get(i).getCast();
            LoadPoint point1 = new LoadPoint();
            point1.setLng(loadVectorList.get(i).getTopLng());
            point1.setLat(loadVectorList.get(i).getRightLat());
            BigDecimal b = new BigDecimal(String.format("%.7f", MapTool.getDistance(aimPoint,point1)));

            point1.setLng(loadVectorList.get(i).getEndLng());
            point1.setLat(loadVectorList.get(i).getLeftLat());
            BigDecimal c = new BigDecimal(String.format("%.7f", MapTool.getDistance(aimPoint,point1)));

            if(b.compareTo(BigDecimal.TEN) == 0 || c.compareTo(BigDecimal.ZERO) == 0){
                flag = i;
                cast = c;
                break;
            }

            // 先判断点是否在直线上
            if (a.add(b).compareTo(c) < 1 || a.add(c).compareTo(b) < 1 || c.add(b).compareTo(a) < 1){
                flag = i;
                cast = c;
                break;
            }

            // 以下采用海伦公式进行点到直线距离的求解,distance是结果
            BigDecimal distance = MapTool.getDis(a,b,c,MapTool.TWO);
            // 判断点是否在两点之间
            if (distance.compareTo(BigDecimal.ZERO) == 0){
                flag = i;
                cast = c;
                break;
            }
            // 判断点距离各个线的最短距离
            if(distance.compareTo(min) == -1){
                flag = i;
                min = distance;
                cast = c;
            }

        }

        List<LoadVector> result = new ArrayList<>();
        LoadVector loadVector = new LoadVector();
        loadVector.setEndId(loadVectorList.get(flag).getEndId());
        loadVector.setEndLng(loadVectorList.get(flag).getEndLng());
        loadVector.setLeftLat(loadVectorList.get(flag).getLeftLat());
        loadVector.setCast(cast);
        result.add(loadVector);

        return result;
    }

    /**
     * 本方法用来求车辆所在道路的必经的下一个路口,使用偏移算法时！！！
     * @param taxi 车辆变量
     * @return
     */
    public List<LoadVector> getTaxiLoad(Taxi taxi, double n1, double n2, double n3, double n4){
        LoadPoint loadPoint = new LoadPoint();
        loadPoint.setLng(taxi.getLng());
        loadPoint.setLat(taxi.getLat());
        loadPoint = MapTool.getCorrectPoint(loadPoint,0.00002, 0.000003, 0.0065, 0.006);
        // 重新封装车辆变量
        Taxi offsetTaxi = new Taxi();
        offsetTaxi.setLng(loadPoint.getLng());
        offsetTaxi.setLat(loadPoint.getLat());

        List<LoadVector> loadVectorList = loadVectorService.queryTaxiLoad(offsetTaxi);

        if(loadVectorList == null || loadVectorList.size() == 0){
            System.out.println(loadVectorList.size() + "  :taxi: " + taxi);
            return null;
        }

        // 将位置进行偏移
        loadVectorList.forEach(str -> {
            String lng = str.getTopLng();
            String lat = str.getRightLat();
            str.setTopLng(MapTool.getOffsetLng(lng,lat,0.00002,0.000003,0.0065));
            str.setRightLat(MapTool.getOffsetLat(lng,lat,0.00002,0.000003,0.006));

            lng = str.getEndLng();
            lat = str.getLeftLat();
            str.setEndLng(MapTool.getOffsetLng(lng,lat,0.00002,0.000003,0.0065));
            str.setLeftLat(MapTool.getOffsetLat(lng,lat,0.00002,0.000003,0.006));
        });

        int flag = 0;
        BigDecimal min = new BigDecimal(Integer.MAX_VALUE);
        BigDecimal cast = new BigDecimal(Integer.MAX_VALUE);

        LoadPoint aimPoint = new LoadPoint();
        aimPoint.setId(taxi.getId());
        aimPoint.setLat(taxi.getLat());
        aimPoint.setLng(taxi.getLng());
        aimPoint.setNumber(taxi.getNumber());

        for(int i = 0; i < loadVectorList.size(); i++){
            // a,b,c 分别是三个点之间的长度
            BigDecimal a = loadVectorList.get(i).getCast();
            LoadPoint point1 = new LoadPoint();
            point1.setLng(loadVectorList.get(i).getTopLng());
            point1.setLat(loadVectorList.get(i).getRightLat());
            BigDecimal b = new BigDecimal(String.format("%.7f", MapTool.getDistance(aimPoint,point1)));

            point1.setLng(loadVectorList.get(i).getEndLng());
            point1.setLat(loadVectorList.get(i).getLeftLat());
            BigDecimal c = new BigDecimal(String.format("%.7f", MapTool.getDistance(aimPoint,point1)));

            if(b.compareTo(BigDecimal.TEN) == 0 || c.compareTo(BigDecimal.ZERO) == 0){
                flag = i;
                cast = c;
                break;
            }

            // 先判断点是否在直线上
            if (a.add(b).compareTo(c) < 1 || a.add(c).compareTo(b) < 1 || c.add(b).compareTo(a) < 1){
                flag = i;
                cast = c;
                break;
            }

            // 以下采用海伦公式进行点到直线距离的求解,distance是结果
            BigDecimal distance = MapTool.getDis(a,b,c,MapTool.TWO);
            // 判断点是否在两点之间
            if (distance.compareTo(BigDecimal.ZERO) == 0){
                flag = i;
                cast = c;
                break;
            }

//            if(b.compareTo(c) == -1) {
//                distance = b;
//            } else {
//                distance = c;
//            }

            // 判断点距离各个线的最短距离
            if(distance.compareTo(min) == -1){
                flag = i;
                min = distance;
                cast = c;
            }


        }

        List<LoadVector> result = new ArrayList<>();
        LoadVector loadVector = new LoadVector();
        loadVector.setEndId(loadVectorList.get(flag).getEndId());
        loadVector.setEndLng(loadVectorList.get(flag).getEndLng());
        loadVector.setLeftLat(loadVectorList.get(flag).getLeftLat());
        loadVector.setCast(cast);
        result.add(loadVector);

        return result;
    }

    /**
     * 用来保存寻找到的车辆到乘客的最短路径的方法，Dijkstra 算法模式下
     * @param dijkstra 寻路算法变量，已经保存了最短路径的相关信息，等待本方法整合
     * @param startNode 汽车初始道路节点
     * @param userPoint 乘客节点
     * @param carPoint 汽车节点
     * @param startId 汽车初始道路节点id
     * @param aimId 最终目标节点id
     * @return
     */
    private List<LoadPoint> getAimLoad(Dijkstra dijkstra, LoadPoint startNode, LoadPoint userPoint, LoadPoint carPoint, int startId, int aimId){
        List<LoadPoint> loadlist = new ArrayList<>();
        // 添加用户位置
        loadlist.add(userPoint);
        // 记录目标节点id
        int nodeId = aimId;
        // 寻找并添加车辆行驶道路节点,从终点向起始点逆向寻找
        while (nodeId != startId){
            for (LoadVector loadVector : dijkstra.loadVectorList){
                if(nodeId == loadVector.getEndId()){
                    LoadPoint loadPoint = new LoadPoint();
                    loadPoint.setId(loadVector.getEndId());
                    loadPoint.setLng(loadVector.getEndLng());
                    loadPoint.setLat(loadVector.getLeftLat());
                    loadPoint.setNumber(0);
                    loadlist.add(loadPoint);
                    // 获取上一节点的 Id信息
                    nodeId = loadVector.getId();
                    break;
                }
            }
        }

        // 添加车辆行驶路线中的初始道路节点位置
        LoadPoint loadPoint = new LoadPoint();
        loadPoint.setId(startNode.getId());
        loadPoint.setLng(startNode.getLng());
        loadPoint.setLat(startNode.getLat());
        loadPoint.setNumber(0);
        loadlist.add(loadPoint);
        // 添加车辆位置节点
        loadlist.add(carPoint);

        return loadlist;
    }

    /**
     * 用来保存寻找到的车辆到乘客的最短路径的方法, AStar算法模式下！
     * @param aStar 寻路算法变量，已经保存了最短路径的相关信息，等待本方法整合
     * @param startNode 汽车初始道路节点
     * @param userPoint 乘客节点
     * @param carPoint 汽车节点
     * @param startId 汽车初始道路节点id
     * @param aimId 最终目标节点id
     * @return
     */
    private List<LoadPoint> getAimLoad(AStar aStar, LoadPoint startNode, LoadPoint userPoint, LoadPoint carPoint, int startId, int aimId){
        List<LoadPoint> loadlist = new ArrayList<>();
        // 添加用户位置
        loadlist.add(userPoint);
        // 记录目标节点id
        int nodeId = aimId;
        // 寻找并添加车辆行驶道路节点,从终点向起始点逆向寻找
        while (nodeId != startId){
            for (LoadVectorPlus loadVectorPlus : aStar.loadPointList){
                if(nodeId == loadVectorPlus.getEndId()){
                    LoadPoint loadPoint = new LoadPoint();
                    loadPoint.setId(loadVectorPlus.getEndId());
                    loadPoint.setLng(loadVectorPlus.getEndLng());
                    loadPoint.setLat(loadVectorPlus.getLeftLat());
                    loadPoint.setNumber(0);
                    loadlist.add(loadPoint);
                    // 获取上一节点的 Id信息
                    nodeId = loadVectorPlus.getId();
                    break;
                }
            }
        }

        // 添加车辆行驶路线中的初始道路节点位置
        LoadPoint loadPoint = new LoadPoint();
        loadPoint.setId(startNode.getId());
        loadPoint.setLng(startNode.getLng());
        loadPoint.setLat(startNode.getLat());
        loadPoint.setNumber(0);
        loadlist.add(loadPoint);
        // 添加车辆位置节点
        loadlist.add(carPoint);

        return loadlist;
    }

    /**
     * 本方法用以获取偏移后的 lng 值
     * @param lng 原 lng 值
     * @param lat 原 lat 值
     * @param n1 第一个偏移值，默认值为 0.00002
     * @param n2 第二个偏移值，默认值为 0.000003
     * @param n3 第三个偏移值， 默认值为 0.0065
     * @return 返回偏移后的 lng 值
     */
    public String getOffsetLng(String lng, String lat, double n1, double n2, double n3) {
        String result = "";
        double x = Double.parseDouble(lng);
        double y = Double.parseDouble(lat);
        double z = Math.sqrt((x * x + y * y)) + n1 * Math.sin(( y * Math.PI));
        double theta = Math.atan2(y, x) + n2 * Math.cos((x * Math.PI));
        double offsetLng = z * Math.cos(theta) + n3;
        System.out.println("offsetLng: " + offsetLng);
        result = String.valueOf(offsetLng);
        System.out.println("result: " + result);
        return result;
    }


    /**
     * 本方法是用以获取偏移后的 lat 值
     * @param lng 原 lng
     * @param lat 原 lat
     * @param n1 第一个偏移量，默认值为 0.00002
     * @param n2 第二个偏移量，默认值为 0.000003
     * @param n3 第三个偏移量，默认值为 0.006
     * @return 偏移后返回的 lat值
     */
    public String getOffsetLat(String lng, String lat, double n1, double n2, double n3) {
        String result = "";
        double x = Double.parseDouble(lng);
        double y = Double.parseDouble(lat);
        double z = Math.sqrt((x * x + y * y)) + n1 * Math.sin(( y * Math.PI));
        double theta = Math.atan2(y, x) + n2 * Math.cos((x * Math.PI));
        double offsetLng = z * Math.sin(theta) + n3;
        System.out.println("offsetLng: " + offsetLng);
        result = String.valueOf(offsetLng);
        System.out.println("result: " + result);
        return result;
    }


    @GetMapping("/query_phone_byId")
    public String queryPhoneById(@RequestParam Taxi myPoint) {
        String response = "";
        Map<String, Object> objectMap = new HashMap<>();
        if (null != myPoint) {
            objectMap.put("phone", myPoint);

            objectMap.put("code", 200);
            objectMap.put("info", myPoint);

        } else {
            objectMap.put("code", 201);
            objectMap.put("message", "查询手机信息为空！");
        }
        try {
            response = objectMapper.writeValueAsString(objectMap);
        } catch (JsonProcessingException e) {
            e.printStackTrace();
        }
        return response;
    }


    @GetMapping("/read")
    public String readDate() {
        String response = "";
        long start = System.currentTimeMillis();

        List<LoadPoint> loadPointList = loadPointService.queryLoadPoint();
        long end = System.currentTimeMillis();
        System.out.println("loadPoint read Success! size: " + loadPointList.size() + "  ,time: " + (end - start));

        start = System.currentTimeMillis();
        List<CrossPoint> crossPointList = crossPointService.queryCrossPoint();
        end = System.currentTimeMillis();

        System.out.println("crossPoint read Success! size: " + crossPointList.size() + "  ,time: " + (end - start));

        start = System.currentTimeMillis();
        List<LoadVector> loadVectorList = loadVectorService.queryLoadVector();
        end = System.currentTimeMillis();
        System.out.println("loadVector read Success! size: " + loadVectorList.size() + "  ,time: " + (end - start));


        response = "从MySQL读取数据成功";

        return response;
    }


    public String dijkstraWork(int num) {
        String response = "";
        if(this.loadPointList == null){
            this.start = System.currentTimeMillis();
            this.loadPointList = loadPointService.queryLoadPoint();
            this.end = System.currentTimeMillis();
            System.out.println("loadPoint read Success! size: " + this.loadPointList.size() + "  ,time: " + (this.end - this.start));
        }

        if(this.crossPointList == null){
            this.start = System.currentTimeMillis();
            this.crossPointList = crossPointService.queryByNumber(num);
            this.end = System.currentTimeMillis();
            System.out.println("crossPoint read Success! size: " + crossPointList.size() + "  ,time: " + (this.end - this.start));
        }

        if(this.loadVectorList == null){
            this.start = System.currentTimeMillis();
            this.loadVectorList = loadVectorService.queryLoadVector();
            this.end = System.currentTimeMillis();
            System.out.println("loadVector read Success! size: " + loadVectorList.size() + "  ,time: " + (this.end - this.start));
        }

        LoadPoint aim = new LoadPoint();
        for(int i=0; i< this.crossPointList.size(); i++){
            int numFlag = 0;
            aim.setId(this.crossPointList.get(i).getId());
            aim.setLng(this.crossPointList.get(i).getLng());
            aim.setLat(this.crossPointList.get(i).getLat());
            aim.setNumber(this.crossPointList.get(i).getNumber());


            this.start = System.currentTimeMillis();

            Dijkstra dijkstra = new Dijkstra(7637);
            dijkstra.dijkstra(this.loadPointList, aim, this.loadVectorList);

            this.end = System.currentTimeMillis();
            System.out.println("DijkstarAlgorithm run success! " + "  ,time: " + (this.end - this.start));

//            List<DijkstraResult> dijkstraResultList = new ArrayList<>();
//            for(LoadVector l: dijkstra.loadVectorList){
//                DijkstraResult dijkstraResult = new DijkstraResult();
//
//                // 保存单源点（起始点）的 id 号
//                dijkstraResult.setStartId(l.getStartId());
//
//                // 保存上一节点的 id 号
//                dijkstraResult.setFatherId(l.getId());
//
//                // 保存 目标节点的 id 号
//                dijkstraResult.setEndId(l.getEndId());
//                dijkstraResult.setCast(l.getCast());
//
//                dijkstraResultList.add(dijkstraResult);
////                System.out.println(dijkstraResult.toString());
//                if (dijkstraResult.getCast().compareTo(new BigDecimal(Integer.MAX_VALUE)) == 0){
////                    for(CrossPoint cp : this.crossPointList){
////                        if(dijkstraResult.getEndId() == cp.getId()){
////                            numFlag++;
////                            System.out.println(cp.getId());
////                        }
////                    }
//                    numFlag++;
//                }
//            }

            System.out.println(dijkstra.cast);
            break;
        }
        System.out.println(this.crossPointList.size());

        response = "数据存入MySQL成功";

        return response;
    }


    public String aStarWork(int num) {
        String response = "";
        if(this.loadPointList == null){
            this.start = System.currentTimeMillis();
            this.loadPointList = loadPointService.queryLoadPoint();
            this.end = System.currentTimeMillis();
            System.out.println("loadPoint read Success! size: " + this.loadPointList.size() + "  ,time: " + (this.end - this.start));
        }

        if(this.crossPointList == null){
            this.start = System.currentTimeMillis();
            this.crossPointList = crossPointService.queryByNumber(num);
            this.end = System.currentTimeMillis();
            System.out.println("crossPoint read Success! size: " + crossPointList.size() + "  ,time: " + (this.end - this.start));
        }

        if(this.loadVectorList == null){
            this.start = System.currentTimeMillis();
            this.loadVectorList = loadVectorService.queryLoadVector();
            this.end = System.currentTimeMillis();
            System.out.println("loadVector read Success! size: " + loadVectorList.size() + "  ,time: " + (this.end - this.start));
        }

        LoadPoint start = new LoadPoint();
        LoadPoint aim = new LoadPoint();
        aim.setId(7637);
        aim.setLng("119.27886573180152");
        aim.setLat("26.04334248308924");
        aim.setNumber(52);

        for(int i=0; i< this.crossPointList.size(); i++){
            int numFlag = 0;
            start.setId(this.crossPointList.get(i).getId());
            start.setLng(this.crossPointList.get(i).getLng());
            start.setLat(this.crossPointList.get(i).getLat());
            start.setNumber(this.crossPointList.get(i).getNumber());

            this.start = System.currentTimeMillis();

            AStar aStar = new AStar(aim);
            aStar.astarWork(this.loadPointList, start, this.loadVectorList);

            this.end = System.currentTimeMillis();
            System.out.println("aStarAlgorithm run success! " + "  ,time: " + (this.end - this.start));

//            List<DijkstraResult> dijkstraResultList = new ArrayList<>();
//            for(LoadVectorPlus l: aStar.loadVectorPlusList){
//                DijkstraResult dijkstraResult = new DijkstraResult();
//
//                // 保存单源点（起始点）的 id 号
//                dijkstraResult.setStartId(l.getStartId());
//
//                // 保存上一节点的 id 号
//                dijkstraResult.setFatherId(l.getId());
//
//                // 保存 目标节点的 id 号
//                dijkstraResult.setEndId(l.getEndId());
//                dijkstraResult.setCast(l.getgCost());
//
//                dijkstraResultList.add(dijkstraResult);
////                System.out.println(dijkstraResult.toString());
//                if (dijkstraResult.getCast().compareTo(new BigDecimal(Integer.MAX_VALUE)) == 0){
////                    for(CrossPoint cp : this.crossPointList){
////                        if(dijkstraResult.getEndId() == cp.getId()){
////                            numFlag++;
////                            System.out.println(cp.getId());
////                        }
////                    }
//                    numFlag++;
//                }
//            }

            System.out.println(aStar.cast);
            break;

        }
        System.out.println(this.crossPointList.size());

        response = "数据存入MySQL成功2";

        return response;
    }

}
