# Supplementary material for: Bidirectional k-nearest neighbor spatial crowdsourcing allocation protocol based on edge computing
Source: PeerJ Comput Sci. 2023 Feb 20;9:e1244. doi: 10.7717/peerj-cs.1244 (PMC10280631; doi:10.7717/peerj-cs.1244)
Supplement: Supplemental Information 2 [file peerj-cs-09-1244-s002.zip › code/com.ssm/src/main/java/com/lucong01/demo/controller/PickU_T.java]

package com.lucong01.demo.controller;

import com.lucong01.demo.pojo.Knnresult;
import com.lucong01.demo.pojo.LoadPoint;
import com.lucong01.demo.pojo.LoadPoint_Taxi;
import com.lucong01.demo.pojo.Taxi;
import com.lucong01.demo.service.LoadPointService;
import com.lucong01.demo.service.LoadPoint_taxiService;
import com.lucong01.demo.service.StoAService;
import com.lucong01.demo.tollKits.Baidu;
import com.lucong01.demo.tollKits.MapTool;

import java.io.IOException;
import java.util.ArrayList;
import java.util.Iterator;
import java.util.List;
import java.util.concurrent.locks.ReentrantLock;

import static com.lucong01.demo.controller.LoadDateContorller.*;

public class PickU_T implements Runnable {

    private Taxi user;
    LoadPointService loadPointService;
    StoAService stoAService;
    LoadPoint_taxiService loadPointTaxiService;
    WebSocket ws;


    private ReentrantLock lock = new ReentrantLock();

    PickU_T(Taxi user,LoadPointService loadPointService,LoadPoint_taxiService loadPointTaxiService
                ,StoAService stoAService){
        this.user=user;
        this.stoAService=stoAService;
        this.loadPointService=loadPointService;
        this.loadPointTaxiService=loadPointTaxiService;
    }

    @Override
    public void run() {
        //1.首先查询user是否在查询集合中，若不在直接return;
        if(!querySet.compareAndSet(this.user.getId(),1,1)){
            System.out.println("线程"+Thread.currentThread().getName()+"乘客"+this.user.getId()+"在开始查询前已被别的司机匹配");
            //若不存在
            return ;
        }else
            {
            //若存在找到user附近k公里的节点
            double number=Double.parseDouble(user.getLng());
            double number1=Double.parseDouble(user.getLat());
            double k=0;
            List<LoadPoint> loadPoints = loadPointService.queryBydistance(number-k, number+k, number1-k,number1+k);

            int count=0;
            //while (loadPoints.size()==0&&count<4)
             while (count<5)
            {
                k=k+0.001;
                loadPoints = loadPointService.queryBydistance(number-k, number+k, number1-k,number1+k);
                count++;
            }
            if(loadPoints.size()==0){
                System.out.println(Thread.currentThread().getName()+"用户"+this.user.getId()+"很抱歉，您的附近暂时没有车辆可用");
                return;
            }

            /*if (loadPoints.size()==0){
                k=k+0.001;
                loadPoints = loadPointService.queryBydistance(number-k, number+k, number1-k,number1+k);
            }*/


            int distance=Integer.MAX_VALUE;
            int flag=0;
            Baidu baidu=SafeMaptool.baiduThreadLocal.get();
            //比较节点与用户的距离
            //调用驾车路线api
            /*for(LoadPoint loadPoint :loadPoints){

                try {

                    d1=baidu.run(loadPoint.getLng(),loadPoint.getLat(),user.getLng(),user.getLat());
                } catch (IOException e) {
                    e.printStackTrace();
                }

                if (d1<distance) {
                    distance=d1;
                    flag=loadPoint.getId();}
            }*/

            //先查询data中有没有，有的话不用查找，没有的话更新
            for(LoadPoint loadPoint:loadPoints){
                int temp=stoAService.queryBySA(loadPoint.getId(),user.getLoadpoint());
                if(temp!=0){
                    loadPoint.setDistance(temp);
                }
            }
            //调用批量算路api
            try {
                while(lockwait.get()==-1){
                    try {
                        Thread.sleep(500);
                    } catch (InterruptedException e) {
                        e.printStackTrace();
                    }
                }
                flag=baidu.run2(user,loadPoints);

                Thread.sleep(200);
            } catch (IOException | InterruptedException e) {
                executorServiceU_T.execute(new PickU_T(user,this.loadPointService,this.loadPointTaxiService,this.stoAService));
                e.printStackTrace();
                return;
            }

            //循环节点内车辆信息,根据距离节点的距离来排序选择最接近节点的车
            //这是直接默认列表中循环
            //开始匹配了
            //查询user是否在查询集合中,若是设为0,表示不要在被司机匹配


            for (LoadPoint loadPoint:loadPoints) {
                if(!querySet.compareAndSet(this.user.getId(),1,0)){
                    System.out.println("线程"+Thread.currentThread().getName()+"乘客"+this.user.getId()+"在锁定前已被别的司机匹配");
                    //若乘客不在查询集合中直接返回
                    return;
                }else{
                    //若在查询集合中则设为0，则开始匹配司机
                    //查看司机是否在集合中，若在确定匹配，
                    List<LoadPoint_Taxi> temptaxilist=loadPointTaxiService.querybyloadpoint(loadPoint.getId());
                    if(temptaxilist.size()==0){
                        return;
                    }
                    Iterator ittempuserlist=temptaxilist.iterator();
                    ittempuserlist.next();
                    for (LoadPoint_Taxi temptaxi: temptaxilist) {
                        if(!dataSet.compareAndSet(temptaxi.getTaxi_id(),1,0)){
                            System.out.println("线程"+Thread.currentThread().getName()+"司机"+temptaxi.getTaxi_id()+"在配对时已被别的乘客匹配");
                            //若当前司机不在数据集合中，continue下一个司机
                            if(ittempuserlist.hasNext()){
                                System.out.println("开始寻找当前路网节点的下一辆候选车");
                                //若当前司机不在数据集合中，continue下一个司机
                                continue;
                            }else{
                                System.out.println("当前节点已无车辆，寻找下一个候选节点");
                                break;
                            }
                        }else{
                            //如果司机在数据集合中，则设为0
                            loadPointTaxiService.deleteBytaxiId(temptaxi.getTaxi_id());
                            loadPointTaxiService.deleteByuserId(user.getId());
                            System.out.println("线程"+Thread.currentThread().getName()+"为用户"+user.getId()+"与汽车"+temptaxi.getTaxi_id()+"匹配成功");

                            Knnresult knnresult = new Knnresult();
                            knnresult.setTaxi_id(temptaxi.getTaxi_id());
                            knnresult.setUser_id(user.getId());
                            knnresult.setDistance(loadPoint.getDistance());
                            knnresult.setTaxi_lng(temptaxi.getLng());
                            knnresult.setTaxi_lat(temptaxi.getLat());
                            knnresult.setUser_lng(user.getLng());
                            knnresult.setUser_lat(user.getLat());

                            knnresultList.add(knnresult);
                            return;
                        }
                    }
                }
            }
            System.out.println("暂时无法匹配到司机，为您重新加入匹配队列中");
            dataSet.set(this.user.getId(),1);
            executorServiceU_T.execute(new PickU_T(user,this.loadPointService,this.loadPointTaxiService,this.stoAService));
            return;


        }
    }

    public void pick(){
        lock.lock();
    }
}
