# Supplementary material for: Bidirectional k-nearest neighbor spatial crowdsourcing allocation protocol based on edge computing
Source: PeerJ Comput Sci. 2023 Feb 20;9:e1244. doi: 10.7717/peerj-cs.1244 (PMC10280631; doi:10.7717/peerj-cs.1244)
Supplement: Supplemental Information 2 [file peerj-cs-09-1244-s002.zip › code/com.ssm/src/main/java/com/lucong01/demo/controller/SafeMaptool.java]

package com.lucong01.demo.controller;


import com.lucong01.demo.tollKits.Baidu;
import com.lucong01.demo.tollKits.MapTool;

public class SafeMaptool {
    public static ThreadLocal<MapTool> mapToolThreadLocal=new ThreadLocal<MapTool>(){
        @Override
        protected MapTool initialValue(){
            return new MapTool();
        }
    };

    public static ThreadLocal<Baidu> baiduThreadLocal=new ThreadLocal<Baidu>(){
        @Override
        protected Baidu initialValue(){
            return new Baidu();
        }
    };

    public static ThreadLocal<WebSocket> webSocketThreadLocal=new ThreadLocal<WebSocket>(){
        @Override
        protected WebSocket initialValue(){
            return new WebSocket();
        }
    };

}
