# Supplementary material for: Bidirectional k-nearest neighbor spatial crowdsourcing allocation protocol based on edge computing
Source: PeerJ Comput Sci. 2023 Feb 20;9:e1244. doi: 10.7717/peerj-cs.1244 (PMC10280631; doi:10.7717/peerj-cs.1244)
Supplement: Supplemental Information 2 [file peerj-cs-09-1244-s002.zip › code/com.ssm/src/main/java/com/lucong01/demo/controller/showload.java]

package com.lucong01.demo.controller;


import com.fasterxml.jackson.core.JsonProcessingException;
import com.fasterxml.jackson.databind.ObjectMapper;
import com.lucong01.demo.pojo.*;
import com.lucong01.demo.service.LoadVectorService;
import com.lucong01.demo.tollKits.MapTool;
import org.springframework.web.bind.annotation.GetMapping;
import org.springframework.web.bind.annotation.RestController;
import javax.annotation.Resource;
import java.util.*;

@RestController
public class showload {
    @Resource
    ObjectMapper objectMapper;
    @Resource
    LoadVectorService loadVectorService;
    @GetMapping("/getload")
    public String persistentDate() {
        String response = "";
        List<LoadPoint> loadPointList = new ArrayList<>(MapTool.loadPointSets);
        List<CrossPoint> crossPointList = new ArrayList<>(MapTool.crossPointSet);
        List<LoadVector> loadVectorList = loadVectorService.queryLoadVector();
        Map<String, Object> objectMap = new HashMap<>();
        objectMap.put("code", 200);
        objectMap.put("data", loadVectorList);
        try {
            response = objectMapper.writeValueAsString(objectMap);
        } catch (JsonProcessingException e) {
            e.printStackTrace();
        }
        return response;
    }


}
