# Supplementary material for: Bidirectional k-nearest neighbor spatial crowdsourcing allocation protocol based on edge computing
Source: PeerJ Comput Sci. 2023 Feb 20;9:e1244. doi: 10.7717/peerj-cs.1244 (PMC10280631; doi:10.7717/peerj-cs.1244)
Supplement: Supplemental Information 2 [file peerj-cs-09-1244-s002.zip › code/com.ssm/src/main/java/com/lucong01/demo/controller/WebSocket.java]

package com.lucong01.demo.controller;

import com.alibaba.fastjson.JSON;
import com.alibaba.fastjson.JSONObject;
import org.apache.commons.lang.StringUtils;
import org.springframework.stereotype.Component;

import javax.websocket.OnClose;
import javax.websocket.OnMessage;
import javax.websocket.OnOpen;
import javax.websocket.Session;
import javax.websocket.server.ServerEndpoint;
import java.io.IOException;
import java.util.concurrent.CopyOnWriteArraySet;


@ServerEndpoint("/webSocket")
@Component
public class WebSocket {

    private Session session;

    private static CopyOnWriteArraySet<WebSocket> webSocketSet=new CopyOnWriteArraySet<>();

    @OnOpen
    public void onOpen(Session session){
        this.session=session;
        webSocketSet.add(this);
        System.out.println("有新的连接");
    }

    @OnClose
    public void onClose() {
        webSocketSet.remove(this);
        System.out.println("连接断开");
    }

    @OnMessage
    public void onMessage(String message) {
        System.out.println("收到消息");
    }

    public static void sendMessage(String message) throws IOException {
        for (WebSocket websocket : webSocketSet) {
            websocket.session.getBasicRemote().sendText(message);
        }
    }
}
