# Supplementary material for: Bidirectional k-nearest neighbor spatial crowdsourcing allocation protocol based on edge computing
Source: PeerJ Comput Sci. 2023 Feb 20;9:e1244. doi: 10.7717/peerj-cs.1244 (PMC10280631; doi:10.7717/peerj-cs.1244)
Supplement: Supplemental Information 2 [file peerj-cs-09-1244-s002.zip › code/com.ssm/src/main/java/com/lucong01/demo/dao/DistanceMapper.java]

package com.lucong01.demo.dao;


import com.lucong01.demo.pojo.Distance;
import org.apache.ibatis.annotations.Mapper;
import org.apache.ibatis.annotations.Param;

import java.util.List;

@Mapper
public interface DistanceMapper {
    int insertBatch(@Param("list") List<Distance> list);

    List<Distance> queryDistance();

    List<Distance> queryByNumber(@Param("number") int number);

    int updatebyid(@Param("number") int number,@Param("forset") String forset);

    List<Distance> selectall();
}
