# Supplementary material for: Bidirectional k-nearest neighbor spatial crowdsourcing allocation protocol based on edge computing
Source: PeerJ Comput Sci. 2023 Feb 20;9:e1244. doi: 10.7717/peerj-cs.1244 (PMC10280631; doi:10.7717/peerj-cs.1244)
Supplement: Supplemental Information 2 [file peerj-cs-09-1244-s002.zip › code/com.ssm/src/main/java/com/lucong01/demo/dao/LoadPointMapper.java]

package com.lucong01.demo.dao;

import com.lucong01.demo.pojo.CrossPoint;
import com.lucong01.demo.pojo.LoadPoint;
import org.apache.ibatis.annotations.Mapper;
import org.apache.ibatis.annotations.Param;

import java.util.List;

@Mapper
public interface LoadPointMapper {

    int insertSelective(@Param("list") List<LoadPoint> list);

    List<LoadPoint> queryLoadPoint();
    List<LoadPoint> queryLoadPoint1();

    List<LoadPoint> queryByNumber1(@Param("number") double number,@Param("number1") double number1,@Param("number2") double number2,@Param("number3") double number3);

    List<LoadPoint> queryBydistance(@Param("number") double number,@Param("number1") double number1,@Param("number2") double number2,@Param("number3") double number3);

    List<LoadPoint> queryByNumber(@Param("number") int number,
                                  @Param("number1") int number1,
                                  @Param("number2") int number2);

    List<LoadPoint> queryByNumber2(@Param("number") int number,
                                   @Param("number1") int number1,
                                   @Param("number2") int number2,
                                   @Param("number3") int number3,
                                   @Param("number4") int number4);

    List<LoadPoint> queryBydistance2(@Param("number") double number,@Param("number1") double number1,@Param("number2") double number2,@Param("number3") double number3);


    List<LoadPoint> querytest();
    List<LoadPoint> querytest1();
}
