# Supplementary material for: Bidirectional k-nearest neighbor spatial crowdsourcing allocation protocol based on edge computing
Source: PeerJ Comput Sci. 2023 Feb 20;9:e1244. doi: 10.7717/peerj-cs.1244 (PMC10280631; doi:10.7717/peerj-cs.1244)
Supplement: Supplemental Information 2 [file peerj-cs-09-1244-s002.zip › code/com.ssm/src/main/java/com/lucong01/demo/dao/LoadPoint_taxi_Mapper.java]

package com.lucong01.demo.dao;


import com.lucong01.demo.pojo.LoadPoint_Taxi;
import com.lucong01.demo.pojo.Taxi;
import org.apache.ibatis.annotations.Mapper;
import org.apache.ibatis.annotations.Param;

import java.util.List;

@Mapper
public interface LoadPoint_taxi_Mapper {

    int insertSelective(@Param("list") List<LoadPoint_Taxi> list);

    int insertSelective2(@Param("list") List<LoadPoint_Taxi> list);

    List<LoadPoint_Taxi> queryTaxiByLoadPoint(@Param("loadpoint_id") int loadpoint_id);

    int deleteBytaxiId(@Param("taxi_id")int taxi_id);

    int insertSelective_user(@Param("list") List<LoadPoint_Taxi> list);

    int deleteByuserId(@Param("user_id")int user_id);

    int deleteByuserId2(@Param("taxi_id")int taxi_id);

    List<LoadPoint_Taxi> queryUserByLoadPoint(int number);
}
