# Supplementary material for: Bidirectional k-nearest neighbor spatial crowdsourcing allocation protocol based on edge computing
Source: PeerJ Comput Sci. 2023 Feb 20;9:e1244. doi: 10.7717/peerj-cs.1244 (PMC10280631; doi:10.7717/peerj-cs.1244)
Supplement: Supplemental Information 2 [file peerj-cs-09-1244-s002.zip › code/com.ssm/src/main/java/com/lucong01/demo/dao/StoAMapper.java]

package com.lucong01.demo.dao;


import com.lucong01.demo.pojo.LoadPoint_Taxi;
import com.lucong01.demo.pojo.StoA;
import org.apache.ibatis.annotations.Mapper;
import org.apache.ibatis.annotations.Param;

import java.util.List;

@Mapper
public interface StoAMapper {

    int insertSelective(@Param("list") List<StoA> list);

    List<StoA> queryByLoadPoint(int number);

    int queryBySA(int sid,int aid);
}
