# Supplementary material for: Bidirectional k-nearest neighbor spatial crowdsourcing allocation protocol based on edge computing
Source: PeerJ Comput Sci. 2023 Feb 20;9:e1244. doi: 10.7717/peerj-cs.1244 (PMC10280631; doi:10.7717/peerj-cs.1244)
Supplement: Supplemental Information 2 [file peerj-cs-09-1244-s002.zip › code/com.ssm/src/main/java/com/lucong01/demo/pojo/DijkstraResult.java]

package com.lucong01.demo.pojo;

import java.io.Serializable;
import java.math.BigDecimal;

public class DijkstraResult implements Serializable {

    private int id;
    private int startId;
    private int fatherId;
    private int endId;
    private BigDecimal cast;

    private static final long serialVersionUID = 1L;

    @Override
    public String toString() {
        StringBuilder sb = new StringBuilder();
        sb.append(getClass().getSimpleName());
        sb.append(" [");
        sb.append("id=").append(id);
        sb.append(", startId=").append(startId);
        sb.append(", fatherId=").append(fatherId);
        sb.append(", endId=").append(endId);
        sb.append(", cast=").append(cast);
        sb.append("]");
        return sb.toString();
    }

    public int getId() {
        return id;
    }

    public void setId(int id) {
        this.id = id;
    }

    public int getStartId() {
        return startId;
    }

    public void setStartId(int startId) {
        this.startId = startId;
    }

    public int getFatherId() {
        return fatherId;
    }

    public void setFatherId(int fatherId) {
        this.fatherId = fatherId;
    }

    public int getEndId() {
        return endId;
    }

    public void setEndId(int endId) {
        this.endId = endId;
    }

    public BigDecimal getCast() {
        return cast;
    }

    public void setCast(BigDecimal cast) {
        this.cast = cast;
    }


}
