# Supplementary material for: Bidirectional k-nearest neighbor spatial crowdsourcing allocation protocol based on edge computing
Source: PeerJ Comput Sci. 2023 Feb 20;9:e1244. doi: 10.7717/peerj-cs.1244 (PMC10280631; doi:10.7717/peerj-cs.1244)
Supplement: Supplemental Information 2 [file peerj-cs-09-1244-s002.zip › code/com.ssm/src/main/java/com/lucong01/demo/pojo/Distance.java]

package com.lucong01.demo.pojo;

import java.io.Serializable;

public class Distance implements Serializable {
    private int id;
    private String distance;


    private static final long serialVersionUID = 1L;


    public int getId() {
        return id;
    }

    public void setId(int id) {
        this.id = id;
    }

    public String getDistance() {
        return distance;
    }

    public void setDistance(String distance) {
        this.distance = distance;
    }

}
