# Supplementary material for: Bidirectional k-nearest neighbor spatial crowdsourcing allocation protocol based on edge computing
Source: PeerJ Comput Sci. 2023 Feb 20;9:e1244. doi: 10.7717/peerj-cs.1244 (PMC10280631; doi:10.7717/peerj-cs.1244)
Supplement: Supplemental Information 2 [file peerj-cs-09-1244-s002.zip › code/com.ssm/src/main/java/com/lucong01/demo/pojo/Knnresult.java]

package com.lucong01.demo.pojo;

public class Knnresult {
    private int taxi_id;
    private int user_id;
    private int distance;
    private String taxi_lng;
    private String taxi_lat;
    private String user_lng;
    private String user_lat;

    public int getTaxi_id() {
        return taxi_id;
    }

    public void setTaxi_id(int taxi_id) {
        this.taxi_id = taxi_id;
    }

    public int getUser_id() {
        return user_id;
    }

    public void setUser_id(int user_id) {
        this.user_id = user_id;
    }

    public int getDistance() {
        return distance;
    }

    public void setDistance(int distance) {
        this.distance = distance;
    }

    public String getTaxi_lng() {
        return taxi_lng;
    }

    public void setTaxi_lng(String taxi_lng) {
        this.taxi_lng = taxi_lng;
    }

    public String getTaxi_lat() {
        return taxi_lat;
    }

    public void setTaxi_lat(String taxi_lat) {
        this.taxi_lat = taxi_lat;
    }

    public String getUser_lng() {
        return user_lng;
    }

    public void setUser_lng(String user_lng) {
        this.user_lng = user_lng;
    }

    public String getUser_lat() {
        return user_lat;
    }

    public void setUser_lat(String user_lat) {
        this.user_lat = user_lat;
    }
}
