# Supplementary material for: Bidirectional k-nearest neighbor spatial crowdsourcing allocation protocol based on edge computing
Source: PeerJ Comput Sci. 2023 Feb 20;9:e1244. doi: 10.7717/peerj-cs.1244 (PMC10280631; doi:10.7717/peerj-cs.1244)
Supplement: Supplemental Information 2 [file peerj-cs-09-1244-s002.zip › code/com.ssm/src/main/java/com/lucong01/demo/pojo/LoadPoint_Taxi.java]

package com.lucong01.demo.pojo;

import java.io.Serializable;

public class LoadPoint_Taxi implements Serializable {
    private int taxi_id;
    private int user_id;
    private int loadpoint_id;
    private String lng;

    public int getUser_id() {
        return user_id;
    }

    public void setUser_id(int user_id) {
        this.user_id = user_id;
    }

    private String lat;

    public int getLoadpoint_id() {
        return loadpoint_id;
    }

    public void setLoadpoint_id(int loadpoint_id) {
        this.loadpoint_id = loadpoint_id;
    }

    public String getLng() {
        return lng;
    }

    public void setLng(String lng) {
        this.lng = lng;
    }

    public String getLat() {
        return lat;
    }

    public void setLat(String lat) {
        this.lat = lat;
    }

    private static final long serialVersionUID = 1L;

    public int getTaxi_id() {
        return taxi_id;
    }

    public void setTaxi_id(int taxi_id) {
        this.taxi_id = taxi_id;
    }

    @Override
    public String toString() {
        return "LoadPoint_Taxi{" +
                "taxi_id=" + taxi_id +
                ", loadpoint_id=" + loadpoint_id +
                ", lng='" + lng + '\'' +
                ", lat='" + lat + '\'' +
                '}';
    }

    public int getLoadPoint_id() {
        return loadpoint_id;
    }

    public void setLoadPoint_id(int loadPoint_id) {
        this.loadpoint_id = loadPoint_id;
    }
}
