# Supplementary material for: Bidirectional k-nearest neighbor spatial crowdsourcing allocation protocol based on edge computing
Source: PeerJ Comput Sci. 2023 Feb 20;9:e1244. doi: 10.7717/peerj-cs.1244 (PMC10280631; doi:10.7717/peerj-cs.1244)
Supplement: Supplemental Information 2 [file peerj-cs-09-1244-s002.zip › code/com.ssm/src/main/java/com/lucong01/demo/pojo/LoadVectorPlus.java]

package com.lucong01.demo.pojo;

import java.io.Serializable;
import java.math.BigDecimal;
import java.util.Comparator;

public class LoadVectorPlus implements Serializable, Comparable<LoadVectorPlus> {

    private static final long serialVersionUID = 1L;

    // 上一节点的id
    private int id;
    // 初始节点的id编号
    private int startId;
    // 当前节点的id编号
    private int endId;
    // 上一节点的 经纬度值（topLng，rightLat）
    private String topLng;
    private String rightLat;
    // 当前节点的经纬度值（endLng，leftLat）
    private String endLng;
    private String leftLat;
    // gCost + hCost = finalCost
    private BigDecimal finalCost;
    // 起点到当前点已花费的最小cost值
    private BigDecimal gCost;
    // 当前点到终点的预计cost值，目前采用欧式距离
    private BigDecimal hCost;


    public int getId() {
        return id;
    }

    public void setId(int id) {
        this.id = id;
    }

    public int getStartId() {
        return startId;
    }

    public void setStartId(int startId) {
        this.startId = startId;
    }

    public int getEndId() {
        return endId;
    }

    public void setEndId(int endId) {
        this.endId = endId;
    }

    public String getTopLng() {
        return topLng;
    }

    public void setTopLng(String topLng) {
        this.topLng = topLng;
    }

    public String getRightLat() {
        return rightLat;
    }

    public void setRightLat(String rightLat) {
        this.rightLat = rightLat;
    }

    public String getEndLng() {
        return endLng;
    }

    public void setEndLng(String endLng) {
        this.endLng = endLng;
    }

    public String getLeftLat() {
        return leftLat;
    }

    public void setLeftLat(String leftLat) {
        this.leftLat = leftLat;
    }

    public BigDecimal getFinalCost() {
        return finalCost;
    }

    public void setFinalCost(BigDecimal finalCost) {
        this.finalCost = finalCost;
    }

    public BigDecimal getgCost() {
        return gCost;
    }

    public void setgCost(BigDecimal gCost) {
        this.gCost = gCost;
    }

    public BigDecimal gethCost() {
        return hCost;
    }

    public void sethCost(BigDecimal hCost) {
        this.hCost = hCost;
    }

    @Override
    public String toString() {
        StringBuilder sb = new StringBuilder();
        sb.append(getClass().getSimpleName());
        sb.append(" [");
        sb.append(" id=").append(id);
        sb.append(", startId=").append(startId);
        sb.append(", endId=").append(endId);
        sb.append(", topLng=").append(topLng);
        sb.append(", rightLat=").append(rightLat);
        sb.append(", endLng=").append(endLng);
        sb.append(", leftLat=").append(leftLat);
        sb.append(", finalCost=").append(finalCost);
        sb.append(", gCost=").append(gCost);
        sb.append(", hCost=").append(hCost);
        sb.append("]");
        return sb.toString();
    }


    @Override
    public int compareTo(LoadVectorPlus o) {
        int result = this.getFinalCost().compareTo(o.getFinalCost());

        return result;
    }
}
