# Supplementary material for: Bidirectional k-nearest neighbor spatial crowdsourcing allocation protocol based on edge computing
Source: PeerJ Comput Sci. 2023 Feb 20;9:e1244. doi: 10.7717/peerj-cs.1244 (PMC10280631; doi:10.7717/peerj-cs.1244)
Supplement: Supplemental Information 2 [file peerj-cs-09-1244-s002.zip › code/com.ssm/src/main/java/com/lucong01/demo/pojo/StoA.java]

package com.lucong01.demo.pojo;

public class StoA {
    private int sid;
    private int aid;
    private int distance;

    public int getSid() {
        return sid;
    }

    public void setSid(int sid) {
        this.sid = sid;
    }

    public int getAid() {
        return aid;
    }

    public void setAid(int aid) {
        this.aid = aid;
    }

    public int getDistance() {
        return distance;
    }

    public void setDistance(int distance) {
        this.distance = distance;
    }
}
