# Supplementary material for: Bidirectional k-nearest neighbor spatial crowdsourcing allocation protocol based on edge computing
Source: PeerJ Comput Sci. 2023 Feb 20;9:e1244. doi: 10.7717/peerj-cs.1244 (PMC10280631; doi:10.7717/peerj-cs.1244)
Supplement: Supplemental Information 2 [file peerj-cs-09-1244-s002.zip › code/com.ssm/src/main/java/com/lucong01/demo/pojo/Taxi.java]

package com.lucong01.demo.pojo;

import java.io.Serializable;

public class Taxi implements Serializable {

    private int id;
    private String lng;
    private String lat;
    private int number;
    private int loadpoint;

    private static final long serialVersionUID = 1L;


    public int getId() {
        return id;
    }

    public void setId(int id) {
        this.id = id;
    }

    public String getLng() {
        return lng;
    }

    public void setLng(String lng) {
        this.lng = lng;
    }

    public String getLat() {
        return lat;
    }

    public void setLat(String lat) {
        this.lat = lat;
    }

    public int getNumber() {
        return number;
    }

    public void setNumber(int number) {
        this.number = number;
    }

    @Override
    public String toString() {
        StringBuilder sb = new StringBuilder();
        sb.append(getClass().getSimpleName());
        sb.append(" [");
        sb.append("Hash = ").append(hashCode());
        sb.append(", id=").append(id);
        sb.append(", lng=").append(lng);
        sb.append(", lat=").append(lat);
        sb.append(", number=").append(number);
        sb.append(", serialVersionUID=").append(serialVersionUID);
        sb.append("]");
        return sb.toString();
    }


    @Override
    public boolean equals(Object obj) {
        if (!(obj instanceof Taxi)) {
            throw new ClassCastException("类型转换错误！");
        }
        Taxi taxi = (Taxi) obj;
        return this.id==taxi.id;
    }

    public int getLoadpoint() {
        return loadpoint;
    }

    public void setLoadpoint(int loadpoint) {
        this.loadpoint = loadpoint;
    }
}
