# Supplementary material for: Bidirectional k-nearest neighbor spatial crowdsourcing allocation protocol based on edge computing
Source: PeerJ Comput Sci. 2023 Feb 20;9:e1244. doi: 10.7717/peerj-cs.1244 (PMC10280631; doi:10.7717/peerj-cs.1244)
Supplement: Supplemental Information 2 [file peerj-cs-09-1244-s002.zip › code/com.ssm/src/main/java/com/lucong01/demo/pojo/TaxiCost.java]

package com.lucong01.demo.pojo;

import java.io.Serializable;
import java.math.BigDecimal;
import java.util.List;

public class TaxiCost implements Serializable, Comparable<TaxiCost> {

    private int id;
    private BigDecimal toUserCast;
    private List<LoadPoint> loadList;

    private static final long serialVersionUID = 1L;

    public int getId() {
        return id;
    }

    public void setId(int id) {
        this.id = id;
    }

    public BigDecimal getToUserCast() {
        return toUserCast;
    }

    public void setToUserCast(BigDecimal toUserCast) {
        this.toUserCast = toUserCast;
    }

    public List<LoadPoint> getLoadList() {
        return loadList;
    }

    public void setLoadList(List<LoadPoint> loadList) {
        this.loadList = loadList;
    }

    @Override
    public String toString() {
        StringBuilder sb = new StringBuilder();
        sb.append(getClass().getSimpleName());
        sb.append(" [");
        sb.append(" id=").append(id);
        sb.append(", toUserCast=").append(toUserCast);
        sb.append(", loadList=").append(loadList);
        sb.append("]");
        return sb.toString();
    }

    @Override
    public int compareTo(TaxiCost o) {
        int result = this.getToUserCast().compareTo(o.getToUserCast());
        return result;
    }
}
