# Supplementary material for: Bidirectional k-nearest neighbor spatial crowdsourcing allocation protocol based on edge computing
Source: PeerJ Comput Sci. 2023 Feb 20;9:e1244. doi: 10.7717/peerj-cs.1244 (PMC10280631; doi:10.7717/peerj-cs.1244)
Supplement: Supplemental Information 2 [file peerj-cs-09-1244-s002.zip › code/com.ssm/src/main/java/com/lucong01/demo/service/CrossPointServiceImpl.java]

package com.lucong01.demo.service;

import com.lucong01.demo.dao.CrossPointMapper;
import com.lucong01.demo.pojo.CrossPoint;
import org.springframework.stereotype.Service;

import javax.annotation.Resource;
import java.util.List;

@Service
public class CrossPointServiceImpl implements CrossPointService {

    @Resource
    CrossPointMapper crossPointMapper;

    @Override
    public Integer insertSelective(List<CrossPoint> list) {
        int res = crossPointMapper.insertBatch(list);
        //Integer result = new Integer(res);
        return res;
    }

    @Override
    public List<CrossPoint> queryCrossPoint() {
        return crossPointMapper.queryCrossPoint();
    }

    @Override
    public List<CrossPoint> queryByNumber(int number) {
        return crossPointMapper.queryByNumber(number);
    }


    @Override
    public List<CrossPoint> queryByNumber1(int number) {
        int number1 = number - 1;
        int number2 = number + 1;
        int number3 = number + 10;
        int number4 = number - 10;
        return crossPointMapper.queryByNumber1(number, number1, number2);
//        return crossPointMapper.queryByNumber2(number, number1, number2,number3,number4);
    }
}
