# Supplementary material for: Bidirectional k-nearest neighbor spatial crowdsourcing allocation protocol based on edge computing
Source: PeerJ Comput Sci. 2023 Feb 20;9:e1244. doi: 10.7717/peerj-cs.1244 (PMC10280631; doi:10.7717/peerj-cs.1244)
Supplement: Supplemental Information 2 [file peerj-cs-09-1244-s002.zip › code/com.ssm/src/main/java/com/lucong01/demo/service/DijkstraResultService.java]

package com.lucong01.demo.service;

import com.lucong01.demo.pojo.DijkstraResult;
import org.apache.ibatis.annotations.Param;

import java.util.List;

public interface DijkstraResultService {
    int insertBatch(List<DijkstraResult> list);

    List<DijkstraResult> queryDijkstraResult();
}
