# Supplementary material for: Bidirectional k-nearest neighbor spatial crowdsourcing allocation protocol based on edge computing
Source: PeerJ Comput Sci. 2023 Feb 20;9:e1244. doi: 10.7717/peerj-cs.1244 (PMC10280631; doi:10.7717/peerj-cs.1244)
Supplement: Supplemental Information 2 [file peerj-cs-09-1244-s002.zip › code/com.ssm/src/main/java/com/lucong01/demo/service/DistanceServiceImpl.java]

package com.lucong01.demo.service;

import com.lucong01.demo.dao.CrossPointMapper;
import com.lucong01.demo.dao.DistanceMapper;
import com.lucong01.demo.pojo.CrossPoint;
import com.lucong01.demo.pojo.Distance;
import org.springframework.stereotype.Service;

import javax.annotation.Resource;
import java.util.List;

@Service
public class DistanceServiceImpl  {

    @Resource
    DistanceMapper distanceMapper;


    public Integer insertSelective(List<Distance> list) {
        int res = distanceMapper.insertBatch(list);
        //Integer result = res;
        return res;
    }


    public List<Distance> queryByNumber(int number) {
        return distanceMapper.queryByNumber(number);
    }


    public int updatebyid(int number, String forset) {
        return distanceMapper.updatebyid(number,forset);
    }

    public List<Distance> selectall(){
        return distanceMapper.selectall();
    }

}
