# Supplementary material for: Bidirectional k-nearest neighbor spatial crowdsourcing allocation protocol based on edge computing
Source: PeerJ Comput Sci. 2023 Feb 20;9:e1244. doi: 10.7717/peerj-cs.1244 (PMC10280631; doi:10.7717/peerj-cs.1244)
Supplement: Supplemental Information 2 [file peerj-cs-09-1244-s002.zip › code/com.ssm/src/main/java/com/lucong01/demo/service/LoadPointServiceImpl.java]

package com.lucong01.demo.service;

import com.lucong01.demo.dao.LoadPointMapper;
import com.lucong01.demo.pojo.LoadPoint;
import org.springframework.stereotype.Service;

import javax.annotation.Resource;
import java.util.List;

@Service
public class LoadPointServiceImpl implements LoadPointService {

    @Resource
    LoadPointMapper loadPointMapper;

    @Override
    public Integer insertSelective(List<LoadPoint> list) {
        int res = loadPointMapper.insertSelective(list);
        Integer result = new Integer(res);
        return result;
    }

    @Override
    public List<LoadPoint> queryLoadPoint() {
        return loadPointMapper.queryLoadPoint();
    }

    @Override
    public List<LoadPoint> queryLoadPoint1() {
        return loadPointMapper.queryLoadPoint1();
    }

    @Override
    public List<LoadPoint> queryByNumber(int number) {
        int number1 = number - 1;
        int number2 = number + 1;
        int number3 = number + 10;
        int number4 = number - 10;
//        return loadPointMapper.queryByNumber(number, number1, number2);
        return loadPointMapper.queryByNumber2(number, number1, number2,number3,number4);
    }

    @Override
    public List<LoadPoint> queryByNumber1(double number,double number1,double number2,double number3) {
        return loadPointMapper.queryByNumber1(number,number1,number2,number3);
    }


    @Override
    public List<LoadPoint> queryBydistance(double number,double number1,double number2,double number3){
        return loadPointMapper.queryBydistance(number,number1,number2,number3);
    }

    @Override
    public List<LoadPoint> queryBydistance2(double number,double number1,double number2,double number3){
        return loadPointMapper.queryBydistance2(number,number1,number2,number3);
    }
    @Override
    public List<LoadPoint> querytest(){
        return loadPointMapper.querytest();
    }
    @Override
    public List<LoadPoint> querytest1(){
        return loadPointMapper.querytest1();
    }
}
