# Supplementary material for: Bidirectional k-nearest neighbor spatial crowdsourcing allocation protocol based on edge computing
Source: PeerJ Comput Sci. 2023 Feb 20;9:e1244. doi: 10.7717/peerj-cs.1244 (PMC10280631; doi:10.7717/peerj-cs.1244)
Supplement: Supplemental Information 2 [file peerj-cs-09-1244-s002.zip › code/com.ssm/src/main/java/com/lucong01/demo/service/LoadPoint_taxiService.java]

package com.lucong01.demo.service;


import com.lucong01.demo.pojo.LoadPoint_Taxi;

import java.util.List;

public interface LoadPoint_taxiService {

    Integer insertSelective(List<LoadPoint_Taxi> list);
    List<LoadPoint_Taxi> querybyloadpoint(int loadpoint_id);
    List<LoadPoint_Taxi> querybyloadpoint2(int loadpoint_id);
    int deleteBytaxiId (int taxi_id);
    int deleteByuserId(int user_id);
    Integer insertSelective_user(List<LoadPoint_Taxi> list);


}
