# Supplementary material for: Bidirectional k-nearest neighbor spatial crowdsourcing allocation protocol based on edge computing
Source: PeerJ Comput Sci. 2023 Feb 20;9:e1244. doi: 10.7717/peerj-cs.1244 (PMC10280631; doi:10.7717/peerj-cs.1244)
Supplement: Supplemental Information 2 [file peerj-cs-09-1244-s002.zip › code/com.ssm/src/main/java/com/lucong01/demo/service/LoadPoint_taxiServiceImpl.java]

package com.lucong01.demo.service;


import com.lucong01.demo.dao.LoadPoint_taxi_Mapper;

import com.lucong01.demo.pojo.LoadPoint_Taxi;
import org.springframework.stereotype.Service;

import javax.annotation.Resource;
import java.util.ArrayList;
import java.util.List;

@Service
public class LoadPoint_taxiServiceImpl implements LoadPoint_taxiService {

    @Resource
    LoadPoint_taxi_Mapper loadPointTaxiMapper;

    @Override
    public Integer insertSelective(List<LoadPoint_Taxi> list) {
        int res = loadPointTaxiMapper.insertSelective(list);
        Integer result = new Integer(res);
        return result;
    }


    @Override
    public List<LoadPoint_Taxi> querybyloadpoint(int number) {
        List<LoadPoint_Taxi> list=new ArrayList<>();
        list=loadPointTaxiMapper.queryTaxiByLoadPoint(number);
        return list;
    }
    @Override
    public List<LoadPoint_Taxi> querybyloadpoint2(int number) {
        List<LoadPoint_Taxi> list=new ArrayList<>();
        list=loadPointTaxiMapper.queryUserByLoadPoint(number);
        return list;
    }
    @Override
    public int deleteBytaxiId(int number){
        return loadPointTaxiMapper.deleteBytaxiId(number);
    }
    @Override
    public Integer insertSelective_user(List<LoadPoint_Taxi> list){
        int res = loadPointTaxiMapper.insertSelective2(list);
        Integer result = new Integer(res);
        return result;
    }
    @Override
    public int deleteByuserId(int number){
        return loadPointTaxiMapper.deleteByuserId(number);
    }


}
