# Supplementary material for: Bidirectional k-nearest neighbor spatial crowdsourcing allocation protocol based on edge computing
Source: PeerJ Comput Sci. 2023 Feb 20;9:e1244. doi: 10.7717/peerj-cs.1244 (PMC10280631; doi:10.7717/peerj-cs.1244)
Supplement: Supplemental Information 2 [file peerj-cs-09-1244-s002.zip › code/com.ssm/src/main/java/com/lucong01/demo/service/LoadVectorServiceImpl.java]

package com.lucong01.demo.service;

import com.lucong01.demo.dao.LoadVectorMapper;
import com.lucong01.demo.pojo.LoadVector;
import com.lucong01.demo.pojo.Taxi;
import org.springframework.stereotype.Service;

import javax.annotation.Resource;
import java.util.List;

@Service
public class LoadVectorServiceImpl implements LoadVectorService {


    @Resource
    LoadVectorMapper loadVectorMapper;

    @Override
    public Integer insertSelective(List<LoadVector> list) {
        int res = loadVectorMapper.insertBatch(list);
        Integer result = new Integer(res);
        return result;
    }

    @Override
    public List<LoadVector> queryLoadVector() {
        return loadVectorMapper.queryLoadVector();
    }

    @Override
    public List<LoadVector> queryTaxiLoad(Taxi taxi) {
        return loadVectorMapper.queryTaxiLoad(taxi);
    }
}
