# Supplementary material for: Bidirectional k-nearest neighbor spatial crowdsourcing allocation protocol based on edge computing
Source: PeerJ Comput Sci. 2023 Feb 20;9:e1244. doi: 10.7717/peerj-cs.1244 (PMC10280631; doi:10.7717/peerj-cs.1244)
Supplement: Supplemental Information 2 [file peerj-cs-09-1244-s002.zip › code/com.ssm/src/main/java/com/lucong01/demo/service/StoAServiceImpl.java]

package com.lucong01.demo.service;

import com.lucong01.demo.dao.StoAMapper;
import com.lucong01.demo.pojo.StoA;
import org.springframework.stereotype.Service;

import javax.annotation.Resource;
import java.util.List;

@Service
public class StoAServiceImpl implements StoAService {
    @Resource
    StoAMapper stoAMapper;

    @Override
    public Integer insertSelective(List<StoA> list) {
        return stoAMapper.insertSelective(list);
    }

    @Override
    public List<StoA> querybyloadpoint(int number) {
        return stoAMapper.queryByLoadPoint(number);
    }

    @Override
    public int queryBySA(int sid, int aid) {

        return stoAMapper.queryBySA(sid,aid);
    }
}
