# Supplementary material for: Bidirectional k-nearest neighbor spatial crowdsourcing allocation protocol based on edge computing
Source: PeerJ Comput Sci. 2023 Feb 20;9:e1244. doi: 10.7717/peerj-cs.1244 (PMC10280631; doi:10.7717/peerj-cs.1244)
Supplement: Supplemental Information 2 [file peerj-cs-09-1244-s002.zip › code/com.ssm/src/main/java/com/lucong01/demo/tollKits/Baidu.java]

package com.lucong01.demo.tollKits;

import com.alibaba.fastjson.JSONArray;
import com.alibaba.fastjson.JSONObject;
import com.lucong01.demo.pojo.*;
import okhttp3.Call;
import okhttp3.OkHttpClient;
import okhttp3.Request;
import okhttp3.Response;
import org.springframework.stereotype.Service;

import java.io.IOException;
import java.util.*;

import static com.lucong01.demo.controller.LoadDateContorller.lockwait;
import static com.lucong01.demo.controller.LoadDateContorller.point_Distance;

@Service
public class Baidu {
    OkHttpClient client = new OkHttpClient();

    public int run(String lng1,String lat1,String lng2,String lat2 ) throws IOException {


        String url="https://api.map.baidu.com/directionlite/v1/driving?origin="+
                lat1+","+lng1+"&destination="+lat2+","+lng2+"&ak=pqDqvA8wmn3ENDwyKp5jdhBNpuZKAibX";
        Request request = new Request.Builder()
                .url(url)
                .build();
        Call call=client.newCall(request);

        try  {

            Response response = call.execute();
            String s=response.body().string();
            JSONObject jsonObjectTemp = new JSONObject();
            jsonObjectTemp= (JSONObject) JSONObject.parse(s);

            Integer distance=jsonObjectTemp.getJSONObject("result").getJSONArray("routes").getJSONObject(0).getInteger("distance");
            return distance;
        } catch (Exception e) {
            e.printStackTrace();
        }
        return 0;
    }


    public int run1(Taxi taxi, List<LoadPoint> loadPoints ) throws IOException {
        String aims="";

        int size=loadPoints.size();


        int forcount=0;int[] a=new int[100];
        for (int i=0;i<loadPoints.size();i++) {
            if(loadPoints.get(i).getDistance()==0){
                a[forcount]=i;
                aims=aims+loadPoints.get(i).getLat()+","+loadPoints.get(i).getLng();
                if(size>1) {
                    if(i>=0){
                        if(i!=(size-1)){
                            aims=aims+"|";
                        }
                    }
                }
                forcount++;
            }
        }
        if(aims.endsWith("|")){
            aims=aims.substring(0,aims.length()-1);
        }
        if(forcount==0) {
            Collections.sort(loadPoints,new Comparator<LoadPoint>(){
                @Override
                public int compare(LoadPoint a,LoadPoint b){
                    return a.getDistance()-b.getDistance();
                }
            });
            return 0;
        }

        String url="https://api.map.baidu.com/routematrix/v2/driving?output=json&origins="+
                taxi.getLat()+","+taxi.getLng()+"&destinations="+aims+"&ak=pqDqvA8wmn3ENDwyKp5jdhBNpuZKAibX";
        Request request = new Request.Builder()
                .url(url)
                .build();
        Call call=client.newCall(request);

        try  {

            Response response = call.execute();
            String s=response.body().string();
            JSONObject jsonObjectTemp = new JSONObject();
            jsonObjectTemp= (JSONObject) JSONObject.parse(s);

            if(jsonObjectTemp.getInteger("status")!=0){
                System.out.println("获取失败"+jsonObjectTemp.getString("message"));

                lockwait.set(-1);
                try {
                    Thread.sleep(500);
                    lockwait.set(1);
                } catch (InterruptedException e) {
                    e.printStackTrace();
                }

                return -1;
            }  else {
                System.out.println("获取成功");
                Integer size1=jsonObjectTemp.getJSONArray("result").size();
                JSONArray jsonArray=jsonObjectTemp.getJSONArray("result");

                int temp=0;
                for (int j = 0; j < forcount; j++) {
                    temp=jsonArray.getJSONObject(j).getJSONObject("distance").getInteger("value");
                    loadPoints.get(a[j]).setDistance(temp);
                    StoA stoA = new StoA();
                    stoA.setSid(taxi.getLoadpoint());
                    stoA.setAid(loadPoints.get(a[j]).getId());
                    stoA.setDistance(temp);
                    point_Distance.add(stoA);
                }

                Collections.sort(loadPoints,new Comparator<LoadPoint>(){
                    @Override
                    public int compare(LoadPoint a,LoadPoint b){
                        return a.getDistance()-b.getDistance();
                    }
                });
                return 0;
            }

        } catch (Exception e) {
            e.printStackTrace();
        }
        return 0;
    }
    public int run2(Taxi user, List<LoadPoint> loadPoints ) throws IOException {
        String aims="";

        int size=loadPoints.size();

        int forcount=0;int[] a=new int[100];
        for (int i=0;i<loadPoints.size();i++) {
            if(loadPoints.get(i).getDistance()==0){
                a[forcount]=i;
                aims=aims+loadPoints.get(i).getLat()+","+loadPoints.get(i).getLng();
                if(size>1) {
                    if(i>=0){
                        if(i!=(size-1)){
                            aims=aims+"|";
                        }
                    }
                }
                forcount++;
            }
        }
        if(aims.endsWith("|")){
            aims=aims.substring(0,aims.length()-1);
        }
        if(forcount==0) {
            Collections.sort(loadPoints,new Comparator<LoadPoint>(){
                @Override
                public int compare(LoadPoint a,LoadPoint b){
                    return a.getDistance()-b.getDistance();
                }
            });
            return 0;
        }

        /*for (LoadPoint loadPoint :loadPoints) {

            aims=aims+loadPoint.getLat()+","+loadPoint.getLng();
            if(size>1&&i>=0&&i!=(size-1)) aims=aims+"|";
            i++;
        }*/
        String url="https://api.map.baidu.com/routematrix/v2/driving?output=json&origins="+
                aims+"&destinations="+user.getLat()+","+user.getLng()+"&ak=pqDqvA8wmn3ENDwyKp5jdhBNpuZKAibX";
        Request request = new Request.Builder()
                .url(url)
                .build();
        Call call=client.newCall(request);

        try  {

            Response response = call.execute();
            String s=response.body().string();
            JSONObject jsonObjectTemp = new JSONObject();
            jsonObjectTemp= (JSONObject) JSONObject.parse(s);
            if(jsonObjectTemp.getInteger("status")!=0){
                System.out.println("获取失败"+jsonObjectTemp.getString("message"));
                lockwait.set(-1);
                try {
                    Thread.sleep(500);
                    lockwait.set(1);
                } catch (InterruptedException e) {
                    e.printStackTrace();
                }
                return -1;
            }  else {
                System.out.println("获取成功");
                Integer size1=jsonObjectTemp.getJSONArray("result").size();
                JSONArray jsonArray=jsonObjectTemp.getJSONArray("result");

                int temp=0;

                for (int j = 0; j < forcount; j++) {

                    temp=jsonArray.getJSONObject(j).getJSONObject("distance").getInteger("value");

                    loadPoints.get(a[j]).setDistance(temp);
                    StoA stoA = new StoA();
                    stoA.setSid(loadPoints.get(a[j]).getId());
                    stoA.setAid(user.getLoadpoint());
                    stoA.setDistance(temp);
                    point_Distance.add(stoA);
                }
                Collections.sort(loadPoints,new Comparator<LoadPoint>(){
                    @Override
                    public int compare(LoadPoint a,LoadPoint b){
                        return a.getDistance()-b.getDistance();
                    }
                });
                return 0;
            }

        } catch (Exception e) {
            e.printStackTrace();
        }
        return 0;
    }
    public String run3(LoadPoint taxi, List<LoadPoint> loadPoints ) throws IOException {
        String aims="";

        int size=loadPoints.size();


        for (int i=0;i<loadPoints.size();i++) {
            aims=aims+loadPoints.get(i).getLat()+","+loadPoints.get(i).getLng();
            if(size>1) {
                if(i>=0){
                    if(i!=(size-1)){
                        aims=aims+"|";
                    }
                }
            }
        }
        if(aims.endsWith("|")){
            aims=aims.substring(0,aims.length()-1);
        }

        String url="https://api.map.baidu.com/routematrix/v2/driving?output=json&origins="+
                taxi.getLat()+","+taxi.getLng()+"&destinations="+aims+"&ak=pqDqvA8wmn3ENDwyKp5jdhBNpuZKAibX";
        Request request = new Request.Builder()
                .url(url)
                .build();
        Call call=client.newCall(request);

        try  {

            Response response = call.execute();
            String s=response.body().string();
            JSONObject jsonObjectTemp = new JSONObject();
            jsonObjectTemp= (JSONObject) JSONObject.parse(s);

            if(jsonObjectTemp.getInteger("status")!=0){
                System.out.println("获取失败"+jsonObjectTemp.getString("message"));

                lockwait.set(-1);
                try {
                    Thread.sleep(500);
                    lockwait.set(1);
                } catch (InterruptedException e) {
                    e.printStackTrace();
                }

                return "获取失败";
            }  else {
                System.out.println("获取成功");
                Integer size1=jsonObjectTemp.getJSONArray("result").size();
                JSONArray jsonArray=jsonObjectTemp.getJSONArray("result");
                StringBuilder text=new StringBuilder("");
                int temp=0;
                for (int j = 0; j < 24; j++) {
                    temp=jsonArray.getJSONObject(j).getJSONObject("distance").getInteger("value");
                    text.append("["+loadPoints.get(j).getId()+","+temp+"]");
                }
                return(text.toString());
            }

        } catch (Exception e) {
            e.printStackTrace();
        }
        return "";
    }
}
