# Supplementary material for: Bidirectional k-nearest neighbor spatial crowdsourcing allocation protocol based on edge computing
Source: PeerJ Comput Sci. 2023 Feb 20;9:e1244. doi: 10.7717/peerj-cs.1244 (PMC10280631; doi:10.7717/peerj-cs.1244)
Supplement: Supplemental Information 2 [file peerj-cs-09-1244-s002.zip › code/com.ssm/src/main/java/com/lucong01/demo/tollKits/CSVUtils.java]

package com.lucong01.demo.tollKits;

import java.io.*;
import java.util.ArrayList;
import java.util.HashMap;
import java.util.List;
import java.util.Map;

/**
 * CSV操作(读取和写入)
 * @author lq
 * @version 2018-04-23
 */
public class CSVUtils {

    /**
     * 写入
     * @param file csv文件(路径+文件名)，csv文件不存在会自动创建
     * @param dataList 数据
     * @return
     */
    public static boolean exportCsv(File file, List<String> dataList){
        boolean isSucess=false;

        FileOutputStream out=null;
        OutputStreamWriter osw=null;
        BufferedWriter bw=null;
        try {
            out = new FileOutputStream(file);
            osw = new OutputStreamWriter(out);
            bw =new BufferedWriter(osw);
            if(dataList!=null && !dataList.isEmpty()){
                for(String data : dataList){
                    bw.append(data).append("\r");
                }
            }
            isSucess=true;
        } catch (Exception e) {
            isSucess=false;
        }finally{
            if(bw!=null){
                try {
                    bw.close();
                    bw=null;
                } catch (IOException e) {
                    e.printStackTrace();
                }
            }
            if(osw!=null){
                try {
                    osw.close();
                    osw=null;
                } catch (IOException e) {
                    e.printStackTrace();
                }
            }
            if(out!=null){
                try {
                    out.close();
                    out=null;
                } catch (IOException e) {
                    e.printStackTrace();
                }
            }
        }

        return isSucess;
    }


    public static List<String[]> getCSV(String inFile) {
        String inString = "";
        List<String[]> list = new ArrayList<>();
        try {
            BufferedReader reader = new BufferedReader(new FileReader(new File(inFile)));

            while ((inString = reader.readLine()) != null) {
                list.add(inString.split(","));
            }
            reader.close();
            return list;
        } catch (FileNotFoundException ex) {
            System.out.println("文件哪去了");
        } catch (IOException ex) {
            System.out.println("读写出错了!");
        }
        return list;
    }

    public static void outCSV( String outFile, List<String[]> list) {
        BufferedWriter writer = null;
        try {
            writer = new BufferedWriter(new FileWriter(new File(outFile)));
            for (int i = 0; i < list.size(); i++) {
                for (int j = 0; j < list.get(i).length; j++) {
                    writer.write(list.get(i)[j].toString() + ",");
                    if (j == list.get(i).length - 1) {
                        writer.newLine();
                    }
                }
            }
            writer.close();
        } catch (IOException e) {
            e.printStackTrace();
        }


    }


    /**
     * 读取
     * @param file csv文件(路径+文件)
     * @return
     */
    public static List<String> importCsv(File file){
        List<String> dataList=new ArrayList<String>();

        BufferedReader br=null;
        try {
            br = new BufferedReader(new FileReader(file));
            String line = "";
            while ((line = br.readLine()) != null) {
                dataList.add(line);
            }
        }catch (Exception e) {
        }finally{
            if(br!=null){
                try {
                    br.close();
                    br=null;
                } catch (IOException e) {
                    e.printStackTrace();
                }
            }
        }

        return dataList;
    }


    /**
     * 测试
     * @param args
     */

    public static void main(String[] args){
        //exportCsv();
        //importCsv();
    }


    /**
     * CSV读取测试
     * @throws Exception
     */
    public static List<String> importCsv()  {
        List<String> dataList=CSVUtils.importCsv(new File("E:/test/lb.csv"));
        if(dataList!=null && !dataList.isEmpty()){
            for(int i=0; i<dataList.size();i++ ){
                //if(i!=0){//不读取第一行
                    String s=dataList.get(i);
                    System.out.println("s  "+s);
                    //String[] as = s.split(",");
            }
        }
        return dataList;

    }

    /**
     * CSV写入测试
     * @throws Exception
     */
    public static void exportCsv(List<String> datalist) {
        /*dataList.add("number,name,sex");
        dataList.add("1,张三,男");
        dataList.add("2,李四,男");
        dataList.add("3,小红,女");*/
        boolean isSuccess=CSVUtils.exportCsv(new File("E:/test/lb.csv"), datalist);
        System.out.println(isSuccess);
    }


}
