# Supplementary material for: Bidirectional k-nearest neighbor spatial crowdsourcing allocation protocol based on edge computing
Source: PeerJ Comput Sci. 2023 Feb 20;9:e1244. doi: 10.7717/peerj-cs.1244 (PMC10280631; doi:10.7717/peerj-cs.1244)
Supplement: Supplemental Information 2 [file peerj-cs-09-1244-s002.zip › code/com.ssm/src/main/java/com/lucong01/demo/tollKits/javaStudyBfs/AStar.java]

package com.lucong01.demo.tollKits.javaStudyBfs;

import com.lucong01.demo.pojo.LoadPoint;
import com.lucong01.demo.pojo.LoadVector;
import com.lucong01.demo.pojo.LoadVectorPlus;
import com.lucong01.demo.tollKits.MapTool;

import java.math.BigDecimal;
import java.util.*;

public class AStar {

    public List<LoadVectorPlus> loadPointList;
    public Set<LoadPoint> loadPointSet;
    public PriorityQueue<LoadVectorPlus> loadVectorPlusList;

    public List<LoadPoint> loadLists;
    // 最终目标id号
    private int aimId = Integer.MAX_VALUE;
    // 最终目标本身
    private LoadPoint aim = null;
    public BigDecimal cast = new BigDecimal("25535");
    int num = 0;

    boolean flag = false;

    public AStar() {}

    /**
     * 构造方法，用于将最终目标的LoadPoint信息传入
     * @param aim 终点的 LoadPoint 变量信息
     */
    public AStar(LoadPoint aim){
        this.aimId = aim.getId();
        this.aim = aim;
    }

    public void init(List<LoadPoint> loadLists, LoadPoint aim){

        loadVectorPlusList = new PriorityQueue<>(cLoadVectorPlus);
        loadPointList = new ArrayList<>();
        loadPointSet = new HashSet<>();
        this.loadLists = loadLists;

        for(LoadPoint node : loadLists){
            loadPointSet.add(node);

            LoadVectorPlus loadVectorPlus = new LoadVectorPlus();
            loadVectorPlus.setStartId(aim.getId());
            loadVectorPlus.setEndId(node.getId());
            loadVectorPlus.setEndLng(node.getLng());
            loadVectorPlus.setLeftLat(node.getLat());
            loadVectorPlus.setFinalCost(new BigDecimal(Integer.MAX_VALUE));
            loadVectorPlus.setgCost(new BigDecimal(Integer.MAX_VALUE));
            loadVectorPlus.sethCost(new BigDecimal(String.format("%.7f", MapTool.getDistance(node, this.aim))));

            if(aim.getId() == node.getId()){
                loadVectorPlus.setFinalCost(BigDecimal.ZERO);
                this.loadPointList.add(loadVectorPlus);
            } else {
                loadVectorPlusList.add(loadVectorPlus);
            }


        }
    }

    /**
     * 主要算法初始化及实现方法
     * @param loadLists // 需要遍历的点数
     * @param start // 起始点
     * @param loadVectorList // 路网信息
     */
    public void astarWork(List<LoadPoint> loadLists, LoadPoint start, List<LoadVector> loadVectorList){
        // 初始化
        init(loadLists, start);

        LoadPoint node = start;

        loadPointSet.remove(start);
        if(start.getId() == this.aimId){
            this.cast = BigDecimal.ZERO;
            return ;
        }


        while(!this.loadPointSet.isEmpty()){
            aimVisit(node, loadVectorList);
            node = getAim();
        }

    }


    public void aimVisit(LoadPoint aim, List<LoadVector> loadVectorList){
//        System.out.println(aim.getId());
        int size = this.loadPointList.size() -1;
        LoadVectorPlus loadVectorPlus = null;
        // 获取原list列表中的距离权重
        for (LoadVector vector: loadVectorList) {
            if(aim.getId() == this.loadPointList.get(0).getStartId()){
                if(aim.getId() == vector.getStartId()){
//                    for (LoadVectorPlus vt: this.loadVectorPlusList){
//                        if (vector.getEndId() == vt.getEndId()){
//                            // 保存上一节点的 id 号
//                            vt.setId(aim.getId());
//                            vt.setgCost(vector.getCast());
//                            vt.setFinalCost(vt.getgCost().add(vt.gethCost()));
//                            break;
//
//                        }
//                    }
                    for (LoadVectorPlus vt: this.loadVectorPlusList){
                        if (vector.getEndId() == vt.getEndId()){
                            loadVectorPlus = vt;
                            this.flag = true;
                            break;
                        }
                    }
                    if(this.flag == true){
                        // 跟新队列
                        boolean s = this.loadVectorPlusList.remove(loadVectorPlus);
                        loadVectorPlus.setId(aim.getId());
                        loadVectorPlus.setgCost(vector.getCast());
                        loadVectorPlus.setFinalCost(loadVectorPlus.getgCost().add(loadVectorPlus.gethCost()));
                        this.loadVectorPlusList.add(loadVectorPlus);
                        this.flag = false;
                    }
                }

            }else {
                if (aim.getId() == vector.getStartId()){
                    BigDecimal length = this.loadPointList.get(size).getgCost();

                    // 寻找目标节点可达的下一个节点
                    for (LoadVectorPlus vt: this.loadVectorPlusList){
                        if (vector.getEndId() == vt.getEndId()){
                            length = length.add(vector.getCast());
                            if(length.compareTo(vt.getgCost()) == -1){
                                loadVectorPlus = vt;
                                this.flag = true;
                                break;
                            }
                        }
                    }
                    if(this.flag) {
                        // 跟新队列
                        this.loadVectorPlusList.remove(loadVectorPlus);
                        // 保存上一节点的 id 号
                        loadVectorPlus.setId(aim.getId());
                        loadVectorPlus.setgCost(length);
                        loadVectorPlus.setFinalCost(loadVectorPlus.getgCost().add(loadVectorPlus.gethCost()));
                        this.loadVectorPlusList.add(loadVectorPlus);
                        this.flag = false;
                    }
                }
            }

        }

//        for (LoadVectorPlus vt: this.loadVectorPlusList){
//            if(aim.getId() == this.loadPointList.get(0).getStartId()){
//                for (LoadVector vector: loadVectorList) {
//                    if(aim.getId() == vector.getStartId()){
//                        if (vector.getEndId() == vt.getEndId()){
//                            // 保存上一节点的 id 号
//                            vt.setId(aim.getId());
//                            vt.setgCost(vector.getCast());
//                            vt.setFinalCost(vt.getgCost().add(vt.gethCost()));
//                            break;
//                        }
//                    }
//                }
//            }else{
//                for (LoadVector vector: loadVectorList) {
//                    if (aim.getId() == vector.getStartId()){
//                        if (vector.getEndId() == vt.getEndId()){
//                            length = length.add(vector.getCast());
//                            if(length.compareTo(vt.getgCost()) == -1){
//                                // 保存上一节点的 id 号
//                                vt.setId(aim.getId());
//                                vt.setgCost(length);
//                                vt.setFinalCost(vt.getgCost().add(vt.gethCost()));
//                                break;
//                            }
//                        }
//                    }
//                }
//            }
//        }


    }

    public LoadPoint getAim(){

        LoadPoint aim = null;
        BigDecimal len = new BigDecimal(Integer.MAX_VALUE);
        LoadVectorPlus loadVectorPlus = this.loadVectorPlusList.poll();
//        System.out.println(++num);
        for (LoadPoint node : this.loadPointSet){
            if(node.getId() == loadVectorPlus.getEndId()){
                aim = node;
                break;
            }
        }


        this.loadPointList.add(loadVectorPlus); // 标记该节点以清算结束
        this.loadPointSet.remove(aim); // 从为记录的节点集合中去除已登记的节点

        // 判断是否寻找到目标节点
        if(this.aimId == aim.getId()){
            this.loadPointSet.clear();
            this.cast = loadVectorPlus.getgCost();
            // 把实际最短距离保存下来
//            for (LoadVectorPlus vt : this.loadPointList){
//                if(aim.getId() == vt.getEndId()){
//                    this.cast = vt.getgCost();
//                    break;
//                }
//            }
        }

        return aim;
    }


    public void printResoult(){
//        this.loadPointList.forEach(str -> System.out.println(str.getId()));

        System.out.println("-------------------------------");
        this.loadVectorPlusList.forEach(str -> System.out.println(str.toString()));

        System.out.println("loadPointList.size: " + this.loadPointList.size() + "         loadVectorList.size: " + this.loadVectorPlusList.size());
    }

    //自定义比较类，先比较长，长升序排列，若长相等再比较宽，宽降序
    static Comparator<LoadVectorPlus> cLoadVectorPlus = new Comparator<LoadVectorPlus>() {

        @Override
        public int compare(LoadVectorPlus o1, LoadVectorPlus o2) {
            return o1.compareTo(o2);
        }

    };
}
