# Supplementary material for: Bidirectional k-nearest neighbor spatial crowdsourcing allocation protocol based on edge computing
Source: PeerJ Comput Sci. 2023 Feb 20;9:e1244. doi: 10.7717/peerj-cs.1244 (PMC10280631; doi:10.7717/peerj-cs.1244)
Supplement: Supplemental Information 2 [file peerj-cs-09-1244-s002.zip › code/com.ssm/src/main/java/com/lucong01/demo/tollKits/javaStudyBfs/BfsAlgorithm.java]

package com.lucong01.demo.tollKits.javaStudyBfs;


import com.lucong01.demo.tollKits.node.AreaMapInit;
import com.lucong01.demo.tollKits.node.Node;
import com.lucong01.demo.tollKits.node.Vector;

import java.util.ArrayDeque;
import java.util.Deque;

public class BfsAlgorithm {


    public void bfs(AreaMapInit areaMapInit){
        Deque<Node> deque = new ArrayDeque<>();
        deque.add(areaMapInit.getNodes()[0]);
        areaMapInit.getNodes()[0].setVisit(1);
        System.out.println(areaMapInit.getNodes()[0].getName());
        while (!deque.isEmpty()){
            Node aim = deque.poll();
            for (Vector vector: areaMapInit.getVectors()) {
                if (vector.getStart().equals(aim)){
                    if (vector.getEnd().getVisit() == 0){
                        deque.add(vector.getEnd());
                        vector.getEnd().setVisit(1);
                        System.out.println(vector.getEnd().getName());
                    }
                }
            }
        }
    }
}
