# Supplementary material for: Bidirectional k-nearest neighbor spatial crowdsourcing allocation protocol based on edge computing
Source: PeerJ Comput Sci. 2023 Feb 20;9:e1244. doi: 10.7717/peerj-cs.1244 (PMC10280631; doi:10.7717/peerj-cs.1244)
Supplement: Supplemental Information 2 [file peerj-cs-09-1244-s002.zip › code/com.ssm/src/main/java/com/lucong01/demo/tollKits/javaStudyBfs/Dijkstra.java]

package com.lucong01.demo.tollKits.javaStudyBfs;

import com.lucong01.demo.pojo.LoadPoint;
import com.lucong01.demo.pojo.LoadVector;
import com.lucong01.demo.tollKits.node.AreaMapInit;
import com.lucong01.demo.tollKits.node.Node;
import com.lucong01.demo.tollKits.node.Vector;

import java.math.BigDecimal;
import java.util.ArrayList;
import java.util.HashSet;
import java.util.List;
import java.util.Set;

public class Dijkstra {


    public List<LoadPoint> loadPointList;
    public Set<LoadPoint> loadPointSet;
    public List<LoadVector> loadVectorList;
    // 最终目标id号
    private int aimId = Integer.MAX_VALUE;
    public BigDecimal cast = new BigDecimal("25535");
    int num = 0;

    public Dijkstra() {}

    public Dijkstra(int id){
        this.aimId = id;
    }

    public void init(List<LoadPoint> loadLists, LoadPoint aim){

        loadVectorList = new ArrayList<>();
        loadPointSet = new HashSet<>();

        for(LoadPoint node : loadLists){
            loadPointSet.add(node);
            LoadVector loadVector = new LoadVector();
            loadVector.setStartId(aim.getId());
            loadVector.setEndId(node.getId());
            loadVector.setEndLng(node.getLng());
            loadVector.setLeftLat(node.getLat());
            loadVector.setCast(new BigDecimal(Integer.MAX_VALUE));

            if(aim.getId() == node.getId()){
                loadVector.setCast(new BigDecimal("0"));
            }
            loadVectorList.add(loadVector);

        }
    }

    public void dijkstra(List<LoadPoint> loadLists, LoadPoint aim, List<LoadVector> loadVectorList){
        // 初始化
        init(loadLists, aim);
//        System.out.println("初始化完成！ loadPointList.size: " + this.loadPointSet.size()
//                + "  , VectorList.size: " + this.loadVectorList.size());

        loadPointList = new ArrayList<>();

        LoadPoint node = aim;

        this.loadPointList.add(aim);
        loadPointSet.remove(aim);
        if(aim.getId() == this.aimId){
            this.cast = BigDecimal.ZERO;
            return ;
        }


        while(!this.loadPointSet.isEmpty()){
            aimVisit(node, loadVectorList);
            node = getAim();
        }

    }


    public void aimVisit(LoadPoint aim, List<LoadVector> loadVectorList){
//        System.out.println(aim.getId());
        for (LoadVector vector: loadVectorList) {
            if(aim.getId() == this.loadPointList.get(0).getId()){
                if(aim.getId() == vector.getStartId()){
                    for (LoadVector vt: this.loadVectorList){
                        if (vector.getEndId() == vt.getEndId()){
                            if(vector.getCast().compareTo(vt.getCast()) == -1){
                                // 保存上一节点的 id 号
                                vt.setId(aim.getId());
                                vt.setCast(vector.getCast());
                                break;
                            }
                        }
                    }
                }

            }else {
                if (aim.getId() == vector.getStartId()){
                    BigDecimal length = null;
                    // 获取原list列表中的距离权重
                    for (LoadVector vt: this.loadVectorList){
                        if (vector.getStartId() == vt.getEndId()){
                            length = vt.getCast();
                            break;
                        }
                    }
                    for (LoadVector vt: this.loadVectorList){
                        if (vector.getEndId() == vt.getEndId()){
                            length = length.add(vector.getCast());
                            if(length.compareTo(vt.getCast()) == -1){
                                // 保存上一节点的 id 号
                                vt.setId(aim.getId());
                                vt.setCast(length);
                                break;
                            }
                        }
                    }

                }
            }

        }
    }

    public LoadPoint getAim(){

        LoadPoint aim = new LoadPoint();
        BigDecimal len = new BigDecimal(Integer.MAX_VALUE);

        for (LoadPoint node : this.loadPointSet){
            for (LoadVector vt : this.loadVectorList){
                if(node.getId() == vt.getEndId()){
                    if(vt.getCast().compareTo(len) < 1){
//                        for (LoadPoint load : this.loadPointSet) {
//                        if(load.getId() == vt.getEndId()){
                        aim = node;
                        len = vt.getCast();
                        break;
//                        }
//                        }
//                        len = vt.getCast();
                    }
                }
            }
        }


        this.loadPointList.add(aim); // 标记该节点以清算结束
        this.loadPointSet.remove(aim); // 从为记录的节点集合中去除已登记的节点

        // 判断是否寻找到目标节点
        if(this.aimId == aim.getId()){
            //this.loadPointSet.clear();
            this.cast = len;
        }

        return aim;
    }


    public BigDecimal getCost(int number){

        for (LoadVector vt : this.loadVectorList){
            if(vt.getEndId()==number) return vt.getCast();
        }
        return BigDecimal.valueOf(Integer.MAX_VALUE);

    }


    public void printResoult(){
//        this.loadPointList.forEach(str -> System.out.println(str.getId()));

        System.out.println("-------------------------------");
        this.loadVectorList.forEach(str -> System.out.println(str.toString()));

        System.out.println("loadPointList.size: " + this.loadPointList.size() + "         loadVectorList.size: " + this.loadVectorList.size());
    }
}
