# Supplementary material for: Bidirectional k-nearest neighbor spatial crowdsourcing allocation protocol based on edge computing
Source: PeerJ Comput Sci. 2023 Feb 20;9:e1244. doi: 10.7717/peerj-cs.1244 (PMC10280631; doi:10.7717/peerj-cs.1244)
Supplement: Supplemental Information 2 [file peerj-cs-09-1244-s002.zip › code/com.ssm/src/main/java/com/lucong01/demo/tollKits/javaStudyBfs/DijkstraAlgorithm.java]

package com.lucong01.demo.tollKits.javaStudyBfs;

import com.lucong01.demo.tollKits.node.AreaMapInit;
import com.lucong01.demo.tollKits.node.Node;
import com.lucong01.demo.tollKits.node.Vector;

import java.util.*;

public class DijkstraAlgorithm {

    List<Node> nodeList;
    Set<Node> nodeSet;
    List<Vector> vectorList;

    public void init(AreaMapInit areaMapInit){

        vectorList = new ArrayList<>();
        nodeSet = new HashSet<>();

        for(Node node : areaMapInit.getNodes()){
            Vector vector = new Vector();
            vector.setStart(areaMapInit.getNodes()[0]);
            vector.setEnd(node);
            vector.setLen(Integer.MAX_VALUE);

            if(node == areaMapInit.getNodes()[0]){
                vector.setLen(0);
            }
            vectorList.add(vector);
            nodeSet.add(node);
        }
    }

    public void dijkstra(AreaMapInit areaMapInit){
        // 初始化
        init(areaMapInit);

        nodeList = new ArrayList<>();
        Node node = areaMapInit.getNodes()[0];
        nodeList.add(node);
//        System.out.println(node.getName());
        nodeSet.remove(node);

        while(!nodeSet.isEmpty()){
            aimVisit(node, areaMapInit);
            node = getAim();
        }

    }


    public void aimVisit(Node aim, AreaMapInit areaMapInit){
        for (Vector vector: areaMapInit.getVectors()) {
            if(aim.equals(areaMapInit.getNodes()[0])){
                if(aim.equals(vector.getStart())){
                    for (Vector vt: this.vectorList){
                        if (vector.getEnd().equals(vt.getEnd())){
                            if(vector.getLen() < vt.getLen()){
                                vt.setLen(vector.getLen());
                            }

                        }
                    }
                }
            }else {
                if (vector.getStart().equals(aim)){
                    Integer length = 0;
                    // 获取原list列表中的距离权重
                    for (Vector vt: this.vectorList){
                        if (aim.equals(vt.getEnd())){
                            length = vt.getLen();
                            break;
                        }
                    }
                    for (Vector vt: this.vectorList){
                        if (vector.getEnd().equals(vt.getEnd())){
                            length += vector.getLen();
                            if(length < vt.getLen()){
                                vt.setLen(length);
                            }
                        }
                    }
                }
            }
        }
    }

    public Node getAim(){

        Node aim = new Node();
        Integer len = Integer.MAX_VALUE;

        for (Node node : this.nodeSet){
            for (Vector vt : this.vectorList){
                if(node.equals(vt.getEnd())){
                    if(vt.getLen() <= len){
                        aim = vt.getEnd();
                        len = vt.getLen();
                    }
                }
            }
        }

        this.nodeList.add(aim); // 标记该节点以清算结束
        this.nodeSet.remove(aim); // 从为记录的节点集合中去除已登记的节点

        return aim;
    }


    public void printResoult(){
        nodeList.forEach(str -> System.out.println(str.getName()));

        System.out.println("-------------------------------");
        vectorList.forEach(str -> System.out.println(str.toString()));
    }

}
