# Supplementary material for: Bidirectional k-nearest neighbor spatial crowdsourcing allocation protocol based on edge computing
Source: PeerJ Comput Sci. 2023 Feb 20;9:e1244. doi: 10.7717/peerj-cs.1244 (PMC10280631; doi:10.7717/peerj-cs.1244)
Supplement: Supplemental Information 2 [file peerj-cs-09-1244-s002.zip › code/com.ssm/src/main/java/com/lucong01/demo/tollKits/MapTool.java]

package com.lucong01.demo.tollKits;

import com.lucong01.demo.pojo.CrossPoint;
import com.lucong01.demo.pojo.LoadPoint;

import com.lucong01.demo.pojo.LoadVector;
import com.lucong01.demo.service.CrossPointService;
import com.lucong01.demo.service.CrossPointServiceImpl;
import net.sf.json.*;
import org.springframework.core.io.ClassPathResource;

import javax.annotation.Resource;
import java.io.BufferedReader;
import java.io.IOException;
import java.io.InputStream;
import java.io.InputStreamReader;
import java.math.BigDecimal;
import java.math.MathContext;
import java.math.RoundingMode;
import java.util.*;

public class MapTool {

    /**
     * 地球半径,单位 km
     */
    public static final double EARTH_RADIUS = 6378.137;
    // root和jsonConfig 两个变量只用于从geojson获取数据时的类型转换
    public static Double root = new Double(1);
    public static JsonConfig jsonConfig = new JsonConfig();
    // 保存读取到的数组数据
    public static JSONArray features;
    // 路网节点坐标集合
    public static Set<LoadPoint> loadPointSet = new HashSet<>();
    public static Set<LoadPoint> loadPointSets = new HashSet<>();
    // 路网交叉节点坐标集合
    public static Set<CrossPoint> crossPointSet = new HashSet<>();
    public static Set<LoadPoint> clPointSet = new HashSet<>();
    // 路网矢量路线集合
    public static List<LoadVector> loadVectorList = new ArrayList<>();
    // id标号记录，loadId是路网节点坐标id，crossId是路网交叉节点坐标id
    public static int loadId = 0;
    public static int crossId = 0;

    // 静态变量 "2"
    public static BigDecimal TWO = new BigDecimal("2");


    /**
     * 根据经纬度，计算两点间的距离
     *
     * @param longitude1 第一个点的经度
     * @param latitude1  第一个点的纬度
     * @param longitude2 第二个点的经度
     * @param latitude2  第二个点的纬度
     * @return 返回距离 单位千米
     */
    public static double getDistance1(double longitude1, double latitude1, double longitude2, double latitude2) {
        // 纬度
        double lat1 = Math.toRadians(latitude1);
        double lat2 = Math.toRadians(latitude2);
        // 经度
        double lng1 = Math.toRadians(longitude1);
        double lng2 = Math.toRadians(longitude2);
        // 纬度之差
        double a = lat1 - lat2;
        // 经度之差
        double b = lng1 - lng2;
        // 计算两点距离的公式
        double s = 2 * Math.asin(Math.sqrt(Math.pow(Math.sin(a / 2), 2) +
                Math.cos(lat1) * Math.cos(lat2) * Math.pow(Math.sin(b / 2), 2)));
        // 弧长乘地球半径, 返回单位: 千米
        s =  s * EARTH_RADIUS;
        return s;
    }

    /**
     * 根据经纬度，计算两点间的距离
     *
     * @param start 初始点
     * @param end  目的点
     * @return 返回距离 单位千米
     */
    public static double getDistance(LoadPoint start, LoadPoint end) {
        // 纬度
        double lat1 = Math.toRadians(Double.parseDouble(start.getLat()));
        double lat2 = Math.toRadians(Double.parseDouble(end.getLat()));
        // 经度
        double lng1 = Math.toRadians(Double.parseDouble(start.getLng()));
        double lng2 = Math.toRadians(Double.parseDouble(end.getLng()));
        // 纬度之差
        double a = lat1 - lat2;
        // 经度之差
        double b = lng1 - lng2;
        // 计算两点距离的公式
        double s = 2 * Math.asin(Math.sqrt(Math.pow(Math.sin(a / 2), 2) +
                Math.cos(lat1) * Math.cos(lat2) * Math.pow(Math.sin(b / 2), 2)));
        // 弧长乘地球半径, 返回单位: 千米
        s =  s * EARTH_RADIUS;
        return s;
    }

    /**
     * 根据经纬度，计算两点间的距离
     *
     * @param start 初始点
     * @param end  目的点
     * @return 返回距离 单位千米
     */
    public static double getDistance(LoadPoint start, CrossPoint end) {
        // 纬度
        double lat1 = Math.toRadians(Double.parseDouble(start.getLat()));
        double lat2 = Math.toRadians(Double.parseDouble(end.getLat()));
        // 经度
        double lng1 = Math.toRadians(Double.parseDouble(start.getLng()));
        double lng2 = Math.toRadians(Double.parseDouble(end.getLng()));
        // 纬度之差
        double a = lat1 - lat2;
        // 经度之差
        double b = lng1 - lng2;
        // 计算两点距离的公式
        double s = 2 * Math.asin(Math.sqrt(Math.pow(Math.sin(a / 2), 2) +
                Math.cos(lat1) * Math.cos(lat2) * Math.pow(Math.sin(b / 2), 2)));
        // 弧长乘地球半径, 返回单位: 千米
        s =  s * EARTH_RADIUS;
        return s;
    }

    /**
     * 计算该 point 的区域位置（自己划分）
     * @param lng
     * @param lat
     */
    public static int getRegionId(String lng, String lat){
        BigDecimal pointLng = new BigDecimal(lng);
        BigDecimal pointLat = new BigDecimal(lat);
        int x = 0, y = 0;
        x = (pointLng.subtract(PointRegion.leftLng)).divide(PointRegion.lngx,0,BigDecimal.ROUND_DOWN).intValue();
        y = (pointLat.subtract(PointRegion.endLat)).divide(PointRegion.laty,0,BigDecimal.ROUND_DOWN)
                .multiply(PointRegion.cast).intValue();
        return (x+y);
    }

    /**
     * 读取本地geojson文件数据,转换成需要的数据类型,比如 JSONArray
     */
    public static void readGeojson(){
        ClassPathResource classPathResource = new ClassPathResource("static/changshanqu.geojson");

        try {
            InputStream inputStream = classPathResource.getInputStream();
            BufferedReader br = new BufferedReader(new InputStreamReader(inputStream));
            StringBuffer sb = new StringBuffer();
            String line;
            while ((line=br.readLine())!=null){
                sb.append(line);
            }
            br.close();
            inputStream.close();

            // 创建一个包含原始json串的json对象
            JSONObject jo =  JSONObject.fromObject(sb.toString());
            //找到features的json数组
            MapTool.features = jo.getJSONArray("features");


        } catch (IOException e) {
            e.printStackTrace();
        } catch (JSONException e) {
            e.printStackTrace();
        }

    }

    /**
     * 本方法用来进行路网数组数据解析的各项操作，1表示初始或路网节点和交叉节点集合，2表示获取矢量路线集合，3表示获取化简后的矢量路线集合，4表示获取化简后的道路节点集合。
     * @param num
     */
    public static void getLoadDate(int num){
        System.out.println("features.size = " + MapTool.features.size());

        for (int i = 0; i < MapTool.features.size(); i++) {
            // 获得features的第i个对象
            JSONObject info = MapTool.features.getJSONObject(i);

            JSONObject geometry = info.getJSONObject("geometry");
            JSONObject properties = info.getJSONObject("properties");
            //把从文件里提取出的osmid转变为int格式
            int osmId = Integer.parseInt(properties.getString("osm_id"));

            // 获得经纬度二维数组
            JSONArray array  = geometry.getJSONArray("coordinates").getJSONArray(0);

            if(num == 1){
                MapTool.getDate(osmId, array);
            }else if(num == 2){
                // 获取未化简的矢量道路数据
                List<LoadPoint> loadPointList = new ArrayList<>(MapTool.loadPointSet);
                MapTool.getLoad(array, loadPointList);
            }else if(num == 3){
                // 获取化简后的矢量道路数据
                List<LoadPoint> loadPointList = new ArrayList<>(MapTool.loadPointSet);
                MapTool.getLoad1(array, loadPointList, MapTool.clPointSet);
            }else if(num == 4){
                // 获取化简后的道路节点数据
                List<LoadPoint> loadPointList = new ArrayList<>(MapTool.loadPointSet);
                MapTool.getDate1(osmId, array, MapTool.clPointSet, loadPointList);
            }

        }
    }

    /**
     * 用来得到坐标数据
     * @param array
     */
    public static void getDate(int osmId, JSONArray array){
        List<Double> list;
        JSONArray startPoint;
        for (int j = 0; j < array.size(); j++){
            startPoint= array.getJSONArray(j);
            list = JSONArray.toList(startPoint, MapTool.root, MapTool.jsonConfig);
            // 获取坐标节点对象
            LoadPoint loadPoint = new LoadPoint();
            loadPoint.setId(MapTool.loadId++);
            loadPoint.setOsmId(osmId);
            loadPoint.setLng(list.get(0).toString());
            loadPoint.setLat(list.get(1).toString());
            loadPoint.setNumber(MapTool.getRegionId(loadPoint.getLng(),loadPoint.getLat()));

            boolean addLoad = MapTool.loadPointSet.add(loadPoint);
            // 判断路网节点集合里是否有相同元素，如果有就将其存入交叉节点坐标
            if(addLoad == false){

                MapTool.loadId--;
                // 获取坐标节点对象
                CrossPoint crossPoint = new CrossPoint();

                for (LoadPoint node: MapTool.loadPointSet){
                    if(node.getLng().equals(loadPoint.getLng()) && node.getLat().equals(loadPoint.getLat())){
                        crossPoint.setId(node.getId());
                        crossPoint.setOsmId(node.getOsmId());
                        break;
                    }
                }
                crossPoint.setLng(loadPoint.getLng());
                crossPoint.setLat(loadPoint.getLat());
                crossPoint.setNumber(loadPoint.getNumber());
                MapTool.crossPointSet.add(crossPoint);

                loadPoint.setId(crossPoint.getId());
                MapTool.clPointSet.add(loadPoint);

            }
        }
    }

    /**
     * 用来得到道路数据
     * @param array
     * @param loadPointList
     */
    public static void getLoad(JSONArray array, List<LoadPoint> loadPointList){
        int a = 0, b = 0;
        String f = "0.0";
        BigDecimal c;
        LoadPoint loadPoint0 = new LoadPoint();
        LoadPoint loadPoint1 = new LoadPoint();
        JSONArray startPoint;
        JSONArray endPoint;
        List<Double> end;
        List<Double> start;
        for (int j = 0; j < array.size()-1; j++){
            if(j == 0){
                startPoint = array.getJSONArray(j);
                start = JSONArray.toList(startPoint, MapTool.root, MapTool.jsonConfig);
                // 获取坐标节点对象
                loadPoint0.setLng(start.get(0).toString());
                loadPoint0.setLat(start.get(1).toString());
            }else {
                loadPoint0.setLng(loadPoint1.getLng());
                loadPoint0.setLat(loadPoint1.getLat());
            }
            endPoint = array.getJSONArray(j+1);
            end = JSONArray.toList(endPoint, MapTool.root, MapTool.jsonConfig);

            // 获取坐标节点对象
            loadPoint1.setLng(end.get(0).toString());
            loadPoint1.setLat(end.get(1).toString());

            a = loadPointList.get(loadPointList.indexOf(loadPoint0)).getId();
            b = loadPointList.get(loadPointList.indexOf(loadPoint1)).getId();

//            System.out.println(a + ": "+loadPoint0.getLnt()+","+loadPoint0.getLat()+"  -->    " + b+ ": "+loadPoint1.getLnt()+","+loadPoint1.getLat());
                c = new BigDecimal(String.format("%.7f", MapTool.getDistance(loadPoint0,loadPoint1)));
//            System.out.println(a + " --> " + b + ":  " + c + " 千米");
            BigDecimal fristNum = new BigDecimal(loadPoint0.getLng());
            BigDecimal secondNum = new BigDecimal(loadPoint1.getLng());
            // 以下开始创建路网矢量路线对象
            LoadVector loadVector = new LoadVector();
            loadVector.setStartId(a);
            loadVector.setEndId(b);
            // 求两点经度大小
            if (fristNum.compareTo(secondNum) < 1){
                // fristNum 数值比 secondNum 小或相等
                loadVector.setTopLng(loadPoint1.getLng());
                loadVector.setEndLng(loadPoint0.getLng());
            } else{
                // fristNum 数值比 secondNum 大
                loadVector.setTopLng(loadPoint0.getLng());
                loadVector.setEndLng(loadPoint1.getLng());
            }
            // 求两点纬度大小
            fristNum = new BigDecimal(loadPoint0.getLat());
            secondNum = new BigDecimal(loadPoint1.getLat());
            if (fristNum.compareTo(secondNum) < 1){
                // fristNum 数值比 secondNum 小或相等
                loadVector.setRightLat(loadPoint1.getLat());
                loadVector.setLeftLat(loadPoint0.getLat());
            } else{
                // fristNum 数值比 secondNum 大
                loadVector.setRightLat(loadPoint0.getLat());
                loadVector.setLeftLat(loadPoint1.getLat());
            }
            loadVector.setCast(c);

            MapTool.loadVectorList.add(loadVector);

        }
    }

    /**
     * 获取节点数据，改良版！
     * @param array
     */
    public static void getDate1(int osmId, JSONArray array, Set<LoadPoint> loadPointSet, List<LoadPoint> loadPointList){
        List<Double> list;
        JSONArray startPoint;
        int len = array.size() - 1;
        for (int j = 0; j < array.size(); j++){
            startPoint= array.getJSONArray(j);
            list = JSONArray.toList(startPoint, MapTool.root, MapTool.jsonConfig);
            // 获取坐标节点对象
            LoadPoint loadPoint = new LoadPoint();
            loadPoint.setLng(list.get(0).toString());
            loadPoint.setLat(list.get(1).toString());


            if( j != 0 && j !=len){
                if(!loadPointSet.contains(loadPoint)){
                    continue;
                }
            }

            LoadPoint loadPoint1 = loadPointList.get(loadPointList.indexOf(loadPoint));

            loadPoint.setId(loadPoint1.getId());
            loadPoint.setOsmId(loadPoint1.getOsmId());
//            loadPoint.setNumber(MapTool.getRegionId(loadPoint.getLng(),loadPoint.getLat()));
            loadPoint.setNumber(loadPoint1.getNumber());
            MapTool.loadPointSets.add(loadPoint);

        }
    }

    /**
     * 获取道路数据，改良版！
     * @param array
     * @param loadPointList
     */
    public static void getLoad1(JSONArray array, List<LoadPoint> loadPointList, Set<LoadPoint> loadPointSet){
        int a = 0, b = 0;
        boolean flag = false;
        int len = array.size() - 2;
        String f = "0.0";
        BigDecimal c;
        LoadPoint loadPoint0 = new LoadPoint();
        LoadPoint loadPoint1 = new LoadPoint();
        JSONArray startPoint;
        JSONArray endPoint;
        List<Double> start;
        List<Double> end;

        for (int j = 0; j < array.size()-1; j++){
            if(j == 0){
                startPoint = array.getJSONArray(j);
                start = JSONArray.toList(startPoint, MapTool.root, MapTool.jsonConfig);
                // 获取坐标节点对象
                loadPoint0.setLng(start.get(0).toString());
                loadPoint0.setLat(start.get(1).toString());
            }else if(flag) {
                loadPoint0.setLng(loadPoint1.getLng());
                loadPoint0.setLat(loadPoint1.getLat());
                flag = false;
            }
            endPoint = array.getJSONArray(j+1);
            end = JSONArray.toList(endPoint, MapTool.root, MapTool.jsonConfig);

            // 获取坐标节点对象
            loadPoint1.setLng(end.get(0).toString());
            loadPoint1.setLat(end.get(1).toString());

            if(j != len){
                if(!loadPointSet.contains(loadPoint1)){
                    continue;
                }else {
                    flag = true;
                }
            }


            a = loadPointList.get(loadPointList.indexOf(loadPoint0)).getId();
            b = loadPointList.get(loadPointList.indexOf(loadPoint1)).getId();

//            System.out.println(a + ": "+loadPoint0.getLnt()+","+loadPoint0.getLat()+"  -->    " + b+ ": "+loadPoint1.getLnt()+","+loadPoint1.getLat());
            c = new BigDecimal(String.format("%.7f", MapTool.getDistance(loadPoint0,loadPoint1)));
//            System.out.println(a + " --> " + b + ":  " + c + " 千米");

//            BigDecimal fristNum = new BigDecimal(loadPoint0.getLng());
//            BigDecimal secondNum = new BigDecimal(loadPoint1.getLng());
            // 以下开始创建路网矢量路线对象
            LoadVector loadVector = new LoadVector();
            loadVector.setStartId(a);
            loadVector.setEndId(b);
            loadVector.setTopLng(loadPoint0.getLng());
            loadVector.setEndLng(loadPoint1.getLng());
            loadVector.setRightLat(loadPoint0.getLat());
            loadVector.setLeftLat(loadPoint1.getLat());
//            // 求两点经度大小
//            if (fristNum.compareTo(secondNum) < 1){
//                // fristNum 数值比 secondNum 小或相等
//                loadVector.setTopLng(loadPoint1.getLng());
//                loadVector.setEndLng(loadPoint0.getLng());
//            } else{
//                // fristNum 数值比 secondNum 大
//                loadVector.setTopLng(loadPoint0.getLng());
//                loadVector.setEndLng(loadPoint1.getLng());
//            }
//            // 求两点纬度大小
//            fristNum = new BigDecimal(loadPoint0.getLat());
//            secondNum = new BigDecimal(loadPoint1.getLat());
//            if (fristNum.compareTo(secondNum) < 1){
//                // fristNum 数值比 secondNum 小或相等
//                loadVector.setRightLat(loadPoint1.getLat());
//                loadVector.setLeftLat(loadPoint0.getLat());
//            } else{
//                // fristNum 数值比 secondNum 大
//                loadVector.setRightLat(loadPoint0.getLat());
//                loadVector.setLeftLat(loadPoint1.getLat());
//            }

            loadVector.setCast(c);

            MapTool.loadVectorList.add(loadVector);

        }
    }

    /**
     * BigDecimal开平方
     * @param value 被开方的大数
     * @param scale 精度
     * @return
     */
    public static BigDecimal sqrt(BigDecimal value, int scale){
        BigDecimal num2 = BigDecimal.valueOf(2);
        int precision = 100;
        MathContext mc = new MathContext(precision, RoundingMode.HALF_UP);
        BigDecimal deviation = value;
        int cnt = 0;
        while (cnt < precision) {
            deviation = (deviation.add(value.divide(deviation, mc))).divide(num2, mc);
            cnt++;
        }
        deviation = deviation.setScale(scale, BigDecimal.ROUND_HALF_UP);
        return deviation;
    }

    /**
     * 本方法利用海伦公式求车辆到两点直线的距离
     * @return
     */
    public static BigDecimal getDis(BigDecimal a, BigDecimal b, BigDecimal c, BigDecimal two){
        BigDecimal p = a.add(b).add(c).divide(two);
        BigDecimal sqrt = MapTool.sqrt(p.multiply(p.subtract(a)).multiply(p.subtract(b)).multiply(p.subtract(c)),7);
        BigDecimal distance =two.multiply(sqrt).divide(a, 5, BigDecimal.ROUND_HALF_UP);
        return distance;
    }


    /**
     * 本方法用以获取偏移后的 lng 值
     * @param lng 原 lng 值
     * @param lat 原 lat 值
     * @param n1 第一个偏移值，默认值为 0.00002
     * @param n2 第二个偏移值，默认值为 0.000003
     * @param n3 第三个偏移值， 默认值为 0.0065
     * @return 返回偏移后的 lng 值
     */
    public static String getOffsetLng(String lng, String lat, double n1, double n2, double n3) {
        String result = "";
        double x = Double.parseDouble(lng);
        double y = Double.parseDouble(lat);
        double z = Math.sqrt((x * x + y * y)) + n1 * Math.sin(( y * Math.PI));
        double theta = Math.atan2(y, x) + n2 * Math.cos((x * Math.PI));
        double offsetLng = z * Math.cos(theta) + n3;
//        System.out.println("offsetLng: " + offsetLng);
        result = String.valueOf(offsetLng);
//        System.out.println("result: " + result);
        return result;
    }


    /**
     * 本方法是用以获取偏移后的 lat 值
     * @param lng 原 lng
     * @param lat 原 lat
     * @param n1 第一个偏移量，默认值为 0.00002
     * @param n2 第二个偏移量，默认值为 0.000003
     * @param n3 第三个偏移量，默认值为 0.006
     * @return 偏移后返回的 lat值
     */
    public static String getOffsetLat(String lng, String lat, double n1, double n2, double n3) {
        String result = "";
        double x = Double.parseDouble(lng);
        double y = Double.parseDouble(lat);
        double z = Math.sqrt((x * x + y * y)) + n1 * Math.sin(( y * Math.PI));
        double theta = Math.atan2(y, x) + n2 * Math.cos((x * Math.PI));
        double offsetLng = z * Math.sin(theta) + n3;
//        System.out.println("offsetLng: " + offsetLng);
        result = String.valueOf(offsetLng);
//        System.out.println("result: " + result);
        return result;
    }


    /**
     * 本方法用以获取偏移后的 lng 值
     * @param lng 偏移后 lng 值
     * @param lat 偏移后 lat 值
     * @param n1 第一个偏移值，默认值为 0.00002
     * @param n2 第二个偏移值，默认值为 0.000003
     * @param n3 第三个偏移值， 默认值为 0.0065
     * @param n4 第四个偏移值， 默认值为 0.006
     * @return 返回矫正后的 LoadPoint 变量
     */
    public static LoadPoint getCorrectPoint (LoadPoint point, double n1, double n2, double n3, double n4) {
        String result = "";
        double x = Double.parseDouble(point.getLng()) - n3;
        double y = Double.parseDouble(point.getLat()) - n4;

        double z = Math.sqrt((x * x + y * y)) - n1 * Math.sin(( y * Math.PI));
        double theta = Math.atan2(y, x) - n2 * Math.cos((x * Math.PI));
        double correctLng = z * Math.cos(theta);
        double correctLat = z * Math.sin(theta);
        LoadPoint loadPoint = new LoadPoint();
        loadPoint.setLng(String.valueOf(correctLng));
        loadPoint.setLat(String.valueOf(correctLat));
        return loadPoint;
    }


    /**
     * 本方法是用以获取偏移后的 lat 值
     * @param lng 偏移后 lng
     * @param lat 偏移后 lat
     * @param n1 第一个偏移量，默认值为 0.00002
     * @param n2 第二个偏移量，默认值为 0.000003
     * @param n3 第三个偏移量，默认值为 0.006
     * @return 偏移后返回的 lat值
     */
    public static String getCorrectLat (String lng, String lat, double n1, double n2, double n3) {
        String result = "";
        double x = Double.parseDouble(lng);
        double y = Double.parseDouble(lat);
        double z = Math.sqrt((x * x + y * y)) + n1 * Math.sin(( y * Math.PI));
        double theta = Math.atan2(y, x) + n2 * Math.cos((x * Math.PI));
        double offsetLng = z * Math.sin(theta) + n3;
//        System.out.println("offsetLng: " + offsetLng);
        result = String.valueOf(offsetLng);
//        System.out.println("result: " + result);
        return result;
    }

    public static void printSet(){
        Iterator<LoadPoint> it = MapTool.loadPointSet.iterator();
        while (it.hasNext()) {
            LoadPoint str = it.next();
            System.out.println("id: " + str.getId() + "  lnt: " + str.getLng() + "  lat: " + str.getLat());
        }

        System.out.println("////////////////////////////////////////////");

        Iterator<CrossPoint> at = MapTool.crossPointSet.iterator();
        while (at.hasNext()) {
            CrossPoint str = at.next();
            System.out.println("id: " + str.getId() + "  lnt: " + str.getLng() + "  lat: " + str.getLat());
        }
    }

    public static void printSize(){
        System.out.println("loadPointSet.size = " + MapTool.loadPointSet.size());
        System.out.println("crossPointSet.size = " + MapTool.crossPointSet.size());
        System.out.println("clPointSet.size = " + MapTool.clPointSet.size());
        System.out.println("loadPointSets.size = " + MapTool.loadPointSets.size());
        System.out.println("loadVectorList.size = " + MapTool.loadVectorList.size());
    }

    //调用百度地图api


}
