# Supplementary material for: Bidirectional k-nearest neighbor spatial crowdsourcing allocation protocol based on edge computing
Source: PeerJ Comput Sci. 2023 Feb 20;9:e1244. doi: 10.7717/peerj-cs.1244 (PMC10280631; doi:10.7717/peerj-cs.1244)
Supplement: Supplemental Information 2 [file peerj-cs-09-1244-s002.zip › code/com.ssm/src/main/java/com/lucong01/demo/tollKits/node/AreaMapInit.java]

package com.lucong01.demo.tollKits.node;

import java.util.ArrayList;
import java.util.List;
import java.util.Random;

/**
 * 本图创建的是有向图
 */
public class AreaMapInit {
    private Node[] nodes;
    private List<Vector> vectors;

    public Node[] getNodes() {
        return nodes;
    }

    public void setNodes(Node[] nodes) {
        this.nodes = nodes;
    }

    public List<Vector> getVectors() {
        return vectors;
    }

    public void setVectors(List<Vector> vectors) {
        this.vectors = vectors;
    }

    public void init(){
        Random rand = new Random();
        nodes = new Node[7];
        for(int i = 0; i < 7; i++){
            nodes[i] = new Node();
            nodes[i].setName(Integer.toString(i+1));

        }

        vectors = new ArrayList<Vector>();

        for(int i = 0; i < 8; i++){
            Vector vector = new Vector();
            vector.setLen(rand.nextInt(10));
            if(i<3){
                vector.setStart(nodes[0]);
                vector.setEnd(nodes[i+1]);
            }else if(i<5){
                vector.setStart(nodes[i-1]);
                vector.setEnd(nodes[4]);
            }else if(i<6){
                vector.setStart(nodes[1]);
                vector.setEnd(nodes[5]);
            }else {
                vector.setEnd(nodes[6]);
                vector.setStart(nodes[i-2]);
            }
            vectors.add(vector);
        }
    }

    public void printVectors(){
        vectors.forEach( str -> {
            System.out.println(str.toString());
        });
    }
}
