# Supplementary material for: Bidirectional k-nearest neighbor spatial crowdsourcing allocation protocol based on edge computing
Source: PeerJ Comput Sci. 2023 Feb 20;9:e1244. doi: 10.7717/peerj-cs.1244 (PMC10280631; doi:10.7717/peerj-cs.1244)
Supplement: Supplemental Information 2 [file peerj-cs-09-1244-s002.zip › code/com.ssm/src/main/java/com/lucong01/demo/tollKits/node/Helloworld.java]

package com.lucong01.demo.tollKits.node;

import com.lucong01.demo.tollKits.javaStudyBfs.DijkstraAlgorithm;

public class Helloworld {

    public static void main(String[] args) {
        System.out.println("helloworld");
        AreaMapInit areaMapInit = new AreaMapInit();
        areaMapInit.init();
        areaMapInit.printVectors();

//        new BfsAlgorithm().bfs(areaMapInit);
//
//        areaMapInit.init();
//
//        new DfsAlgorithm().dfs(areaMapInit);

        DijkstraAlgorithm dijkstraAlgorithm = new DijkstraAlgorithm();
        dijkstraAlgorithm.dijkstra(areaMapInit);
        dijkstraAlgorithm.printResoult();

    }
}
