# Supplementary material for: Bidirectional k-nearest neighbor spatial crowdsourcing allocation protocol based on edge computing
Source: PeerJ Comput Sci. 2023 Feb 20;9:e1244. doi: 10.7717/peerj-cs.1244 (PMC10280631; doi:10.7717/peerj-cs.1244)
Supplement: Supplemental Information 2 [file peerj-cs-09-1244-s002.zip › code/com.ssm/src/main/java/com/lucong01/demo/tollKits/node/Node.java]

package com.lucong01.demo.tollKits.node;

public class Node {
    private String name;

    private Integer visit;

    {
        visit = 0;
    }

    public String getName() {
        return name;
    }

    public void setName(String name) {
        this.name = name;
    }

    public Integer getVisit() {
        return visit;
    }

    public void setVisit(Integer visit) {
        this.visit = visit;
    }
}
