# Supplementary material for: Bidirectional k-nearest neighbor spatial crowdsourcing allocation protocol based on edge computing
Source: PeerJ Comput Sci. 2023 Feb 20;9:e1244. doi: 10.7717/peerj-cs.1244 (PMC10280631; doi:10.7717/peerj-cs.1244)
Supplement: Supplemental Information 2 [file peerj-cs-09-1244-s002.zip › code/com.ssm/src/main/java/com/lucong01/demo/tollKits/node/Vector.java]

package com.lucong01.demo.tollKits.node;

public class Vector {
    private Node start;
    private Node end;
    private Integer len;

    {
        this.len = 0;
    }

    public Node getStart() {
        return start;
    }

    public void setStart(Node start) {
        this.start = start;
    }

    public Node getEnd() {
        return end;
    }

    public void setEnd(Node end) {
        this.end = end;
    }

    public Integer getLen() {
        return len;
    }

    public void setLen(Integer len) {
        this.len = len;
    }

    @Override
    public String toString() {
        return this.start.getName() + " -> " +this.end.getName() + " :" + this.len;
    }
}
