# Supplementary material for: Bidirectional k-nearest neighbor spatial crowdsourcing allocation protocol based on edge computing
Source: PeerJ Comput Sci. 2023 Feb 20;9:e1244. doi: 10.7717/peerj-cs.1244 (PMC10280631; doi:10.7717/peerj-cs.1244)
Supplement: Supplemental Information 2 [file peerj-cs-09-1244-s002.zip › code/com.ssm/src/main/java/com/lucong01/demo/tollKits/PointRegion.java]

package com.lucong01.demo.tollKits;

import java.math.BigDecimal;

public class PointRegion {

    // 左边界经度坐标
    public static BigDecimal leftLng = new BigDecimal("119.2250");

    // 有边界经度坐标
    public static BigDecimal rightLng = new BigDecimal("119.4250");

    // 上边界纬度坐标
    public static BigDecimal topLat = new BigDecimal("26.1000");

    // 下边界纬度坐标
    public static BigDecimal endLat = new BigDecimal("25.9700");

    // 划分权值 10表示划分成10个小区域, 例如仓山区的范围就是约 每 2.65538km 约长度
    public static BigDecimal cast = new BigDecimal("10");

    // 按权值切割的小区域长度
    public static BigDecimal lngx;

    // 按权值切割的小区域高度
    public static BigDecimal laty;

    static {
        // 计算按照cost值划分的区域块的长宽
        PointRegion.lngx = (PointRegion.rightLng.subtract(PointRegion.leftLng)).divide(PointRegion.cast).stripTrailingZeros();
        PointRegion.laty = (PointRegion.topLat.subtract(PointRegion.endLat)).divide(PointRegion.cast).stripTrailingZeros();
    }
}
