# Supplementary material for: Bidirectional k-nearest neighbor spatial crowdsourcing allocation protocol based on edge computing
Source: PeerJ Comput Sci. 2023 Feb 20;9:e1244. doi: 10.7717/peerj-cs.1244 (PMC10280631; doi:10.7717/peerj-cs.1244)
Supplement: Supplemental Information 2 [file peerj-cs-09-1244-s002.zip › code/com.ssm/src/main/resources/application.yml]

server:
  port: 8002

spring:
  #我们国际化配置文件地址
  messages:
    basename: i18n.login

  #关闭模板引擎的缓存
  thymeleaf:
    cache: false
  mvc:
    format:
      # 控制日期的格式
      date: yyyy-MM-dd
      # 控制时间的格式
      date-time: yyyy-MM-dd HH:mm:ss

  # 配置数据源库连接属性
  datasource:
    username: root
    password: 7758258
    url: jdbc:mysql://localhost:3306/arc?useUnicode=true&characterEncoding=utf-8&serverTimezone=Asia/Shanghai
    #    数据库连接驱动
    #    driver-class-name: com.mysql.jdbc.Driver
    driver-class-name: com.mysql.cj.jdbc.Driver


# 整合MyBatis
mybatis:
  type-aliases-package: com.lucong01.demo.pojo
  # 建议这样写!! 如果xml文件放在 resources/mybatis/mapper 中的话
  mapper-locations: classpath:mybatis/mapper/*.xml
