# Supplementary material for: Bidirectional k-nearest neighbor spatial crowdsourcing allocation protocol based on edge computing
Source: PeerJ Comput Sci. 2023 Feb 20;9:e1244. doi: 10.7717/peerj-cs.1244 (PMC10280631; doi:10.7717/peerj-cs.1244)
Supplement: Supplemental Information 2 [file peerj-cs-09-1244-s002.zip › code/com.ssm/src/main/resources/mybatis/mapper/DijkstraResultMapper.xml]

<?xml version="1.0" encoding="UTF-8"?>
<!DOCTYPE mapper PUBLIC "-//mybatis.org//DTD Mapper 3.0//EN" "http://mybatis.org/dtd/mybatis-3-mapper.dtd">
<mapper namespace="com.lucong01.demo.dao.DijkstraResultMapper">
    <resultMap id="BaseResultMap" type="com.lucong01.demo.pojo.DijkstraResult">
        <id column="id" jdbcType="INTEGER" property="id"/>
        <result column="startId" jdbcType="INTEGER" property="startId"/>
        <result column="fatherId" jdbcType="INTEGER" property="fatherId"/>
        <result column="endId" jdbcType="INTEGER" property="endId"/>
        <result column="cast" jdbcType="VARCHAR" property="cast"/>
    </resultMap>

    <sql id="Base_Column_List2">
        phone_id, brand, version, purchase_price, sell_price, market_time, info_id, stock,
        appearance, introduce, supplier_id, is_remove
    </sql>

    <sql id="Base_Vector_List">
        id, startId, endId, cast
    </sql>


    <insert id="insertBatch">
        INSERT INTO dijkstraresult
        (startId, fatherId, endId, cast)
        VALUES
        <foreach collection ="list" item="dijkstraResult" separator =",">
            (#{dijkstraResult.startId}, #{dijkstraResult.fatherId}, #{dijkstraResult.endId}, #{dijkstraResult.cast})
        </foreach >
    </insert>

    <select id="queryDijkstraResult" resultMap="BaseResultMap">
        select
        <include refid="Base_Vector_List"/>
        from dijkstraresult
    </select>


</mapper>
