# Supplementary material for: Bidirectional k-nearest neighbor spatial crowdsourcing allocation protocol based on edge computing
Source: PeerJ Comput Sci. 2023 Feb 20;9:e1244. doi: 10.7717/peerj-cs.1244 (PMC10280631; doi:10.7717/peerj-cs.1244)
Supplement: Supplemental Information 2 [file peerj-cs-09-1244-s002.zip › code/com.ssm/src/main/resources/mybatis/mapper/DistanceMapper.xml]

<?xml version="1.0" encoding="UTF-8"?>
<!DOCTYPE mapper PUBLIC "-//mybatis.org//DTD Mapper 3.0//EN" "http://mybatis.org/dtd/mybatis-3-mapper.dtd">
<mapper namespace="com.lucong01.demo.dao.DistanceMapper">
    <resultMap id="BaseResultMap" type="com.lucong01.demo.pojo.Distance">
        <id column="id" jdbcType="INTEGER" property="id"/>
        <result column="distance"  property="distance"/>
    </resultMap>

    <sql id="Base_Cross_List">
        id, distance
    </sql>


    <insert id="insertBatch">

        INSERT INTO distance
        (id, distance)
        VALUES
        <foreach collection ="list" item="crossPoint" separator =",">
            (#{crossPoint.id}, #{crossPoint.distance})
        </foreach >
    </insert>

    <update id="updatebyid" >
        update distance
        SET  distance=#{forset}
        WHERE id=#{number}
    </update>


    <select id="queryByNumber" resultMap="BaseResultMap">
        select
        <include refid="Base_Cross_List"/>
        from distance
        where id = #{number}
    </select>

    <select id="selectall" resultMap="BaseResultMap">
        select *
        from distance
    </select>


</mapper>
