# Supplementary material for: Bidirectional k-nearest neighbor spatial crowdsourcing allocation protocol based on edge computing
Source: PeerJ Comput Sci. 2023 Feb 20;9:e1244. doi: 10.7717/peerj-cs.1244 (PMC10280631; doi:10.7717/peerj-cs.1244)
Supplement: Supplemental Information 2 [file peerj-cs-09-1244-s002.zip › code/com.ssm/src/main/resources/mybatis/mapper/FixedTemplateMapper.xml]

<?xml version="1.0" encoding="UTF-8"?>
<!DOCTYPE mapper PUBLIC "-//mybatis.org//DTD Mapper 3.0//EN" "http://mybatis.org/dtd/mybatis-3-mapper.dtd">
<mapper namespace="com.lucong01.demo.dao.FixedTemplateMapper">
    <resultMap id="BaseResultMap" type="com.lucong01.demo.pojo.FixedTemplate">
        <id column="id" jdbcType="INTEGER" property="id"/>
        <result column="groupId" jdbcType="INTEGER" property="groupId"/>
        <result column="aimId" jdbcType="INTEGER" property="aimId"/>
        <result column="lng" jdbcType="VARCHAR" property="lng"/>
        <result column="lat" jdbcType="VARCHAR" property="lat"/>
        <result column="number" jdbcType="INTEGER" property="number"/>
    </resultMap>

    <sql id="Base_Load_List">
        id, groupId, aimId, lng, lat, number
    </sql>


    <insert id="insertSelective">
        INSERT INTO fixedtemplate
        (groupId, aimId, lng, lat, number)
        VALUES
        <foreach collection ="list" item="fixedTemplate" separator =",">
            (#{fixedTemplate.groupId}, #{fixedTemplate.aimId}, #{fixedTemplate.lng}, #{fixedTemplate.lat}, #{fixedTemplate.number})
        </foreach >
    </insert>

    <select id="queryFixedTemplate" resultMap="BaseResultMap">
        select
        <include refid="Base_Load_List"/>
        from fixedtemplate
    </select>

    <select id="queryByGroupId" resultMap="BaseResultMap">
        select
        <include refid="Base_Load_List"/>
        from fixedtemplate
        where groupId = #{groupId}
    </select>


</mapper>
