# Supplementary material for: Bidirectional k-nearest neighbor spatial crowdsourcing allocation protocol based on edge computing
Source: PeerJ Comput Sci. 2023 Feb 20;9:e1244. doi: 10.7717/peerj-cs.1244 (PMC10280631; doi:10.7717/peerj-cs.1244)
Supplement: Supplemental Information 2 [file peerj-cs-09-1244-s002.zip › code/com.ssm/src/main/resources/mybatis/mapper/LoadPointMapper.xml]

<?xml version="1.0" encoding="UTF-8"?>
<!DOCTYPE mapper PUBLIC "-//mybatis.org//DTD Mapper 3.0//EN" "http://mybatis.org/dtd/mybatis-3-mapper.dtd">
<mapper namespace="com.lucong01.demo.dao.LoadPointMapper">
    <resultMap id="BaseResultMap" type="com.lucong01.demo.pojo.LoadPoint">
        <id column="id" jdbcType="INTEGER" property="id"/>
        <result column="osmId" jdbcType="INTEGER" property="osmId"/>
        <result column="lng" jdbcType="VARCHAR" property="lng"/>
        <result column="lat" jdbcType="VARCHAR" property="lat"/>
        <result column="number" jdbcType="INTEGER" property="number"/>
    </resultMap>

    <sql id="Base_Load_List">
        id, osmId, lng, lat, number
    </sql>


    <insert id="insertSelective">
        INSERT INTO loadpoint
        (id, osmId, lng, lat, number)
        VALUES
        <foreach collection ="list" item="loadPoint" separator =",">
            (#{loadPoint.id}, #{loadPoint.osmId}, #{loadPoint.lng}, #{loadPoint.lat}, #{loadPoint.number})
        </foreach >
    </insert>

    <select id="queryLoadPoint" resultMap="BaseResultMap">
        select
        <include refid="Base_Load_List"/>
        from loadpoint
    </select>
    <select id="queryLoadPoint1" resultMap="BaseResultMap">
        select a.id,a.osmId,a.lng,a.lat,a.number
        from loadpoint a,crosspoint b
        where a.id=b.id
    </select>


    <select id="queryByNumber" resultMap="BaseResultMap">
        select
        <include refid="Base_Load_List"/>
        from loadpoint
        where number = #{number} or number = #{number1} or number = #{number2}
    </select>

    <select id="queryByNumber1" resultMap="BaseResultMap">
        select
        <include refid="Base_Load_List"/>
        from loadpoint
        where (CONVERT (lng , double)  BETWEEN #{number} and #{number1}) and (CONVERT (lat , double) BETWEEN #{number2} and #{number3})
    </select>

    <select id="queryByNumber2" resultMap="BaseResultMap">
        select
        <include refid="Base_Load_List"/>
        from loadpoint
        where number = #{number} or number = #{number1} or number = #{number2} or number = #{number3} or number = #{number4}
    </select>

    <select id="queryBydistance" resultMap="BaseResultMap">
        select b.* from loadpoint_taxi  ,
        (select *
        from  loadpoint
        where (CONVERT (lng , double)  BETWEEN #{number} and #{number1}) and (CONVERT (lat , double) BETWEEN #{number2} and #{number3})) b
        where loadpoint_taxi.loadpoint_id=b.id and loadpoint_taxi.taxi_id  IS NOT NULL
    </select>

    <select id="queryBydistance2" resultMap="BaseResultMap">
        select b.* from loadpoint_taxi  ,
                        (select *
                         from  loadpoint
                         where (CONVERT (lng , double)  BETWEEN #{number} and #{number1}) and (CONVERT (lat , double) BETWEEN #{number2} and #{number3})) b
        where loadpoint_taxi.loadpoint_id=b.id and loadpoint_taxi.user_id  IS NOT NULL
    </select>

    <select id="querytest" resultMap="BaseResultMap">
        select a.id,a.osmId,a.lng,a.lat,a.number
        from loadpoint a,distance b
        where (a.id=b.id) and b.distance like "%失%"
    </select>
    <select id="querytest1" resultMap="BaseResultMap">
        select
        <include refid="Base_Load_List"/>
        from loadpoint
        where id in(242,6529,14513,2287,15645,7141,6396,6748,2328,9479,15798,3495,1940,751,13042,1906,7641,2127,874,11446,10893,7260,15774,360)
        order by find_in_set(id,'242,6529,14513,2287,15645,7141,6396,6748,2328,9479,15798,3495,1940,751,13042,1906,7641,2127,874,11446,10893,7260,15774,360')
    </select>


</mapper>
