# Supplementary material for: Bidirectional k-nearest neighbor spatial crowdsourcing allocation protocol based on edge computing
Source: PeerJ Comput Sci. 2023 Feb 20;9:e1244. doi: 10.7717/peerj-cs.1244 (PMC10280631; doi:10.7717/peerj-cs.1244)
Supplement: Supplemental Information 2 [file peerj-cs-09-1244-s002.zip › code/com.ssm/src/main/resources/mybatis/mapper/Loadpoint_taxi.xml]

<?xml version="1.0" encoding="UTF-8"?>
<!DOCTYPE mapper PUBLIC "-//mybatis.org//DTD Mapper 3.0//EN" "http://mybatis.org/dtd/mybatis-3-mapper.dtd">
<mapper namespace="com.lucong01.demo.dao.LoadPoint_taxi_Mapper">
    <resultMap id="BaseResultMap" type="com.lucong01.demo.pojo.LoadPoint_Taxi">

        <result column="taxi_id" jdbcType="INTEGER" property="taxi_id"/>
        <result column="user_id" jdbcType="INTEGER" property="user_id"/>
        <result column="lng" jdbcType="VARCHAR" property="lng"/>
        <result column="lat" jdbcType="VARCHAR" property="lat"/>
        <result column="loadpoint_id" jdbcType="INTEGER" property="loadpoint_id"/>
    </resultMap>

    <sql id="Base_Load_List">
        taxi_id,lng,lat,loadpoint_id
    </sql>

    <sql id="Base_Load_List2">
        user_id,lng,lat,loadpoint_id
    </sql>


    <insert id="insertSelective">
        INSERT INTO loadpoint_taxi
        (taxi_id,lng,lat, loadpoint_id)
        VALUES
        <foreach collection ="list" item="loadPoint_taxi" separator =",">
            (#{loadPoint_taxi.taxi_id}, #{loadPoint_taxi.lng} , #{loadPoint_taxi.lat},#{loadPoint_taxi.loadPoint_id})
        </foreach >
    </insert>

    <insert id="insertSelective2">
        INSERT INTO loadpoint_taxi
        (user_id,lng,lat, loadpoint_id)
        VALUES
        <foreach collection ="list" item="loadPoint_taxi" separator =",">
            (#{loadPoint_taxi.user_id}, #{loadPoint_taxi.lng} , #{loadPoint_taxi.lat},#{loadPoint_taxi.loadPoint_id})
        </foreach >
    </insert>

    <select id="queryTaxiByLoadPoint" resultMap="BaseResultMap">
        select
        <include refid="Base_Load_List"/>
        from loadpoint_taxi
        where loadpoint_id=#{loadpoint_id}
    </select>

    <select id="queryUserByLoadPoint" resultMap="BaseResultMap">
        select
        <include refid="Base_Load_List2"/>
        from loadpoint_taxi
        where loadpoint_id=#{loadpoint_id}
    </select>

    <delete id="deleteBytaxiId" >
        delete
        from loadpoint_taxi
        where taxi_id=#{taxi_id}
    </delete>

    <delete id="deleteByuserId" >
        delete
        from loadpoint_taxi
        where user_id=#{user_id}
    </delete>


    <insert id="insertSelective_user">
        INSERT INTO loadpoint_taxi
        (user_id,lng,lat, loadpoint_id)
        VALUES
        <foreach collection ="list" item="loadPoint_taxi" separator =",">
            (#{loadPoint_taxi.taxi_id}, #{loadPoint_taxi.lng} , #{loadPoint_taxi.lat},#{loadPoint_taxi.loadPoint_id})
        </foreach >
    </insert>

</mapper>
