# Supplementary material for: Bidirectional k-nearest neighbor spatial crowdsourcing allocation protocol based on edge computing
Source: PeerJ Comput Sci. 2023 Feb 20;9:e1244. doi: 10.7717/peerj-cs.1244 (PMC10280631; doi:10.7717/peerj-cs.1244)
Supplement: Supplemental Information 2 [file peerj-cs-09-1244-s002.zip › code/com.ssm/src/main/resources/mybatis/mapper/LoadVectorMapper.xml]

<?xml version="1.0" encoding="UTF-8"?>
<!DOCTYPE mapper PUBLIC "-//mybatis.org//DTD Mapper 3.0//EN" "http://mybatis.org/dtd/mybatis-3-mapper.dtd">
<mapper namespace="com.lucong01.demo.dao.LoadVectorMapper">
    <resultMap id="BaseResultMap" type="com.lucong01.demo.pojo.LoadVector">
        <id column="id" jdbcType="INTEGER" property="id"/>
        <result column="startId" jdbcType="INTEGER" property="startId"/>
        <result column="endId" jdbcType="INTEGER" property="endId"/>
        <result column="topLng" jdbcType="VARCHAR" property="topLng"/>
        <result column="rightLat" jdbcType="VARCHAR" property="rightLat"/>
        <result column="endLng" jdbcType="VARCHAR" property="endLng"/>
        <result column="leftLat" jdbcType="VARCHAR" property="leftLat"/>
        <result column="cast" jdbcType="VARCHAR" property="cast"/>
    </resultMap>

    <sql id="Base_Vector_List">
        id, startId, endId, topLng, rightLat, endLng, leftLat, cast
    </sql>


    <insert id="insertBatch">
        INSERT INTO loadvector
        (startId, endId, topLng, rightLat, endLng, leftLat, cast)
        VALUES
        <foreach collection ="list" item="loadVector" separator =",">
            (#{loadVector.startId}, #{loadVector.endId}, #{loadVector.topLng},
            #{loadVector.rightLat}, #{loadVector.endLng}, #{loadVector.leftLat}, #{loadVector.cast})
        </foreach >
    </insert>

    <select id="queryLoadVector" resultMap="BaseResultMap">
        select
        <include refid="Base_Vector_List"/>
        from loadvector
    </select>

    <select id="queryTaxiLoad" parameterType="Taxi" resultMap="BaseResultMap">
        select
        <include refid="Base_Vector_List"/>
        from loadvector
        where ((#{taxi.lng} between endlng and topLng ) or
        (#{taxi.lng} between topLng and endlng )) and (( #{taxi.lat} between leftLat and rightLat) or
        ( #{taxi.lat} between rightLat and leftLat))
    </select>


</mapper>
