# Supplementary material for: Bidirectional k-nearest neighbor spatial crowdsourcing allocation protocol based on edge computing
Source: PeerJ Comput Sci. 2023 Feb 20;9:e1244. doi: 10.7717/peerj-cs.1244 (PMC10280631; doi:10.7717/peerj-cs.1244)
Supplement: Supplemental Information 2 [file peerj-cs-09-1244-s002.zip › code/com.ssm/src/main/resources/mybatis/mapper/StoAMapper.xml]

<?xml version="1.0" encoding="UTF-8"?>
<!DOCTYPE mapper PUBLIC "-//mybatis.org//DTD Mapper 3.0//EN" "http://mybatis.org/dtd/mybatis-3-mapper.dtd">
<mapper namespace="com.lucong01.demo.dao.StoAMapper">
    <resultMap id="BaseResultMap" type="com.lucong01.demo.pojo.StoA">
        <result column="sid" jdbcType="VARCHAR" property="sid"/>
        <result column="aid" jdbcType="VARCHAR" property="aid"/>
        <result column="distance" jdbcType="INTEGER" property="distance"/>
    </resultMap>


    <sql id="Base_Load_List">
         id,sid, aid, distance
    </sql>


    <insert id="insertSelective">
        INSERT INTO stoa
        (sid, aid, distance)
        VALUES
        <foreach collection ="list" item="loadPoint" separator =",">
            (#{loadPoint.sid}, #{loadPoint.aid}, #{loadPoint.distance})
        </foreach >
    </insert>

    <select id="queryByLoadPoint" resultMap="BaseResultMap">
        select
        <include refid="Base_Load_List"/>
        from stoa
        where sid=#{number}
    </select>

    <select id="queryBySA" resultType="INTEGER">
        SELECT IFNULL((SELECT distance
                       FROM
                           stoa
                       WHERE sid=#{sid} and aid=#{aid}
            LIMIT 1),0)
    </select>


</mapper>
