# Supplementary material for: Bidirectional k-nearest neighbor spatial crowdsourcing allocation protocol based on edge computing
Source: PeerJ Comput Sci. 2023 Feb 20;9:e1244. doi: 10.7717/peerj-cs.1244 (PMC10280631; doi:10.7717/peerj-cs.1244)
Supplement: Supplemental Information 2 [file peerj-cs-09-1244-s002.zip › code/com.ssm/src/main/resources/static/changshanqu.geojson]

{
"type": "FeatureCollection",
"name": "福州仓山区路网百度坐标json数据",
"crs": { "type": "name", "properties": { "name": "urn:ogc:def:crs:OGC:1.3:CRS84" } },
"features": [
{ "type": "Feature", "properties": { "osm_id": "45167723", "code": 5112, "fclass": "trunk", "name": "南二环路", "ref": null, "oneway": "F", "maxspeed": 0, "layer": 1, "bridge": "T", "tunnel": "F" }, "geometry": { "type": "MultiLineString", "coordinates": [ [ [ 119.311046925844892, 26.027409976962502 ], [ 119.31060916725589, 26.027506148870678 ], [ 119.310086651397199, 26.02758614040048 ], [ 119.309235686423023, 26.027664758314828 ], [ 119.30835479535402, 26.02768062987295 ], [ 119.307470662756899, 26.027680466236976 ], [ 119.307110101317335, 26.027682393531467 ] ] ] } },
{ "type": "Feature", "properties": { "osm_id": "45169206", "code": 5115, "fclass": "tertiary", "name": "六一南路", "ref": null, "oneway": "F", "maxspeed": 0, "layer": 3, "bridge": "F", "tunnel": "F" }, "geometry": { "type": "MultiLineString", "coordinates": [ [ [ 119.331041328188334, 26.04301125017107 ], [ 119.330113129361351, 26.044106207747546 ], [ 119.329574845273029, 26.04477512986011 ] ] ] } },
{ "type": "Feature", "properties": { "osm_id": "45169208", "code": 5112, "fclass": "trunk", "name": "南二环路", "ref": null, "oneway": "F", "maxspeed": 0, "layer": 1, "bridge": "T", "tunnel": "F" }, "geometry": { "type": "MultiLineString", "coordinates": [ [ [ 119.294736421702709, 26.039639909056223 ], [ 119.295486818779807, 26.03840301561484 ], [ 119.29613882276, 26.037031598805005 ], [ 119.296522708206396, 26.036020195002628 ], [ 119.297008338133622, 26.034722347060644 ], [ 119.297245895322376, 26.033986645042205 ], [ 119.297440197342894, 26.03344459272364 ], [ 119.297686779278791, 26.032756909738524 ], [ 119.298004809763981, 26.031776563932944 ] ] ] } },
{ "type": "Feature", "properties": { "osm_id": "45169210", "code": 5121, "fclass": "unclassified", "name": "通江路", "ref": null, "oneway": "B", "maxspeed": 0, "layer": 0, "bridge": "F", "tunnel": "F" }, "geometry": { "type": "MultiLineString", "coordinates": [ [ [ 119.29457891101093, 26.046036965611801 ], [ 119.294509343569914, 26.045517351550728 ], [ 119.294416574964714, 26.045055856803945 ], [ 119.294396912159144, 26.044957826660298 ], [ 119.294358595762532, 26.044767256531774 ], [ 119.294286299685751, 26.044407275826806 ], [ 119.294148682135329, 26.043732937944455 ] ] ] } },
{ "type": "Feature", "properties": { "osm_id": "45169233", "code": 5111, "fclass": "motorway", "name": null, "ref": "S51", "oneway": "F", "maxspeed": 0, "layer": 1, "bridge": "T", "tunnel": "F" }, "geometry": { "type": "MultiLineString", "coordinates": [ [ [ 119.421253052278104, 25.975461556585216 ], [ 119.420447141437592, 25.972487528221553 ], [ 119.419934082095239, 25.97050838776271 ], [ 119.417690323387077, 25.962120968005458 ] ] ] } },
{ "type": "Feature", "properties": { "osm_id": "50477855", "code": 5112, "fclass": "trunk", "name": null, "ref": null, "oneway": "F", "maxspeed": 0, "layer": 0, "bridge": "F", "tunnel": "F" }, "geometry": { "type": "MultiLineString", "coordinates": [ [ [ 119.257236975351589, 26.083123401297993 ], [ 119.257028497141974, 26.083072447670798 ], [ 119.256926047722175, 26.083057946316323 ], [ 119.256834948719614, 26.08304525561223 ], [ 119.256732200751827, 26.083033247234695 ], [ 119.256621387982122, 26.083022987405968 ], [ 119.256506592242445, 26.083015851393927 ], [ 119.256336839219728, 26.083004194570204 ], [ 119.256249223097413, 26.083005360439135 ], [ 119.256048799810316, 26.083016517649174 ] ] ] } },
{ "type": "Feature", "properties": { "osm_id": "50477856", "code": 5112, "fclass": "trunk", "name": "洪塘大桥", "ref": null, "oneway": "F", "maxspeed": 0, "layer": 2, "bridge": "T", "tunnel": "F" }, "geometry": { "type": "MultiLineString", "coordinates": [ [ [ 119.238316603038385, 26.080479418731326 ], [ 119.239651685304622, 26.080799374520723 ] ] ] } },
{ "type": "Feature", "properties": { "osm_id": "50477857", "code": 5112, "fclass": "trunk", "name": "洪山桥", "ref": null, "oneway": "F", "maxspeed": 0, "layer": 1, "bridge": "T", "tunnel": "F" }, "geometry": { "type": "MultiLineString", "coordinates": [ [ [ 119.260772671928507, 26.084454529529911 ], [ 119.260295293717391, 26.084298269466359 ], [ 119.259822912725085, 26.084141965787385 ], [ 119.259400141279329, 26.083979856723673 ], [ 119.259012134345568, 26.083818273305006 ], [ 119.257236975351589, 26.083123401297993 ] ] ] } },
{ "type": "Feature", "properties": { "osm_id": "52434096", "code": 5132, "fclass": "trunk_link", "name": null, "ref": null, "oneway": "F", "maxspeed": 0, "layer": 3, "bridge": "T", "tunnel": "F" }, "geometry": { "type": "MultiLineString", "coordinates": [ [ [ 119.357993485620923, 26.039376650783396 ], [ 119.357306580147238, 26.039242006914925 ], [ 119.356778123034829, 26.039097148044984 ], [ 119.35639180076889, 26.038877420932412 ], [ 119.356102851047979, 26.038578506417124 ], [ 119.355915462076453, 26.038171292313109 ], [ 119.355886324373841, 26.037934596587299 ], [ 119.355910842250907, 26.037659989930152 ], [ 119.355964506662289, 26.037434271600141 ], [ 119.356093359830368, 26.037209265179978 ], [ 119.356401957061607, 26.036869403806019 ], [ 119.356848757165977, 26.036593265350035 ], [ 119.357124907443705, 26.036439531013539 ], [ 119.357689301812357, 26.035971577554367 ], [ 119.35776268187135, 26.035886012163925 ], [ 119.358265636659723, 26.035299536203489 ] ] ] } },
{ "type": "Feature", "properties": { "osm_id": "61094919", "code": 5133, "fclass": "primary_link", "name": null, "ref": null, "oneway": "F", "maxspeed": 0, "layer": 0, "bridge": "F", "tunnel": "F" }, "geometry": { "type": "MultiLineString", "coordinates": [ [ [ 119.344547081149159, 26.026113831672372 ], [ 119.345461342586816, 26.026290067932464 ], [ 119.345880678423455, 26.026379644026662 ], [ 119.34628666175422, 26.026488559318167 ], [ 119.34645328596504, 26.026488842324454 ], [ 119.34659441902032, 26.026430436160819 ], [ 119.34680463987705, 26.026313826655038 ] ] ] } },
{ "type": "Feature", "properties": { "osm_id": "61094998", "code": 5112, "fclass": "trunk", "name": "尤溪洲大桥", "ref": null, "oneway": "F", "maxspeed": 0, "layer": 1, "bridge": "T", "tunnel": "F" }, "geometry": { "type": "MultiLineString", "coordinates": [ [ [ 119.290673515394559, 26.050933030638141 ], [ 119.291911210337005, 26.052622569729056 ], [ 119.294078340104363, 26.055697558673611 ] ] ] } },
{ "type": "Feature", "properties": { "osm_id": "72230905", "code": 5111, "fclass": "motorway", "name": null, "ref": "S51", "oneway": "F", "maxspeed": 0, "layer": 1, "bridge": "T", "tunnel": "F" }, "geometry": { "type": "MultiLineString", "coordinates": [ [ [ 119.417789594070811, 25.962130688345891 ], [ 119.420059553424991, 25.970484043647968 ], [ 119.421385144732241, 25.975455780905673 ] ] ] } },
{ "type": "Feature", "properties": { "osm_id": "73227368", "code": 5112, "fclass": "trunk", "name": "尤溪洲大桥", "ref": null, "oneway": "F", "maxspeed": 0, "layer": 1, "bridge": "T", "tunnel": "F" }, "geometry": { "type": "MultiLineString", "coordinates": [ [ [ 119.29395345381657, 26.055762505787182 ], [ 119.291715392176144, 26.052642464028963 ], [ 119.290482571261578, 26.050958386514576 ] ] ] } },
{ "type": "Feature", "properties": { "osm_id": "134678682", "code": 5114, "fclass": "secondary", "name": "三高路", "ref": null, "oneway": "F", "maxspeed": 0, "layer": 0, "bridge": "F", "tunnel": "F" }, "geometry": { "type": "MultiLineString", "coordinates": [ [ [ 119.34141322262748, 26.042537858153654 ], [ 119.339945255926978, 26.042347296939759 ], [ 119.339207238241912, 26.042246685512872 ], [ 119.338434790145968, 26.042148466649429 ], [ 119.337861205659465, 26.042080787557943 ], [ 119.336313726980237, 26.041922104834551 ] ] ] } },
{ "type": "Feature", "properties": { "osm_id": "163326360", "code": 5114, "fclass": "secondary", "name": null, "ref": null, "oneway": "F", "maxspeed": 0, "layer": 0, "bridge": "F", "tunnel": "F" }, "geometry": { "type": "MultiLineString", "coordinates": [ [ [ 119.321095068157121, 26.024673426411788 ], [ 119.321195184771057, 26.024747746198141 ], [ 119.321191687046223, 26.024976472587618 ], [ 119.321165002132361, 26.025463532329713 ], [ 119.321173944286912, 26.025623196052312 ], [ 119.32123476135547, 26.025738937065544 ], [ 119.321346961281321, 26.025831154168319 ], [ 119.321847239321968, 26.025833528506997 ], [ 119.322199460710536, 26.025838247743167 ], [ 119.32277786423154, 26.025841702560641 ], [ 119.323035425043088, 26.025835724409834 ], [ 119.323349709027525, 26.025839972053479 ] ] ] } },
{ "type": "Feature", "properties": { "osm_id": "163326361", "code": 5114, "fclass": "secondary", "name": null, "ref": null, "oneway": "B", "maxspeed": 0, "layer": 0, "bridge": "F", "tunnel": "F" }, "geometry": { "type": "MultiLineString", "coordinates": [ [ [ 119.321095068157121, 26.024673426411788 ], [ 119.321052193320085, 26.025712937963583 ] ] ] } },
{ "type": "Feature", "properties": { "osm_id": "163326362", "code": 5114, "fclass": "secondary", "name": null, "ref": null, "oneway": "F", "maxspeed": 0, "layer": 0, "bridge": "F", "tunnel": "F" }, "geometry": { "type": "MultiLineString", "coordinates": [ [ [ 119.298614931174086, 26.029936054819601 ], [ 119.299197487275606, 26.029440755776921 ], [ 119.299541018943458, 26.029150436366638 ], [ 119.300368465247388, 26.028470743201112 ], [ 119.300958187768757, 26.028143042861558 ], [ 119.301548028272052, 26.027891364434158 ], [ 119.301896356112337, 26.027766440749371 ], [ 119.302415261309619, 26.02763922089969 ], [ 119.302752922655444, 26.02755871636279 ], [ 119.303136832381384, 26.027506129735844 ], [ 119.303492457648275, 26.027488707185292 ], [ 119.30480816867663, 26.027464653666147 ], [ 119.305771953250655, 26.027403383126483 ], [ 119.306465519522192, 26.027383719226446 ], [ 119.307240596900925, 26.027408284905405 ], [ 119.308016626844704, 26.027392201247267 ], [ 119.309115157863587, 26.027385112441891 ], [ 119.309519728563032, 26.027369018878623 ], [ 119.309975579558838, 26.027328963572913 ], [ 119.310495177945995, 26.027253633560704 ], [ 119.310628279955949, 26.027204803578684 ], [ 119.31077958888298, 26.027163468654855 ], [ 119.311530651839206, 26.026988879370052 ], [ 119.312498639613651, 26.026743994103214 ], [ 119.313167634461266, 26.026580211037381 ], [ 119.313936409039627, 26.02638609757388 ], [ 119.3145307683737, 26.026293413625421 ], [ 119.315012400788021, 26.026217302469011 ], [ 119.31509315973932, 26.026204441030945 ], [ 119.315708950522975, 26.026079565630351 ], [ 119.316252864559246, 26.026006573189026 ], [ 119.316891236375255, 26.025936877999662 ], [ 119.317229893912128, 26.025912449411305 ], [ 119.317647910290617, 26.025880188344402 ], [ 119.3180847392277, 26.025851820522703 ], [ 119.318634024132635, 26.025825477362023 ], [ 119.319451677516781, 26.025816273009429 ], [ 119.320191478332973, 26.025824957837514 ], [ 119.320712906247167, 26.025839437935364 ], [ 119.320837257274093, 26.025722058909057 ], [ 119.320900655276006, 26.025602784841013 ], [ 119.320921444148027, 26.025190077124087 ], [ 119.32094344912052, 26.024966143557059 ], [ 119.320963654912163, 26.024758930598633 ], [ 119.321095068157121, 26.024673426411788 ] ] ] } },
{ "type": "Feature", "properties": { "osm_id": "163326363", "code": 5122, "fclass": "residential", "name": null, "ref": null, "oneway": "B", "maxspeed": 0, "layer": 0, "bridge": "F", "tunnel": "F" }, "geometry": { "type": "MultiLineString", "coordinates": [ [ [ 119.320733967417226, 26.028833960008861 ], [ 119.321484804683408, 26.028697845234976 ], [ 119.323055543708108, 26.028772405891299 ], [ 119.323125543472386, 26.028775699188746 ], [ 119.324959303127187, 26.028864949876347 ], [ 119.326125061980264, 26.028932449197821 ], [ 119.326292647722354, 26.028896538007366 ], [ 119.326404939810473, 26.028872529966833 ], [ 119.328173650959528, 26.027843806856808 ], [ 119.330321156291873, 26.028190360213969 ] ] ] } },
{ "type": "Feature", "properties": { "osm_id": "163326364", "code": 5134, "fclass": "secondary_link", "name": null, "ref": null, "oneway": "F", "maxspeed": 0, "layer": 0, "bridge": "F", "tunnel": "F" }, "geometry": { "type": "MultiLineString", "coordinates": [ [ [ 119.337937108208365, 26.026035058840918 ], [ 119.337826526701889, 26.026085228408093 ], [ 119.337738241449586, 26.026159651449746 ], [ 119.337692023045221, 26.026249899330875 ], [ 119.33767873604782, 26.026352128357335 ], [ 119.337708319568407, 26.026468471957191 ], [ 119.337886441748012, 26.027180940689131 ], [ 119.337883892640718, 26.027423623680704 ] ] ] } },
{ "type": "Feature", "properties": { "osm_id": "163326366", "code": 5115, "fclass": "tertiary", "name": null, "ref": null, "oneway": "B", "maxspeed": 0, "layer": 0, "bridge": "F", "tunnel": "F" }, "geometry": { "type": "MultiLineString", "coordinates": [ [ [ 119.338491689812386, 26.028396324908599 ], [ 119.339295505218786, 26.029194250139568 ], [ 119.340467618329853, 26.030379439653778 ], [ 119.341283442031056, 26.031212479060788 ], [ 119.341680870143861, 26.031616271033258 ] ] ] } },
{ "type": "Feature", "properties": { "osm_id": "163326367", "code": 5112, "fclass": "trunk", "name": "南二环路", "ref": null, "oneway": "F", "maxspeed": 0, "layer": 1, "bridge": "T", "tunnel": "F" }, "geometry": { "type": "MultiLineString", "coordinates": [ [ [ 119.346627281972744, 26.027209665237855 ], [ 119.346291007764151, 26.02701617190645 ], [ 119.345867938067656, 26.026831175997199 ], [ 119.345240150550865, 26.026590443713562 ], [ 119.344793965783708, 26.026456949251038 ], [ 119.344306546695194, 26.026334954175649 ], [ 119.343466700513048, 26.026245307819174 ] ] ] } },
{ "type": "Feature", "properties": { "osm_id": "163326368", "code": 5134, "fclass": "secondary_link", "name": null, "ref": null, "oneway": "F", "maxspeed": 0, "layer": 0, "bridge": "F", "tunnel": "F" }, "geometry": { "type": "MultiLineString", "coordinates": [ [ [ 119.337883892640718, 26.027423623680704 ], [ 119.337751863102184, 26.027217976942033 ], [ 119.337401237372745, 26.026275904859993 ], [ 119.337306907691897, 26.026163406435547 ], [ 119.337163902631161, 26.026073039969173 ], [ 119.336951627260149, 26.025987379555431 ] ] ] } },
{ "type": "Feature", "properties": { "osm_id": "181661338", "code": 5115, "fclass": "tertiary", "name": "梅亭路", "ref": null, "oneway": "B", "maxspeed": 0, "layer": 0, "bridge": "F", "tunnel": "F" }, "geometry": { "type": "MultiLineString", "coordinates": [ [ [ 119.25876616218882, 26.09043577624994 ], [ 119.259268110506071, 26.09110216944282 ], [ 119.259379049113022, 26.091246537402029 ] ] ] } },
{ "type": "Feature", "properties": { "osm_id": "191934542", "code": 5113, "fclass": "primary", "name": "连江南路", "ref": null, "oneway": "F", "maxspeed": 0, "layer": 1, "bridge": "T", "tunnel": "F" }, "geometry": { "type": "MultiLineString", "coordinates": [ [ [ 119.341466640486971, 26.05306402471917 ], [ 119.34143626232904, 26.052784547558232 ], [ 119.341363463891511, 26.052321488550536 ], [ 119.341330618639319, 26.052085201458262 ], [ 119.341294103411727, 26.051698296116772 ], [ 119.34128985795347, 26.051286698366923 ], [ 119.34129030246946, 26.051138064901362 ] ] ] } },
{ "type": "Feature", "properties": { "osm_id": "191934557", "code": 5113, "fclass": "primary", "name": "连江南路", "ref": null, "oneway": "F", "maxspeed": 0, "layer": 1, "bridge": "T", "tunnel": "F" }, "geometry": { "type": "MultiLineString", "coordinates": [ [ [ 119.341517833302134, 26.053285279996878 ], [ 119.341509256698615, 26.053248209760021 ], [ 119.341466640486971, 26.05306402471917 ] ] ] } },
{ "type": "Feature", "properties": { "osm_id": "191943686", "code": 5133, "fclass": "primary_link", "name": null, "ref": null, "oneway": "F", "maxspeed": 0, "layer": 0, "bridge": "F", "tunnel": "F" }, "geometry": { "type": "MultiLineString", "coordinates": [ [ [ 119.363586786505138, 26.025716612832728 ], [ 119.363887453091692, 26.025782016819171 ], [ 119.364129471163622, 26.025795825517299 ], [ 119.364289496605508, 26.025776011549056 ], [ 119.364448070015072, 26.025669937665143 ], [ 119.364782179138473, 26.025460020537526 ] ] ] } },
{ "type": "Feature", "properties": { "osm_id": "191943691", "code": 5114, "fclass": "secondary", "name": "南江滨东大道", "ref": null, "oneway": "F", "maxspeed": 0, "layer": 0, "bridge": "F", "tunnel": "F" }, "geometry": { "type": "MultiLineString", "coordinates": [ [ [ 119.4231528273599, 26.001586402895725 ], [ 119.422951107791306, 26.001979340294742 ], [ 119.422792409597093, 26.002352443112116 ], [ 119.422652724630282, 26.002790900757017 ], [ 119.422588222957557, 26.003228366494952 ], [ 119.422589857123882, 26.003894890529686 ], [ 119.422671195002891, 26.004366727950256 ], [ 119.42273108845923, 26.004848466205438 ], [ 119.422735250457563, 26.004944427588235 ], [ 119.422754085777953, 26.005374204968536 ], [ 119.422664333116714, 26.005901579656886 ], [ 119.42258599005865, 26.006266817177405 ], [ 119.422380043890101, 26.006671945783992 ], [ 119.422077188803428, 26.00707831045267 ], [ 119.421717618181503, 26.007498184600575 ], [ 119.420489950218368, 26.008654657637113 ], [ 119.419427484389175, 26.009621256650973 ], [ 119.418983111089048, 26.009998341810796 ], [ 119.418551803303515, 26.010330253517289 ], [ 119.418034565730011, 26.010663050759341 ], [ 119.417111326641219, 26.011171764927226 ], [ 119.41641771697428, 26.011464143363526 ], [ 119.415736502228739, 26.011711717631012 ], [ 119.413060116229033, 26.012436126039493 ], [ 119.40981454130862, 26.013187692025785 ], [ 119.409134539346539, 26.013275446320293 ], [ 119.40822162523321, 26.013315454063346 ], [ 119.406466021201808, 26.013308999033534 ], [ 119.404246945122154, 26.013253064175089 ], [ 119.403508292560403, 26.013322675153113 ], [ 119.402904560709842, 26.01339156622485 ], [ 119.402325470530187, 26.013504468327238 ], [ 119.401220011059394, 26.013783222758708 ], [ 119.400077879681447, 26.01422650741813 ], [ 119.399214952699637, 26.014684552781596 ], [ 119.398364438058323, 26.015230530053927 ], [ 119.394998247571976, 26.017411323079443 ], [ 119.392735802063726, 26.018894708656624 ], [ 119.390514005416108, 26.020388609478729 ], [ 119.388904088889333, 26.021423133507785 ], [ 119.387242106385656, 26.022475124305057 ], [ 119.386369543571675, 26.023151009948947 ], [ 119.38557016252804, 26.02382780514715 ], [ 119.384316019971266, 26.024960494662043 ], [ 119.383733655646267, 26.025573041932066 ], [ 119.383240563936511, 26.026165252221428 ], [ 119.382827286785641, 26.026613873708705 ] ] ] } },
{ "type": "Feature", "properties": { "osm_id": "191956832", "code": 5115, "fclass": "tertiary", "name": "大坪路", "ref": null, "oneway": "B", "maxspeed": 0, "layer": 0, "bridge": "F", "tunnel": "F" }, "geometry": { "type": "MultiLineString", "coordinates": [ [ [ 119.341106694160402, 26.047753004737626 ], [ 119.339208125871522, 26.047720326766115 ], [ 119.338166081465403, 26.047705279002386 ], [ 119.336627260448424, 26.047674374551086 ], [ 119.336200741541006, 26.047666115384672 ], [ 119.334698112275248, 26.04698302383127 ], [ 119.33388892761289, 26.046854819387395 ], [ 119.332538240708772, 26.046641914794201 ], [ 119.331363149072359, 26.046450602633968 ], [ 119.328800534971336, 26.046291339993154 ], [ 119.32866461332388, 26.046275535272827 ] ] ] } },
{ "type": "Feature", "properties": { "osm_id": "191956834", "code": 5122, "fclass": "residential", "name": "下藤路", "ref": null, "oneway": "B", "maxspeed": 0, "layer": 0, "bridge": "F", "tunnel": "F" }, "geometry": { "type": "MultiLineString", "coordinates": [ [ [ 119.328313086107499, 26.048850078641067 ], [ 119.329346580462087, 26.048527482596572 ], [ 119.330238503805703, 26.04817597753534 ], [ 119.330610780731917, 26.048017439926959 ], [ 119.33088614383631, 26.04765692365287 ], [ 119.331056440642556, 26.047256999830779 ], [ 119.331363149072359, 26.046450602633968 ], [ 119.331756503567561, 26.045047260291224 ], [ 119.331800948665531, 26.044894530458858 ], [ 119.331911529473899, 26.044212200849945 ], [ 119.332079296686757, 26.043176308699316 ], [ 119.331041328188334, 26.04301125017107 ] ] ] } },
{ "type": "Feature", "properties": { "osm_id": "191956840", "code": 5114, "fclass": "secondary", "name": null, "ref": null, "oneway": "F", "maxspeed": 0, "layer": 0, "bridge": "F", "tunnel": "F" }, "geometry": { "type": "MultiLineString", "coordinates": [ [ [ 119.308303240446293, 26.04537810404857 ], [ 119.308669194637957, 26.045570638661708 ], [ 119.308880756706898, 26.045691179260054 ], [ 119.309057033658831, 26.045811559343029 ], [ 119.309295825803019, 26.046000411053004 ], [ 119.309658528238714, 26.046310219614071 ], [ 119.310088280607445, 26.04668458204273 ] ] ] } },
{ "type": "Feature", "properties": { "osm_id": "191956842", "code": 5112, "fclass": "trunk", "name": "福峡路", "ref": "G324", "oneway": "F", "maxspeed": 0, "layer": 0, "bridge": "F", "tunnel": "F" }, "geometry": { "type": "MultiLineString", "coordinates": [ [ [ 119.36296527709959, 26.005123477229358 ], [ 119.363844328947522, 26.004356360162134 ], [ 119.364798275209083, 26.003562103562626 ], [ 119.365285644633431, 26.003156504982144 ], [ 119.367819385137366, 26.001005015603671 ], [ 119.369581654348394, 25.999413369067558 ], [ 119.369701353326889, 25.999305256902623 ], [ 119.370783094720153, 25.998323743829186 ], [ 119.371746224374505, 25.99751905608975 ], [ 119.371968477647926, 25.997372479929396 ], [ 119.372847464780421, 25.996939843012473 ], [ 119.373481624092889, 25.996792371492017 ], [ 119.373746545808558, 25.996765117719367 ] ] ] } },
{ "type": "Feature", "properties": { "osm_id": "198633739", "code": 5112, "fclass": "trunk", "name": "324国道", "ref": "G324", "oneway": "F", "maxspeed": 0, "layer": 0, "bridge": "F", "tunnel": "F" }, "geometry": { "type": "MultiLineString", "coordinates": [ [ [ 119.406633495045895, 25.963095388856377 ], [ 119.406660379454792, 25.962796617732479 ], [ 119.406711316339226, 25.962678310188213 ], [ 119.406869689288953, 25.962473657180606 ], [ 119.4071004857243, 25.962232681703409 ], [ 119.407191741236389, 25.962068767029987 ], [ 119.407244323334041, 25.961743783910446 ], [ 119.407189704909513, 25.96160537139146 ] ] ] } },
{ "type": "Feature", "properties": { "osm_id": "198633776", "code": 5112, "fclass": "trunk", "name": null, "ref": "G324", "oneway": "F", "maxspeed": 0, "layer": 1, "bridge": "T", "tunnel": "F" }, "geometry": { "type": "MultiLineString", "coordinates": [ [ [ 119.406572717295646, 25.967831868054741 ], [ 119.406633495045895, 25.963095388856377 ] ] ] } },
{ "type": "Feature", "properties": { "osm_id": "205656689", "code": 5114, "fclass": "secondary", "name": "建新中路", "ref": null, "oneway": "F", "maxspeed": 0, "layer": 0, "bridge": "F", "tunnel": "F" }, "geometry": { "type": "MultiLineString", "coordinates": [ [ [ 119.265923624033562, 26.037450814512582 ], [ 119.265896981811295, 26.037515436645791 ], [ 119.265876501000861, 26.037562870201516 ], [ 119.264390283161575, 26.04114707745434 ], [ 119.263898562682328, 26.042299255253784 ], [ 119.263850655056643, 26.042494622720834 ], [ 119.263827279892226, 26.042620552941969 ], [ 119.263838712571555, 26.045070696027096 ], [ 119.263855070446155, 26.048549046529235 ], [ 119.263852470086263, 26.051131678716565 ], [ 119.263851888392836, 26.051712291776148 ] ] ] } },
{ "type": "Feature", "properties": { "osm_id": "205656693", "code": 5114, "fclass": "secondary", "name": "建新北路", "ref": null, "oneway": "B", "maxspeed": 0, "layer": 0, "bridge": "F", "tunnel": "F" }, "geometry": { "type": "MultiLineString", "coordinates": [ [ [ 119.263654877514128, 26.056297402575751 ], [ 119.262699550795745, 26.057767806487551 ], [ 119.262154485567805, 26.058521330694091 ], [ 119.260940340198957, 26.060199293566757 ], [ 119.26072497148985, 26.060496890929663 ], [ 119.259676498586018, 26.061700729559146 ], [ 119.258291310657128, 26.063341710367819 ] ] ] } },
{ "type": "Feature", "properties": { "osm_id": "205656694", "code": 5114, "fclass": "secondary", "name": "建新中路", "ref": null, "oneway": "F", "maxspeed": 0, "layer": 0, "bridge": "F", "tunnel": "F" }, "geometry": { "type": "MultiLineString", "coordinates": [ [ [ 119.263654877514128, 26.056297402575751 ], [ 119.263624019021719, 26.056217998499207 ], [ 119.263566296408243, 26.056069354741759 ], [ 119.263646832710918, 26.053600581098337 ], [ 119.263653353683196, 26.052102116818652 ] ] ] } },
{ "type": "Feature", "properties": { "osm_id": "206592884", "code": 5122, "fclass": "residential", "name": "长安大道", "ref": null, "oneway": "B", "maxspeed": 0, "layer": 0, "bridge": "F", "tunnel": "F" }, "geometry": { "type": "MultiLineString", "coordinates": [ [ [ 119.315903481233917, 26.043275315072936 ], [ 119.315832915066451, 26.043038416641327 ], [ 119.315767883818197, 26.042803523440281 ], [ 119.31547075478332, 26.042521188999704 ], [ 119.31382880798013, 26.04189663310699 ] ] ] } },
{ "type": "Feature", "properties": { "osm_id": "206629479", "code": 5122, "fclass": "residential", "name": "长安东路", "ref": null, "oneway": "F", "maxspeed": 0, "layer": 0, "bridge": "F", "tunnel": "F" }, "geometry": { "type": "MultiLineString", "coordinates": [ [ [ 119.315767883818197, 26.042803523440281 ], [ 119.316316050347169, 26.042318032591169 ], [ 119.316538116238902, 26.042012298299557 ] ] ] } },
{ "type": "Feature", "properties": { "osm_id": "206629482", "code": 5123, "fclass": "living_street", "name": "学生街", "ref": null, "oneway": "B", "maxspeed": 0, "layer": 0, "bridge": "F", "tunnel": "F" }, "geometry": { "type": "MultiLineString", "coordinates": [ [ [ 119.319203054367208, 26.042930190843084 ], [ 119.31913869524054, 26.042852502930508 ], [ 119.318714267710234, 26.042340251830936 ], [ 119.318185199396012, 26.042079378295501 ], [ 119.317720080160299, 26.041889220115184 ], [ 119.317429411842838, 26.041822369147834 ], [ 119.317312923854757, 26.04162732849128 ], [ 119.317197108780022, 26.041308432230018 ], [ 119.317080544311736, 26.041040127215282 ], [ 119.316579319613496, 26.039798384264845 ], [ 119.31657363684964, 26.039557588995329 ], [ 119.315742456951995, 26.039321103603971 ] ] ] } },
{ "type": "Feature", "properties": { "osm_id": "218287561", "code": 5113, "fclass": "primary", "name": null, "ref": null, "oneway": "F", "maxspeed": 0, "layer": 0, "bridge": "F", "tunnel": "F" }, "geometry": { "type": "MultiLineString", "coordinates": [ [ [ 119.37222496259561, 26.020613948297246 ], [ 119.371198545756783, 26.02087840194714 ], [ 119.370083858834519, 26.021163198220716 ], [ 119.368942439038833, 26.021513027158701 ], [ 119.368287505558783, 26.021795421043311 ], [ 119.367640137653197, 26.022143883309958 ], [ 119.366993167805759, 26.022593470134236 ], [ 119.366413763033322, 26.023130203803305 ], [ 119.365984240489482, 26.023657050996647 ], [ 119.365665063629507, 26.024107167951126 ], [ 119.365218345449307, 26.02498787898449 ], [ 119.364985465299043, 26.025530454579595 ], [ 119.364566280701908, 26.026514548512406 ] ] ] } },
{ "type": "Feature", "properties": { "osm_id": "218287609", "code": 5111, "fclass": "motorway", "name": null, "ref": "S51", "oneway": "F", "maxspeed": 0, "layer": 0, "bridge": "F", "tunnel": "F" }, "geometry": { "type": "MultiLineString", "coordinates": [ [ [ 119.372273597632244, 26.020490392884163 ], [ 119.372976419674814, 26.020327111182024 ], [ 119.373169196604167, 26.020275402466361 ], [ 119.375048660190217, 26.020030005497809 ], [ 119.376943075351051, 26.019625783954709 ], [ 119.377749352873124, 26.01945366826109 ], [ 119.381318921800514, 26.018678201679553 ], [ 119.382269007218966, 26.018508785823169 ], [ 119.384318312937552, 26.017886259511275 ], [ 119.386550258400888, 26.01714608562115 ], [ 119.388764521554663, 26.016316232961778 ], [ 119.390326524924959, 26.015649245562035 ], [ 119.391620668736508, 26.014995216801527 ], [ 119.394698972917183, 26.013229579077308 ], [ 119.39859797443826, 26.010974504001936 ], [ 119.400747084617393, 26.009726153965232 ], [ 119.40298938137316, 26.008419287910467 ], [ 119.406300895280609, 26.006526665814853 ], [ 119.406901609373591, 26.006185204778877 ], [ 119.408381547842282, 26.005272427318417 ], [ 119.41017816036171, 26.004042621403428 ], [ 119.411454542200318, 26.003196803040428 ], [ 119.41292927526132, 26.00194610183792 ], [ 119.414634021575665, 26.00008605335692 ], [ 119.415991532641911, 25.998654869257074 ], [ 119.416346873571896, 25.998280103638727 ], [ 119.417295027090262, 25.997143568002603 ], [ 119.418274706930418, 25.995864140595707 ], [ 119.419407593804053, 25.99394735965928 ], [ 119.420017180277512, 25.992628275256596 ], [ 119.420081636777653, 25.992488894014766 ], [ 119.421331140739582, 25.988941547923673 ], [ 119.421493373952515, 25.988326112900328 ], [ 119.421763437161246, 25.987302049443741 ], [ 119.421980007939965, 25.986470405666328 ], [ 119.422120413617947, 25.985742007379809 ], [ 119.42231370340474, 25.984735200855337 ], [ 119.422427547495332, 25.983902044887753 ], [ 119.42244635260694, 25.982658516942823 ] ] ] } },
{ "type": "Feature", "properties": { "osm_id": "218287614", "code": 5133, "fclass": "primary_link", "name": null, "ref": null, "oneway": "F", "maxspeed": 0, "layer": 0, "bridge": "F", "tunnel": "F" }, "geometry": { "type": "MultiLineString", "coordinates": [ [ [ 119.364985465299043, 26.025530454579595 ], [ 119.364962882377739, 26.026167400118773 ], [ 119.365066221691208, 26.026686777194058 ], [ 119.365279567702984, 26.027196268704138 ] ] ] } },
{ "type": "Feature", "properties": { "osm_id": "218287647", "code": 5113, "fclass": "primary", "name": null, "ref": null, "oneway": "F", "maxspeed": 0, "layer": 0, "bridge": "F", "tunnel": "F" }, "geometry": { "type": "MultiLineString", "coordinates": [ [ [ 119.364566280701908, 26.026514548512406 ], [ 119.364459431701746, 26.026785390095135 ] ] ] } },
{ "type": "Feature", "properties": { "osm_id": "219390784", "code": 5112, "fclass": "trunk", "name": "鼓山大桥", "ref": null, "oneway": "F", "maxspeed": 0, "layer": 1, "bridge": "T", "tunnel": "F" }, "geometry": { "type": "MultiLineString", "coordinates": [ [ [ 119.361566001344343, 26.043022205721005 ], [ 119.362574807670114, 26.044410559807393 ], [ 119.363779431279468, 26.046058357937621 ], [ 119.364110583150648, 26.046545750641087 ] ] ] } },
{ "type": "Feature", "properties": { "osm_id": "219390789", "code": 5112, "fclass": "trunk", "name": "鼓山大桥", "ref": null, "oneway": "F", "maxspeed": 0, "layer": 1, "bridge": "T", "tunnel": "F" }, "geometry": { "type": "MultiLineString", "coordinates": [ [ [ 119.36145487958693, 26.043062520424836 ], [ 119.358964736284477, 26.03993057762856 ], [ 119.358854963520301, 26.039785209425048 ], [ 119.357178937642189, 26.037593499354358 ], [ 119.354985500152921, 26.034924254926359 ], [ 119.354525929678374, 26.034365705755267 ] ] ] } },
{ "type": "Feature", "properties": { "osm_id": "219390790", "code": 5114, "fclass": "secondary", "name": null, "ref": null, "oneway": "F", "maxspeed": 0, "layer": 0, "bridge": "F", "tunnel": "F" }, "geometry": { "type": "MultiLineString", "coordinates": [ [ [ 119.36874507250603, 26.030962655296364 ], [ 119.368579918451289, 26.030808325741166 ] ] ] } },
{ "type": "Feature", "properties": { "osm_id": "219390796", "code": 5112, "fclass": "trunk", "name": "鼓山大桥", "ref": null, "oneway": "F", "maxspeed": 0, "layer": 1, "bridge": "T", "tunnel": "F" }, "geometry": { "type": "MultiLineString", "coordinates": [ [ [ 119.363971212930366, 26.046628796271939 ], [ 119.363757149949635, 26.046315570847483 ], [ 119.362465975969684, 26.044427046947 ], [ 119.36145487958693, 26.043062520424836 ] ] ] } },
{ "type": "Feature", "properties": { "osm_id": "219390798", "code": 5114, "fclass": "secondary", "name": "仓前路", "ref": null, "oneway": "F", "maxspeed": 0, "layer": 0, "bridge": "F", "tunnel": "F" }, "geometry": { "type": "MultiLineString", "coordinates": [ [ [ 119.310471041863408, 26.047014069365197 ], [ 119.310482667814469, 26.047162616567807 ], [ 119.310508589931686, 26.047235365462925 ], [ 119.31056387176254, 26.047306039640489 ], [ 119.310644894891198, 26.04737569599709 ], [ 119.311161972521674, 26.047660749737116 ], [ 119.311841124846723, 26.048078506680216 ], [ 119.311954407397778, 26.048166754681318 ] ] ] } },
{ "type": "Feature", "properties": { "osm_id": "221526428", "code": 5114, "fclass": "secondary", "name": null, "ref": null, "oneway": "F", "maxspeed": 0, "layer": 1, "bridge": "T", "tunnel": "F" }, "geometry": { "type": "MultiLineString", "coordinates": [ [ [ 119.312651497615235, 26.046331922635201 ], [ 119.312501541479705, 26.046326222499378 ], [ 119.312170042847669, 26.046303338544991 ], [ 119.311888963347926, 26.04630638889817 ], [ 119.311571419983409, 26.046341208714058 ], [ 119.311207383967528, 26.046429943275811 ], [ 119.310962524252361, 26.046523202297106 ], [ 119.310709563701835, 26.04665226189082 ], [ 119.310568678885645, 26.046737809497955 ], [ 119.310438578163229, 26.046844468152489 ], [ 119.310370690256207, 26.04692303050615 ], [ 119.310320515118008, 26.047015399877218 ], [ 119.310246520576044, 26.047301567762997 ] ] ] } },
{ "type": "Feature", "properties": { "osm_id": "221526430", "code": 5134, "fclass": "secondary_link", "name": null, "ref": null, "oneway": "F", "maxspeed": 0, "layer": 0, "bridge": "F", "tunnel": "F" }, "geometry": { "type": "MultiLineString", "coordinates": [ [ [ 119.308303240446293, 26.04537810404857 ], [ 119.308477580210919, 26.045392197561245 ], [ 119.308612107681867, 26.045403101362655 ], [ 119.308833302072102, 26.045415542759127 ] ] ] } },
{ "type": "Feature", "properties": { "osm_id": "221526432", "code": 5134, "fclass": "secondary_link", "name": null, "ref": null, "oneway": "F", "maxspeed": 0, "layer": 1, "bridge": "T", "tunnel": "F" }, "geometry": { "type": "MultiLineString", "coordinates": [ [ [ 119.310224894661474, 26.046469478850359 ], [ 119.310215047000213, 26.046292014768799 ], [ 119.310192503881538, 26.046182525349803 ], [ 119.310152151949367, 26.046062726702466 ], [ 119.310110721767614, 26.045968133916073 ], [ 119.310011002612072, 26.045809104108681 ], [ 119.309940843946677, 26.045740058723457 ], [ 119.309875928207944, 26.045683722430148 ], [ 119.309791690286616, 26.045611500435147 ], [ 119.309691982386894, 26.04555161748047 ], [ 119.309594416579856, 26.045518785501567 ], [ 119.309479794702554, 26.045518407063003 ], [ 119.309363608423851, 26.045557231993904 ] ] ] } },
{ "type": "Feature", "properties": { "osm_id": "221526434", "code": 5114, "fclass": "secondary", "name": "上渡路", "ref": null, "oneway": "F", "maxspeed": 0, "layer": 0, "bridge": "F", "tunnel": "F" }, "geometry": { "type": "MultiLineString", "coordinates": [ [ [ 119.30083047607917, 26.040207171845317 ], [ 119.30119426954667, 26.040362098143273 ], [ 119.301528724962935, 26.040482600779228 ], [ 119.301900187599259, 26.040627469903718 ], [ 119.302424447262482, 26.040861011307161 ], [ 119.302658760859615, 26.041016801014909 ], [ 119.302911228866122, 26.041231698599784 ], [ 119.303319140114994, 26.04174590712741 ], [ 119.30360900749001, 26.042144530639952 ], [ 119.303902110088814, 26.042547660732552 ], [ 119.304445505827033, 26.043308182393961 ], [ 119.304755568791478, 26.043652568555061 ], [ 119.305142400917333, 26.043885577008066 ], [ 119.305588392750266, 26.044067987600204 ], [ 119.306244614205227, 26.044383786067289 ], [ 119.306669774921744, 26.044573062959341 ], [ 119.307569677066923, 26.045000401820555 ], [ 119.308303240446293, 26.04537810404857 ] ] ] } },
{ "type": "Feature", "properties": { "osm_id": "221526435", "code": 5134, "fclass": "secondary_link", "name": null, "ref": null, "oneway": "F", "maxspeed": 0, "layer": 1, "bridge": "T", "tunnel": "F" }, "geometry": { "type": "MultiLineString", "coordinates": [ [ [ 119.310986910431595, 26.04638646422212 ], [ 119.31113292341459, 26.04629611944301 ], [ 119.311198415263476, 26.046229477381324 ], [ 119.311243068110826, 26.046141584790568 ], [ 119.31125455227982, 26.046068428612926 ], [ 119.311250842330551, 26.045986625012979 ], [ 119.311231958899711, 26.0459149654246 ], [ 119.311174256414674, 26.045840642058064 ], [ 119.311117498372553, 26.045801986895448 ], [ 119.311034899958997, 26.045766051603923 ], [ 119.310951830905807, 26.045758909710809 ], [ 119.310839025105537, 26.045776939059689 ], [ 119.310776300592593, 26.045797850066158 ], [ 119.310719513828232, 26.045822961772981 ], [ 119.310649969625615, 26.045859774479968 ], [ 119.310581342880013, 26.04590756622348 ], [ 119.310498574514341, 26.04598827116083 ], [ 119.310439746398785, 26.046076184175313 ], [ 119.310400720965035, 26.046158079037404 ], [ 119.310378207014068, 26.046258798708678 ], [ 119.3103514625125, 26.046444449488714 ], [ 119.310300796564675, 26.04682260192369 ], [ 119.310246520576044, 26.047301567762997 ] ] ] } },
{ "type": "Feature", "properties": { "osm_id": "221526441", "code": 5134, "fclass": "secondary_link", "name": null, "ref": null, "oneway": "F", "maxspeed": 0, "layer": 1, "bridge": "T", "tunnel": "F" }, "geometry": { "type": "MultiLineString", "coordinates": [ [ [ 119.310224894661474, 26.046469478850359 ], [ 119.310243944649358, 26.046327833811926 ], [ 119.310296927726213, 26.046137363031274 ], [ 119.310334948717099, 26.046056784955418 ], [ 119.310392167356426, 26.045968799708088 ], [ 119.310523546148758, 26.045836133369143 ], [ 119.310627645509854, 26.045767376825502 ], [ 119.310826665356871, 26.045693276630004 ], [ 119.311116326975906, 26.045650871911157 ] ] ] } },
{ "type": "Feature", "properties": { "osm_id": "221527571", "code": 5121, "fclass": "unclassified", "name": "原厝路", "ref": null, "oneway": "B", "maxspeed": 0, "layer": 0, "bridge": "F", "tunnel": "F" }, "geometry": { "type": "MultiLineString", "coordinates": [ [ [ 119.256350457266251, 26.093545792890676 ], [ 119.256462555773794, 26.093560870953777 ], [ 119.258250297449294, 26.093800973071286 ] ] ] } },
{ "type": "Feature", "properties": { "osm_id": "221529966", "code": 5115, "fclass": "tertiary", "name": "横江路", "ref": null, "oneway": "B", "maxspeed": 0, "layer": 0, "bridge": "F", "tunnel": "F" }, "geometry": { "type": "MultiLineString", "coordinates": [ [ [ 119.275371377739987, 26.061363316441188 ], [ 119.275484332402868, 26.061428401915549 ], [ 119.275647336473696, 26.061533888733969 ], [ 119.275802638811058, 26.061613886818421 ], [ 119.275904382670817, 26.061628742946446 ], [ 119.276035947758373, 26.061601520577135 ], [ 119.276201292380591, 26.061484075549853 ], [ 119.277345255855167, 26.060631020236553 ], [ 119.277487304888027, 26.060549464699957 ], [ 119.278351802841712, 26.060087858187856 ], [ 119.281210653996098, 26.058756056755456 ], [ 119.282548742911288, 26.058182613674727 ], [ 119.285387760148666, 26.056961070833296 ], [ 119.285915724842681, 26.056733163900404 ], [ 119.289501367706947, 26.055302956608749 ], [ 119.290007482590781, 26.055032869090091 ], [ 119.292175158264499, 26.053537610700637 ], [ 119.292523257064502, 26.053317115637071 ], [ 119.293086730873071, 26.052907688622092 ], [ 119.294179847329701, 26.052136877201601 ], [ 119.294859726325015, 26.051685161547592 ], [ 119.295148384907364, 26.051493351635717 ], [ 119.29640973188242, 26.05052224243834 ], [ 119.296725014341902, 26.050273362598702 ], [ 119.297488147664467, 26.049442829605344 ], [ 119.297502981127352, 26.049425404411039 ], [ 119.297948002977478, 26.048900568716821 ], [ 119.298439750962288, 26.048480679981182 ], [ 119.298727494421769, 26.04826485438651 ], [ 119.299450326196677, 26.047852476388922 ], [ 119.299782473131231, 26.047701032465284 ], [ 119.300509776289019, 26.047478067700123 ], [ 119.301398935914861, 26.047317005227612 ], [ 119.303339043004186, 26.04711037994614 ], [ 119.303671686426398, 26.047019053793839 ] ] ] } },
{ "type": "Feature", "properties": { "osm_id": "221529967", "code": 5113, "fclass": "primary", "name": "闽江大道", "ref": null, "oneway": "F", "maxspeed": 0, "layer": 0, "bridge": "F", "tunnel": "F" }, "geometry": { "type": "MultiLineString", "coordinates": [ [ [ 119.256190121725112, 26.080091166431291 ], [ 119.256227473147035, 26.079981640075822 ], [ 119.256266811233246, 26.079902429281784 ], [ 119.257964184636251, 26.076923957669496 ], [ 119.258381659752942, 26.076242398452209 ], [ 119.258658449338128, 26.075879095208951 ], [ 119.258741688487774, 26.075810789673447 ], [ 119.259625271642676, 26.07508497341702 ], [ 119.261721500454271, 26.073586214909728 ], [ 119.262153102501543, 26.07324644259548 ], [ 119.263369707940882, 26.072288599564342 ], [ 119.263901580147433, 26.071929493729762 ], [ 119.264477559308432, 26.071705771779772 ], [ 119.265130015355666, 26.071524409345653 ], [ 119.266034121862603, 26.071272738271791 ], [ 119.266662951495277, 26.070962143381387 ], [ 119.267563332448191, 26.070091660642589 ], [ 119.267920540161256, 26.069746244118722 ], [ 119.269041917042358, 26.068527443930257 ], [ 119.269729964989068, 26.067675752111885 ], [ 119.270219346561873, 26.067062468385089 ], [ 119.270820670328831, 26.066308696601293 ], [ 119.272403200521012, 26.064611348383874 ], [ 119.272443177082891, 26.064568393237277 ], [ 119.27341704504579, 26.063521611541926 ], [ 119.274149084644677, 26.062795628488569 ], [ 119.274529164139921, 26.062303614567416 ], [ 119.274588099974466, 26.062237425804074 ], [ 119.274879693629643, 26.061906606616439 ], [ 119.275206711497546, 26.061542327130777 ], [ 119.275371377739987, 26.061363316441188 ], [ 119.275530550108542, 26.061174230446401 ], [ 119.275559261810258, 26.061125663005299 ], [ 119.275834813440312, 26.06077466075233 ], [ 119.276585421879943, 26.059799292944408 ], [ 119.277695385589595, 26.058506077943953 ], [ 119.277871288735696, 26.058300938357018 ], [ 119.278064576896682, 26.058094722519606 ], [ 119.278884912240684, 26.057219332971588 ], [ 119.278908366679829, 26.057194330433756 ], [ 119.279823914163856, 26.056256737853783 ] ] ] } },
{ "type": "Feature", "properties": { "osm_id": "221529968", "code": 5141, "fclass": "service", "name": null, "ref": null, "oneway": "B", "maxspeed": 0, "layer": 0, "bridge": "F", "tunnel": "F" }, "geometry": { "type": "MultiLineString", "coordinates": [ [ [ 119.257474453699544, 26.08049973742941 ], [ 119.25735060644611, 26.080403094720083 ], [ 119.257222970662582, 26.080340656821381 ], [ 119.256903777167238, 26.08023217654786 ], [ 119.256227473147035, 26.079981640075822 ] ] ] } },
{ "type": "Feature", "properties": { "osm_id": "221529969", "code": 5153, "fclass": "footway", "name": null, "ref": null, "oneway": "B", "maxspeed": 0, "layer": 0, "bridge": "F", "tunnel": "F" }, "geometry": { "type": "MultiLineString", "coordinates": [ [ [ 119.298570758167983, 26.049422585040318 ], [ 119.298269753061106, 26.049619711013793 ], [ 119.295446574060676, 26.051569780268874 ], [ 119.29534724353519, 26.051640368456724 ], [ 119.293272118414137, 26.053113705978976 ], [ 119.292250848951738, 26.05384603015256 ], [ 119.291236344313418, 26.054492125945931 ], [ 119.289908439247995, 26.055371946226991 ], [ 119.289574778476776, 26.055493519672172 ], [ 119.287663934389641, 26.056264525477733 ], [ 119.286038819894543, 26.056941331100145 ], [ 119.284310647982224, 26.057654913148451 ], [ 119.282960434099252, 26.058286174076379 ], [ 119.281072649889779, 26.059142450729894 ], [ 119.280475652149022, 26.059380815843898 ], [ 119.279485631771266, 26.059846811967418 ], [ 119.277616053023934, 26.060684061227835 ] ] ] } },
{ "type": "Feature", "properties": { "osm_id": "221529975", "code": 5114, "fclass": "secondary", "name": null, "ref": null, "oneway": "F", "maxspeed": 0, "layer": 0, "bridge": "F", "tunnel": "F" }, "geometry": { "type": "MultiLineString", "coordinates": [ [ [ 119.310570619542915, 26.027605919459084 ], [ 119.310628279955949, 26.027204803578684 ], [ 119.310638008752974, 26.026681633988883 ], [ 119.310650186677861, 26.026026601468363 ], [ 119.31055291539974, 26.025613211572317 ], [ 119.310428065879762, 26.025318399442888 ], [ 119.310182310191294, 26.024929985897462 ], [ 119.307101535270519, 26.020617647805807 ], [ 119.306996149646949, 26.020470016261104 ], [ 119.302839219560539, 26.015300498368678 ], [ 119.302758352959003, 26.015197998011267 ], [ 119.3018640101389, 26.014064896060269 ], [ 119.3017630794741, 26.013911426010306 ], [ 119.300921307343742, 26.012630768243827 ], [ 119.300313022288819, 26.010726644236772 ], [ 119.300286066157625, 26.010489220979562 ], [ 119.299952630847685, 26.008657368513227 ], [ 119.299383037973357, 26.00573073049727 ], [ 119.299356999099643, 26.005597009272506 ], [ 119.299364606045032, 26.005432962595666 ], [ 119.298624754359651, 26.003746135112465 ], [ 119.297805528979964, 26.002093127247903 ], [ 119.297315167120004, 26.001207403552961 ], [ 119.29600194925338, 25.998833849614275 ], [ 119.295382981790354, 25.997691294876201 ], [ 119.29508330464985, 25.997271598387101 ] ] ] } },
{ "type": "Feature", "properties": { "osm_id": "221529976", "code": 5121, "fclass": "unclassified", "name": "横江支路", "ref": null, "oneway": "B", "maxspeed": 0, "layer": 0, "bridge": "F", "tunnel": "F" }, "geometry": { "type": "MultiLineString", "coordinates": [ [ [ 119.285387760148666, 26.056961070833296 ], [ 119.285251909200909, 26.056680936513885 ], [ 119.284787227569751, 26.055722642240383 ], [ 119.284523408759867, 26.054914437722534 ], [ 119.284307897926695, 26.053995160262193 ], [ 119.284198567020994, 26.053611313533619 ], [ 119.284144955575258, 26.053422937350145 ], [ 119.283985343449658, 26.053072195714567 ], [ 119.283835216304325, 26.052797026655735 ], [ 119.283319802995351, 26.052402841311416 ], [ 119.283276253408047, 26.052360791562887 ], [ 119.283178944122085, 26.052266750574894 ] ] ] } },
{ "type": "Feature", "properties": { "osm_id": "221529978", "code": 5121, "fclass": "unclassified", "name": "水都路", "ref": null, "oneway": "B", "maxspeed": 0, "layer": 0, "bridge": "F", "tunnel": "F" }, "geometry": { "type": "MultiLineString", "coordinates": [ [ [ 119.288706751805137, 26.051623233904721 ], [ 119.28872062504054, 26.051011796474661 ], [ 119.288684722531002, 26.050496575204775 ], [ 119.288476651143199, 26.050151962246904 ], [ 119.287945603627648, 26.049478670974999 ], [ 119.287737777229893, 26.049328124523708 ], [ 119.287472604936525, 26.049280595519143 ], [ 119.287141343714751, 26.049294457425525 ], [ 119.287092592811675, 26.049296443067927 ], [ 119.286774565392605, 26.049300198303978 ], [ 119.286381253002091, 26.049173146565945 ], [ 119.286051108864413, 26.048933782455194 ] ] ] } },
{ "type": "Feature", "properties": { "osm_id": "221529979", "code": 5114, "fclass": "secondary", "name": "金洲南路", "ref": null, "oneway": "F", "maxspeed": 0, "layer": 0, "bridge": "F", "tunnel": "F" }, "geometry": { "type": "MultiLineString", "coordinates": [ [ [ 119.268665751444999, 26.053715805934491 ], [ 119.268689044368259, 26.051285225076509 ], [ 119.268778622052551, 26.049379898903943 ] ] ] } },
{ "type": "Feature", "properties": { "osm_id": "221529980", "code": 5121, "fclass": "unclassified", "name": "水岸路", "ref": null, "oneway": "B", "maxspeed": 0, "layer": 0, "bridge": "F", "tunnel": "F" }, "geometry": { "type": "MultiLineString", "coordinates": [ [ [ 119.289477296685078, 26.052030625296513 ], [ 119.289033241709589, 26.051710844041903 ], [ 119.288706751805137, 26.051623233904721 ], [ 119.288261789981263, 26.051503640114795 ], [ 119.287227660976626, 26.051369228744619 ], [ 119.287061002639334, 26.051391976301584 ], [ 119.286750532591057, 26.051440405597759 ], [ 119.286359721213643, 26.051590619661205 ], [ 119.285973672489874, 26.051950798318501 ], [ 119.285667175256307, 26.0524635988162 ], [ 119.285478864782604, 26.052772827019204 ], [ 119.285385061810842, 26.052926779340055 ], [ 119.285164458553027, 26.053154226405386 ], [ 119.284848973285122, 26.053339820464938 ], [ 119.284793978443943, 26.053372270270089 ], [ 119.284198567020994, 26.053611313533619 ] ] ] } },
{ "type": "Feature", "properties": { "osm_id": "221529981", "code": 5115, "fclass": "tertiary", "name": "卢滨路", "ref": null, "oneway": "B", "maxspeed": 0, "layer": 0, "bridge": "F", "tunnel": "F" }, "geometry": { "type": "MultiLineString", "coordinates": [ [ [ 119.263652137400882, 26.04854518276457 ], [ 119.263855070446155, 26.048549046529235 ], [ 119.265536341249984, 26.04860079359965 ], [ 119.26632549750957, 26.048624290090849 ], [ 119.266954576272624, 26.048643009489737 ], [ 119.268308719948052, 26.048682665040001 ], [ 119.268823382262127, 26.04873338775575 ], [ 119.269002610716981, 26.048708232365325 ], [ 119.269217473327473, 26.048715181218533 ] ] ] } },
{ "type": "Feature", "properties": { "osm_id": "221529982", "code": 5114, "fclass": "secondary", "name": "金洲南路", "ref": null, "oneway": "F", "maxspeed": 0, "layer": 0, "bridge": "F", "tunnel": "F" }, "geometry": { "type": "MultiLineString", "coordinates": [ [ [ 119.279247850636395, 26.040403814790327 ], [ 119.278895810868377, 26.040730740408815 ], [ 119.278725253662373, 26.040900203639566 ], [ 119.278027731876506, 26.041593365448538 ], [ 119.277770227041231, 26.041866885590629 ], [ 119.277323443407056, 26.042290047000069 ], [ 119.276585095238104, 26.04305104709502 ], [ 119.276354782686411, 26.04327285394141 ], [ 119.276187413659017, 26.043430589245439 ], [ 119.275993988087251, 26.04358363510158 ], [ 119.275822999601985, 26.043705100512067 ], [ 119.275661181567457, 26.043807548513271 ], [ 119.27395547457688, 26.044807869245194 ], [ 119.273551478007775, 26.045039586064885 ], [ 119.273144510770265, 26.045260650611731 ], [ 119.271683097923159, 26.046090722519672 ], [ 119.271286943879318, 26.046300711255856 ], [ 119.270848167185321, 26.046540583336235 ], [ 119.27050116085293, 26.046768752499929 ], [ 119.270092030136496, 26.047068009882892 ], [ 119.269654935859563, 26.047481097472957 ], [ 119.269479085230017, 26.047696182047353 ], [ 119.269333063867094, 26.04792259100951 ], [ 119.269217646412599, 26.048141452632642 ], [ 119.269071763003353, 26.048488884741484 ], [ 119.269002610716981, 26.048708232365325 ] ] ] } },
{ "type": "Feature", "properties": { "osm_id": "221529983", "code": 5121, "fclass": "unclassified", "name": "燎原路", "ref": null, "oneway": "B", "maxspeed": 0, "layer": 0, "bridge": "F", "tunnel": "F" }, "geometry": { "type": "MultiLineString", "coordinates": [ [ [ 119.290483618468841, 26.051283735392893 ], [ 119.290231073653914, 26.051408877095735 ], [ 119.290201239944096, 26.05142934639326 ], [ 119.289956070763822, 26.05159738453299 ], [ 119.289477296685078, 26.052030625296513 ], [ 119.289191149388003, 26.052434058542559 ], [ 119.289032267991558, 26.052693993534994 ], [ 119.288635736608384, 26.053342825568006 ], [ 119.288532606906273, 26.053460085269023 ], [ 119.288389069485689, 26.05362325157337 ], [ 119.28784268380322, 26.054060810672965 ], [ 119.287633146165618, 26.054182218263719 ], [ 119.28741181216904, 26.054310281127428 ], [ 119.28698082084523, 26.05449520565509 ], [ 119.28540697471, 26.054796044100428 ], [ 119.284523408759867, 26.054914437722534 ] ] ] } },
{ "type": "Feature", "properties": { "osm_id": "221529984", "code": 5114, "fclass": "secondary", "name": "盘屿路", "ref": null, "oneway": "F", "maxspeed": 0, "layer": 0, "bridge": "F", "tunnel": "F" }, "geometry": { "type": "MultiLineString", "coordinates": [ [ [ 119.282885301227793, 26.030245443105787 ], [ 119.282885349754153, 26.029772096893897 ], [ 119.282890550425947, 26.028790451316244 ], [ 119.282885303812165, 26.0263697806033 ] ] ] } },
{ "type": "Feature", "properties": { "osm_id": "221529985", "code": 5121, "fclass": "unclassified", "name": "透浦二路", "ref": null, "oneway": "B", "maxspeed": 0, "layer": 0, "bridge": "F", "tunnel": "F" }, "geometry": { "type": "MultiLineString", "coordinates": [ [ [ 119.282136679133714, 26.017212412330721 ], [ 119.280198518412291, 26.015987433951185 ], [ 119.279187444262362, 26.015346829173069 ] ] ] } },
{ "type": "Feature", "properties": { "osm_id": "221529987", "code": 5121, "fclass": "unclassified", "name": "玉兰一路", "ref": null, "oneway": "B", "maxspeed": 0, "layer": 0, "bridge": "F", "tunnel": "F" }, "geometry": { "type": "MultiLineString", "coordinates": [ [ [ 119.284948174798501, 26.013536474425127 ], [ 119.284354049960399, 26.014212154692736 ], [ 119.283661012958405, 26.015000684565702 ], [ 119.282878228909226, 26.015889823238261 ] ] ] } },
{ "type": "Feature", "properties": { "osm_id": "221529988", "code": 5122, "fclass": "residential", "name": null, "ref": null, "oneway": "B", "maxspeed": 0, "layer": 0, "bridge": "F", "tunnel": "F" }, "geometry": { "type": "MultiLineString", "coordinates": [ [ [ 119.282548742911288, 26.058182613674727 ], [ 119.282307445345666, 26.057723604985732 ] ] ] } },
{ "type": "Feature", "properties": { "osm_id": "221529989", "code": 5122, "fclass": "residential", "name": null, "ref": null, "oneway": "B", "maxspeed": 0, "layer": 0, "bridge": "F", "tunnel": "F" }, "geometry": { "type": "MultiLineString", "coordinates": [ [ [ 119.300313022288819, 26.010726644236772 ], [ 119.299392761561677, 26.011760675972273 ], [ 119.298731622200719, 26.012503263862534 ], [ 119.29700628452035, 26.014353436231559 ] ] ] } },
{ "type": "Feature", "properties": { "osm_id": "221529990", "code": 5121, "fclass": "unclassified", "name": "冠浦路", "ref": null, "oneway": "B", "maxspeed": 0, "layer": 0, "bridge": "F", "tunnel": "F" }, "geometry": { "type": "MultiLineString", "coordinates": [ [ [ 119.27688417135434, 26.035735758499122 ], [ 119.276859581961006, 26.035816082454808 ], [ 119.27639751795823, 26.037324809163547 ], [ 119.276132690088303, 26.038189812876027 ], [ 119.27606064180155, 26.038425061266892 ], [ 119.275794959124482, 26.039292686593349 ], [ 119.275763425815981, 26.039403702379023 ] ] ] } },
{ "type": "Feature", "properties": { "osm_id": "221529991", "code": 5114, "fclass": "secondary", "name": "盘屿路", "ref": null, "oneway": "F", "maxspeed": 0, "layer": 0, "bridge": "F", "tunnel": "F" }, "geometry": { "type": "MultiLineString", "coordinates": [ [ [ 119.292070726919164, 26.009148749855431 ], [ 119.29243894415572, 26.008970220110484 ], [ 119.295726485982016, 26.007371484174357 ], [ 119.299356999099643, 26.005597009272506 ], [ 119.299476470416181, 26.005583272783724 ] ] ] } },
{ "type": "Feature", "properties": { "osm_id": "221529992", "code": 5121, "fclass": "unclassified", "name": "透浦一路", "ref": null, "oneway": "B", "maxspeed": 0, "layer": 0, "bridge": "F", "tunnel": "F" }, "geometry": { "type": "MultiLineString", "coordinates": [ [ [ 119.284645061207044, 26.016949460783135 ], [ 119.284408946405335, 26.016856883668343 ], [ 119.283537531253387, 26.016306641750067 ], [ 119.282878228909226, 26.015889823238261 ], [ 119.282205243585253, 26.015405880995985 ], [ 119.280319043212458, 26.014046888306719 ] ] ] } },
{ "type": "Feature", "properties": { "osm_id": "221529993", "code": 5121, "fclass": "unclassified", "name": "玉兰一路", "ref": null, "oneway": "B", "maxspeed": 0, "layer": 0, "bridge": "F", "tunnel": "F" }, "geometry": { "type": "MultiLineString", "coordinates": [ [ [ 119.281376898353244, 26.018707297257052 ], [ 119.281433658009064, 26.018595689324332 ], [ 119.281852405324884, 26.017771695202036 ], [ 119.282136679133714, 26.017212412330721 ], [ 119.282878228909226, 26.015889823238261 ] ] ] } },
{ "type": "Feature", "properties": { "osm_id": "221529994", "code": 5114, "fclass": "secondary", "name": null, "ref": null, "oneway": "F", "maxspeed": 0, "layer": 0, "bridge": "F", "tunnel": "F" }, "geometry": { "type": "MultiLineString", "coordinates": [ [ [ 119.302937462460875, 26.015237287289711 ], [ 119.302839219560539, 26.015300498368678 ], [ 119.298776743863613, 26.017711090725701 ], [ 119.293564692598522, 26.020676485214413 ], [ 119.293238280670025, 26.020811811739541 ], [ 119.292884015798307, 26.02091850417294 ], [ 119.292110303319362, 26.021065882539382 ], [ 119.291858539356824, 26.021098740018676 ], [ 119.290309403785727, 26.02129977292374 ], [ 119.289838644906851, 26.021297063945152 ], [ 119.289408101083666, 26.02127748305638 ], [ 119.288018277384509, 26.02111042815504 ], [ 119.287027551511073, 26.020975540616487 ], [ 119.286904812418157, 26.020945210780251 ], [ 119.285642736419518, 26.020744006066991 ], [ 119.284936052436493, 26.020630672659529 ], [ 119.284113532297184, 26.020448058250608 ], [ 119.28359443737574, 26.02027073531659 ], [ 119.283432886393499, 26.020199888633922 ] ] ] } },
{ "type": "Feature", "properties": { "osm_id": "221529995", "code": 5122, "fclass": "residential", "name": null, "ref": null, "oneway": "B", "maxspeed": 0, "layer": 0, "bridge": "F", "tunnel": "F" }, "geometry": { "type": "MultiLineString", "coordinates": [ [ [ 119.278184067380693, 26.059362910237517 ], [ 119.278296097065947, 26.059308886040533 ], [ 119.278525331275929, 26.059283106119373 ], [ 119.278679527361447, 26.059228890649752 ], [ 119.278935236669355, 26.059179354797926 ], [ 119.279085182510983, 26.059160733335322 ], [ 119.279261462606129, 26.059086819757596 ], [ 119.280010858501129, 26.058715734527521 ], [ 119.280248913383375, 26.058614304821472 ], [ 119.280482573542102, 26.058501001497646 ], [ 119.28093226155768, 26.058297727849819 ], [ 119.281461453364457, 26.058074927360348 ], [ 119.28217642645798, 26.057793031962518 ], [ 119.282307445345666, 26.057723604985732 ], [ 119.284082420130773, 26.056853607959511 ], [ 119.284431927415326, 26.056619266745471 ], [ 119.284650138056577, 26.056320005299479 ], [ 119.284684260365978, 26.056118291177096 ], [ 119.284465253028301, 26.0555937533357 ], [ 119.28421780385996, 26.054830796590704 ], [ 119.2841487336689, 26.054384996410942 ], [ 119.284004436888139, 26.05374284321227 ], [ 119.283901297359535, 26.053537901693854 ], [ 119.283716940037337, 26.053430723364247 ], [ 119.283345505414644, 26.0533677895327 ], [ 119.283005353380332, 26.05344769017529 ], [ 119.282759080676982, 26.05367642916702 ], [ 119.282151384974682, 26.054522687987895 ], [ 119.281746263064889, 26.05491851547416 ], [ 119.281244420202327, 26.055422882977169 ], [ 119.280677355174603, 26.056019164812767 ], [ 119.280281510965452, 26.056364129792122 ], [ 119.279811081808219, 26.056842861578435 ], [ 119.2792659821543, 26.057449768504728 ], [ 119.279007450852177, 26.057708354139287 ], [ 119.27899817506696, 26.057834419408209 ], [ 119.279007638162014, 26.057912954351025 ] ] ] } },
{ "type": "Feature", "properties": { "osm_id": "221529997", "code": 5121, "fclass": "unclassified", "name": "玉兰二路", "ref": null, "oneway": "B", "maxspeed": 0, "layer": 0, "bridge": "F", "tunnel": "F" }, "geometry": { "type": "MultiLineString", "coordinates": [ [ [ 119.277889946668125, 26.016803417685377 ], [ 119.277986424822075, 26.016695130291094 ], [ 119.279187444262362, 26.015346829173069 ], [ 119.280319043212458, 26.014046888306719 ], [ 119.281142304581465, 26.013173443595676 ], [ 119.282690926601489, 26.011529512841673 ] ] ] } },
{ "type": "Feature", "properties": { "osm_id": "221529998", "code": 5121, "fclass": "unclassified", "name": "湾边路", "ref": null, "oneway": "B", "maxspeed": 0, "layer": 0, "bridge": "F", "tunnel": "F" }, "geometry": { "type": "MultiLineString", "coordinates": [ [ [ 119.285894361928186, 26.014358953518826 ], [ 119.284948174798501, 26.013536474425127 ], [ 119.284184591773339, 26.012856022787048 ], [ 119.283515683185158, 26.012259316542593 ], [ 119.282983789447186, 26.011784483601065 ], [ 119.282690926601489, 26.011529512841673 ] ] ] } },
{ "type": "Feature", "properties": { "osm_id": "221529999", "code": 5114, "fclass": "secondary", "name": "东岭路", "ref": null, "oneway": "F", "maxspeed": 0, "layer": 0, "bridge": "F", "tunnel": "F" }, "geometry": { "type": "MultiLineString", "coordinates": [ [ [ 119.283432886393499, 26.020199888633922 ], [ 119.282597895818384, 26.019697762059899 ], [ 119.281376898353244, 26.018707297257052 ], [ 119.280087177457858, 26.01782733908189 ], [ 119.277889946668125, 26.016803417685377 ] ] ] } },
{ "type": "Feature", "properties": { "osm_id": "221530000", "code": 5114, "fclass": "secondary", "name": "金榕南路", "ref": null, "oneway": "F", "maxspeed": 0, "layer": 0, "bridge": "F", "tunnel": "F" }, "geometry": { "type": "MultiLineString", "coordinates": [ [ [ 119.271415900867268, 26.059223777524828 ], [ 119.271473946140233, 26.05910293423474 ], [ 119.272206297261789, 26.057958950132271 ], [ 119.272652961568639, 26.057228733897631 ], [ 119.272825298429169, 26.056946981426368 ], [ 119.273189335057779, 26.056377756253113 ] ] ] } },
{ "type": "Feature", "properties": { "osm_id": "221530001", "code": 5115, "fclass": "tertiary", "name": "杨周路", "ref": null, "oneway": "F", "maxspeed": 0, "layer": 0, "bridge": "F", "tunnel": "F" }, "geometry": { "type": "MultiLineString", "coordinates": [ [ [ 119.27334612666003, 26.032108363954727 ], [ 119.273709225076374, 26.033144465134633 ], [ 119.27419349197389, 26.034012189466679 ], [ 119.274296821783921, 26.034163920429371 ], [ 119.27486353599285, 26.034719520480614 ], [ 119.275394135573691, 26.03510666848247 ], [ 119.275449569922813, 26.035139849490804 ], [ 119.275913548007949, 26.035417217020701 ], [ 119.276432512129006, 26.035608903724238 ], [ 119.27686709098522, 26.035730996861474 ], [ 119.27688417135434, 26.035735758499122 ], [ 119.279813627011222, 26.036560601344775 ], [ 119.281862751621361, 26.037170192001927 ], [ 119.282004766091205, 26.037214500860561 ] ] ] } },
{ "type": "Feature", "properties": { "osm_id": "221530002", "code": 5121, "fclass": "unclassified", "name": "高宅路", "ref": null, "oneway": "B", "maxspeed": 0, "layer": 0, "bridge": "F", "tunnel": "F" }, "geometry": { "type": "MultiLineString", "coordinates": [ [ [ 119.270962066901376, 26.038517877564065 ], [ 119.270966641368474, 26.03840609589378 ], [ 119.270910038452854, 26.03755541750678 ], [ 119.270904672911939, 26.037474981618843 ], [ 119.270683735702406, 26.036730530887645 ], [ 119.27015530808697, 26.036227699813352 ], [ 119.269923489214762, 26.036045110837893 ], [ 119.269327474484527, 26.035575507870302 ], [ 119.268477026235502, 26.034905080022451 ], [ 119.268404099280104, 26.034846878933831 ], [ 119.267105742561114, 26.033810512107127 ], [ 119.266242064397019, 26.033120607738841 ], [ 119.264778381141213, 26.031950174552392 ], [ 119.263834278319365, 26.031194772559108 ] ] ] } },
{ "type": "Feature", "properties": { "osm_id": "221530003", "code": 5121, "fclass": "unclassified", "name": "燎原路", "ref": null, "oneway": "B", "maxspeed": 0, "layer": 0, "bridge": "F", "tunnel": "F" }, "geometry": { "type": "MultiLineString", "coordinates": [ [ [ 119.299121939409517, 26.045733205225563 ], [ 119.29874439626056, 26.045730807892109 ], [ 119.298634682188919, 26.045730092936186 ], [ 119.297675917421557, 26.045952782349286 ], [ 119.297567459988855, 26.045977954392413 ], [ 119.296819056257604, 26.046055850397046 ], [ 119.296736875500969, 26.046052441697451 ], [ 119.295862641070769, 26.046073129567137 ], [ 119.29457891101093, 26.046036965611801 ] ] ] } },
{ "type": "Feature", "properties": { "osm_id": "221530004", "code": 5121, "fclass": "unclassified", "name": "通江路", "ref": null, "oneway": "B", "maxspeed": 0, "layer": 0, "bridge": "F", "tunnel": "F" }, "geometry": { "type": "MultiLineString", "coordinates": [ [ [ 119.29640973188242, 26.05052224243834 ], [ 119.295935284744061, 26.049952244269925 ], [ 119.295739210681319, 26.04971664371158 ], [ 119.295173065757183, 26.048975508531456 ], [ 119.295082175173022, 26.048867395284798 ], [ 119.294722974217095, 26.048279312378881 ], [ 119.294707761621098, 26.048216541915838 ], [ 119.294670586174846, 26.048062757800249 ], [ 119.294602878656647, 26.0477768326537 ], [ 119.294544654388346, 26.047174782614771 ], [ 119.294619055748299, 26.046337967463632 ], [ 119.29457891101093, 26.046036965611801 ] ] ] } },
{ "type": "Feature", "properties": { "osm_id": "221530005", "code": 5115, "fclass": "tertiary", "name": null, "ref": null, "oneway": "B", "maxspeed": 0, "layer": 0, "bridge": "F", "tunnel": "F" }, "geometry": { "type": "MultiLineString", "coordinates": [ [ [ 119.287706404665485, 26.003616378948951 ], [ 119.287854987791548, 26.003802171613909 ], [ 119.288779434108463, 26.005011776469946 ], [ 119.289802971616155, 26.006349767916099 ], [ 119.291275158933445, 26.008271706699091 ], [ 119.291747988625701, 26.008855534811918 ], [ 119.292070726919164, 26.009148749855431 ], [ 119.292155691959209, 26.009252097043813 ], [ 119.292417419693322, 26.009551876097039 ], [ 119.292513218013497, 26.00966164078935 ], [ 119.293207668658525, 26.010330713930077 ], [ 119.294268296970714, 26.011351551360121 ], [ 119.296212615522265, 26.013221109737938 ], [ 119.296370008788415, 26.013445786907447 ], [ 119.29700628452035, 26.014353436231559 ], [ 119.297112542924992, 26.014546782284615 ], [ 119.297399332984341, 26.015161130703749 ], [ 119.298705257745155, 26.017595678151689 ], [ 119.298776743863613, 26.017711090725701 ] ] ] } },
{ "type": "Feature", "properties": { "osm_id": "221530006", "code": 5122, "fclass": "residential", "name": null, "ref": null, "oneway": "B", "maxspeed": 0, "layer": 0, "bridge": "F", "tunnel": "F" }, "geometry": { "type": "MultiLineString", "coordinates": [ [ [ 119.278351802841712, 26.060087858187856 ], [ 119.278209517154039, 26.059920743626662 ], [ 119.278118960529852, 26.059734965487284 ], [ 119.278121949286344, 26.059608955068473 ], [ 119.278184067380693, 26.059362910237517 ], [ 119.278239988573233, 26.059113910694446 ], [ 119.278193058119143, 26.058906216901946 ], [ 119.277977832790711, 26.058713762757669 ], [ 119.277802521977705, 26.058580792596274 ] ] ] } },
{ "type": "Feature", "properties": { "osm_id": "221532858", "code": 5132, "fclass": "trunk_link", "name": null, "ref": null, "oneway": "F", "maxspeed": 0, "layer": 0, "bridge": "F", "tunnel": "F" }, "geometry": { "type": "MultiLineString", "coordinates": [ [ [ 119.240366508898646, 26.06059274128118 ], [ 119.240351359408663, 26.060341195621437 ], [ 119.240314575308233, 26.05971699046864 ] ] ] } },
{ "type": "Feature", "properties": { "osm_id": "221532863", "code": 5114, "fclass": "secondary", "name": null, "ref": null, "oneway": "F", "maxspeed": 0, "layer": 0, "bridge": "F", "tunnel": "F" }, "geometry": { "type": "MultiLineString", "coordinates": [ [ [ 119.240851174339952, 26.060892922439965 ], [ 119.240646928821363, 26.061794407629097 ], [ 119.240600926810288, 26.062098001167207 ], [ 119.240473926942286, 26.062827913778115 ], [ 119.240413522894357, 26.065024802656513 ], [ 119.240383990873454, 26.067423893345978 ], [ 119.240407310255549, 26.068249183380438 ], [ 119.240381813917779, 26.069170239739925 ], [ 119.240334232244052, 26.070579933364943 ], [ 119.240259970084679, 26.071730061649141 ], [ 119.240259808172951, 26.071860578257144 ], [ 119.240259737873032, 26.0719653118989 ], [ 119.240174424765527, 26.0726533945429 ], [ 119.239983798996221, 26.073520463421811 ], [ 119.23971707384176, 26.0749511338723 ], [ 119.239479937346374, 26.076760406809694 ], [ 119.239435298276035, 26.077174937081601 ] ] ] } },
{ "type": "Feature", "properties": { "osm_id": "221532865", "code": 5112, "fclass": "trunk", "name": null, "ref": null, "oneway": "F", "maxspeed": 0, "layer": 0, "bridge": "F", "tunnel": "F" }, "geometry": { "type": "MultiLineString", "coordinates": [ [ [ 119.239866381452202, 26.071725373225743 ], [ 119.239888225206656, 26.071462183109176 ], [ 119.239956106266135, 26.070335143523042 ], [ 119.240048514146849, 26.068930139645651 ], [ 119.240066904524937, 26.067361770412141 ], [ 119.240098884073035, 26.06589207720495 ], [ 119.240114500913862, 26.064545209294451 ], [ 119.240124448145849, 26.06318586716964 ], [ 119.24016265721508, 26.062829997816518 ], [ 119.240243908364903, 26.062074138755637 ] ] ] } },
{ "type": "Feature", "properties": { "osm_id": "221532867", "code": 5132, "fclass": "trunk_link", "name": null, "ref": null, "oneway": "F", "maxspeed": 0, "layer": 1, "bridge": "T", "tunnel": "F" }, "geometry": { "type": "MultiLineString", "coordinates": [ [ [ 119.238000959206289, 26.056308087296273 ], [ 119.23836993110028, 26.056209082346896 ], [ 119.238734989378813, 26.056102055200654 ], [ 119.239620366226305, 26.055850457616593 ], [ 119.24069642303985, 26.055069703373846 ], [ 119.240898480991646, 26.054870222369171 ], [ 119.241335030946303, 26.054244963591628 ], [ 119.24155395849607, 26.053800908484497 ] ] ] } },
{ "type": "Feature", "properties": { "osm_id": "221532869", "code": 5121, "fclass": "unclassified", "name": "上雁路", "ref": null, "oneway": "B", "maxspeed": 0, "layer": 0, "bridge": "F", "tunnel": "F" }, "geometry": { "type": "MultiLineString", "coordinates": [ [ [ 119.258398277099005, 26.048270629024831 ], [ 119.258363403422663, 26.049257213075855 ], [ 119.258359800740479, 26.04933251031737 ], [ 119.258332821040085, 26.050075355516018 ], [ 119.258217880389239, 26.050506908758468 ], [ 119.258160548613688, 26.050806497629448 ], [ 119.258162756774368, 26.050916586323865 ], [ 119.258167271537104, 26.051136165743177 ], [ 119.258206049324116, 26.05146073343133 ], [ 119.258276902504022, 26.05170483697388 ], [ 119.258283915211791, 26.051745448193973 ], [ 119.258347831178398, 26.05211676098163 ], [ 119.258363096547598, 26.052720754878393 ], [ 119.258380849642919, 26.053427144283269 ] ] ] } },
{ "type": "Feature", "properties": { "osm_id": "221532870", "code": 5115, "fclass": "tertiary", "name": "花溪中路", "ref": null, "oneway": "B", "maxspeed": 0, "layer": 0, "bridge": "F", "tunnel": "F" }, "geometry": { "type": "MultiLineString", "coordinates": [ [ [ 119.255885895799864, 26.035170586991743 ], [ 119.255687105370242, 26.035520511532461 ], [ 119.25524070282907, 26.036372090832351 ], [ 119.25486394575195, 26.037153818555446 ], [ 119.254078712129356, 26.03870406120906 ], [ 119.253641488311786, 26.039690753037966 ], [ 119.25309122308586, 26.040710008399682 ], [ 119.253052366370895, 26.040869224469233 ], [ 119.253021917394122, 26.040976918625347 ], [ 119.253001909086109, 26.041072608718597 ], [ 119.252964166227912, 26.041713815811907 ], [ 119.252853525001441, 26.043703760512393 ], [ 119.252813201221841, 26.044428885913764 ], [ 119.252579373213933, 26.047448825640174 ], [ 119.252573309409087, 26.047548069166787 ], [ 119.252494017264098, 26.049795773697021 ], [ 119.252483865830627, 26.049983801085695 ], [ 119.252477384950694, 26.050067344339816 ], [ 119.252472934887095, 26.050280862577676 ], [ 119.252457527338635, 26.050488885371806 ], [ 119.252435936504483, 26.050780656596174 ], [ 119.252403387013985, 26.051442653208003 ], [ 119.252383658226762, 26.051710169217664 ], [ 119.252363828840146, 26.051977783256177 ], [ 119.252352641065372, 26.052227661564043 ], [ 119.252335875972676, 26.052476439647599 ], [ 119.252317432558769, 26.053029740475594 ], [ 119.252310967511164, 26.05313257425107 ] ] ] } },
{ "type": "Feature", "properties": { "osm_id": "221532871", "code": 5121, "fclass": "unclassified", "name": "金桔路", "ref": null, "oneway": "B", "maxspeed": 0, "layer": 0, "bridge": "F", "tunnel": "F" }, "geometry": { "type": "MultiLineString", "coordinates": [ [ [ 119.244166868215245, 26.055257404184005 ], [ 119.245093580317459, 26.053661243005667 ], [ 119.245453574038109, 26.053062640215945 ], [ 119.245579035801882, 26.052854043262869 ], [ 119.245658268505153, 26.052722312844871 ], [ 119.245907017923813, 26.052425465739262 ], [ 119.246009371657451, 26.052122988480619 ], [ 119.246135244700596, 26.051461452548381 ], [ 119.246170650731514, 26.051324967184879 ], [ 119.246257528362733, 26.05099057782337 ], [ 119.246470118869851, 26.050048948884001 ], [ 119.246669014104143, 26.049162599966436 ], [ 119.247067208215782, 26.046693894170211 ], [ 119.247372582378489, 26.046226027147316 ], [ 119.247568587247855, 26.04581689726988 ], [ 119.248139595108782, 26.044709081734439 ], [ 119.248660813432252, 26.043697936743879 ], [ 119.248761459487397, 26.043502618613921 ], [ 119.249441637191723, 26.042183474287938 ], [ 119.250633956302337, 26.039931699924434 ], [ 119.250680457501332, 26.039843957870403 ] ] ] } },
{ "type": "Feature", "properties": { "osm_id": "221532872", "code": 5115, "fclass": "tertiary", "name": "金祥路", "ref": null, "oneway": "B", "maxspeed": 0, "layer": 0, "bridge": "F", "tunnel": "F" }, "geometry": { "type": "MultiLineString", "coordinates": [ [ [ 119.263849768078828, 26.053607144282591 ], [ 119.263646832710918, 26.053600581098337 ], [ 119.261622913187139, 26.053531780284313 ], [ 119.261253903106379, 26.053525765252289 ], [ 119.260958007217653, 26.053520960257568 ], [ 119.260765096589211, 26.053517827331881 ], [ 119.259548620764974, 26.053471620947061 ], [ 119.258986581170802, 26.053450203404253 ] ] ] } },
{ "type": "Feature", "properties": { "osm_id": "221532873", "code": 5115, "fclass": "tertiary", "name": "金祥路", "ref": null, "oneway": "B", "maxspeed": 0, "layer": 0, "bridge": "F", "tunnel": "F" }, "geometry": { "type": "MultiLineString", "coordinates": [ [ [ 119.268665751444999, 26.053715805934491 ], [ 119.266302631512929, 26.053666014260436 ], [ 119.264852557627634, 26.053631545034953 ], [ 119.263849768078828, 26.053607144282591 ] ] ] } },
{ "type": "Feature", "properties": { "osm_id": "221532874", "code": 5121, "fclass": "unclassified", "name": "刘宅路", "ref": null, "oneway": "B", "maxspeed": 0, "layer": 0, "bridge": "F", "tunnel": "F" }, "geometry": { "type": "MultiLineString", "coordinates": [ [ [ 119.270117744755424, 26.042851758686144 ], [ 119.270380224790003, 26.041375251078549 ], [ 119.270585772696037, 26.040348081554285 ], [ 119.270749894343169, 26.039549893463555 ], [ 119.270962066901376, 26.038517877564065 ] ] ] } },
{ "type": "Feature", "properties": { "osm_id": "221532875", "code": 5115, "fclass": "tertiary", "name": "洪湾北路", "ref": null, "oneway": "B", "maxspeed": 0, "layer": 0, "bridge": "F", "tunnel": "F" }, "geometry": { "type": "MultiLineString", "coordinates": [ [ [ 119.240259808172951, 26.071860578257144 ], [ 119.241096768309305, 26.071614182365987 ], [ 119.241931438152633, 26.071328607806809 ], [ 119.242158922708811, 26.071186331603354 ], [ 119.242460697862583, 26.070997699453599 ], [ 119.24315602265554, 26.070261896548647 ], [ 119.243411084559057, 26.069921614226299 ], [ 119.243484255786797, 26.069824088493796 ], [ 119.244109676537704, 26.068701182054259 ], [ 119.24454590926247, 26.06806325959154 ], [ 119.24503244402537, 26.067516645683213 ], [ 119.246156058627406, 26.066569077540137 ], [ 119.247222704364233, 26.065660656972298 ], [ 119.247561276440976, 26.065372494082975 ], [ 119.248997125252586, 26.063951001328721 ], [ 119.249126868948125, 26.063821569272463 ], [ 119.250243662690721, 26.062708161761826 ], [ 119.250957773454502, 26.062139075179946 ], [ 119.251706735335944, 26.061870213795586 ], [ 119.252853385787958, 26.06144159996591 ], [ 119.25331647144175, 26.061129597426284 ], [ 119.254204066269097, 26.060334295502113 ], [ 119.254570588143281, 26.059919672791068 ], [ 119.254802778614859, 26.059475995727162 ] ] ] } },
{ "type": "Feature", "properties": { "osm_id": "221532876", "code": 5121, "fclass": "unclassified", "name": "上雁支路", "ref": null, "oneway": "B", "maxspeed": 0, "layer": 0, "bridge": "F", "tunnel": "F" }, "geometry": { "type": "MultiLineString", "coordinates": [ [ [ 119.261288161746961, 26.05103998351122 ], [ 119.258162756774368, 26.050916586323865 ], [ 119.25733134923658, 26.050904584270217 ], [ 119.256619552944869, 26.050894308782826 ], [ 119.256325441864732, 26.050890027166883 ], [ 119.25618147405838, 26.050887945328785 ] ] ] } },
{ "type": "Feature", "properties": { "osm_id": "221532877", "code": 5115, "fclass": "tertiary", "name": null, "ref": null, "oneway": "B", "maxspeed": 0, "layer": 0, "bridge": "F", "tunnel": "F" }, "geometry": { "type": "MultiLineString", "coordinates": [ [ [ 119.256266811233246, 26.079902429281784 ], [ 119.254422781445015, 26.078705239503858 ], [ 119.254365040857593, 26.078663303273586 ], [ 119.253937858836025, 26.078353052661253 ], [ 119.253609033342045, 26.078114184219743 ], [ 119.253226743150393, 26.077900342969915 ], [ 119.252795368704369, 26.077739904308149 ], [ 119.252249203831042, 26.07757734057369 ], [ 119.25164847818391, 26.077354920522779 ], [ 119.251047643649457, 26.076999492841328 ], [ 119.250584388546741, 26.076701546408405 ], [ 119.249201527949111, 26.075812776482802 ], [ 119.248084717666543, 26.075079254383816 ], [ 119.247751329942815, 26.074860422590156 ], [ 119.247096172376231, 26.074384529854122 ], [ 119.245664348426715, 26.073451136336242 ], [ 119.245311470688108, 26.073241326184117 ], [ 119.245205395824513, 26.073178274131383 ], [ 119.244902129444469, 26.07310720390214 ], [ 119.244552547058717, 26.073050403981281 ], [ 119.244396776540498, 26.073030952040675 ], [ 119.244178267866744, 26.073057284553332 ], [ 119.244000695092353, 26.073106515014086 ], [ 119.24375761245625, 26.073300049669751 ], [ 119.243454370370685, 26.073539556710134 ], [ 119.243213955536035, 26.073711028693229 ], [ 119.243121133723264, 26.07377621612973 ], [ 119.243028220424392, 26.073893174647754 ], [ 119.242976347561154, 26.074027883238664 ], [ 119.242588465704344, 26.074712130189727 ], [ 119.242484688900106, 26.074873249015937 ], [ 119.24228250022189, 26.07513401926478 ], [ 119.24222792507571, 26.075273614534517 ], [ 119.242227938481989, 26.075409025048 ], [ 119.242236112177494, 26.075463295635018 ], [ 119.242222474116929, 26.075569047614536 ], [ 119.242178753682566, 26.075708785549846 ], [ 119.241935599100614, 26.075917406256448 ] ] ] } },
{ "type": "Feature", "properties": { "osm_id": "221532879", "code": 5121, "fclass": "unclassified", "name": "石边路", "ref": null, "oneway": "B", "maxspeed": 0, "layer": 0, "bridge": "F", "tunnel": "F" }, "geometry": { "type": "MultiLineString", "coordinates": [ [ [ 119.261253903106379, 26.053525765252289 ], [ 119.261267193618281, 26.052889714971847 ], [ 119.261270231203653, 26.05274514002171 ] ] ] } },
{ "type": "Feature", "properties": { "osm_id": "221532880", "code": 5133, "fclass": "primary_link", "name": null, "ref": null, "oneway": "F", "maxspeed": 0, "layer": 0, "bridge": "F", "tunnel": "F" }, "geometry": { "type": "MultiLineString", "coordinates": [ [ [ 119.249464502303866, 26.035548590494336 ], [ 119.249560279112274, 26.035337136775119 ], [ 119.249822200206054, 26.034994013075462 ], [ 119.250372761773747, 26.034344592317293 ] ] ] } },
{ "type": "Feature", "properties": { "osm_id": "221532881", "code": 5135, "fclass": "tertiary_link", "name": "卢滨路", "ref": null, "oneway": "B", "maxspeed": 0, "layer": 0, "bridge": "F", "tunnel": "F" }, "geometry": { "type": "MultiLineString", "coordinates": [ [ [ 119.263652137400882, 26.04854518276457 ], [ 119.261306265731392, 26.04843025021373 ], [ 119.259902978136665, 26.048353418260533 ], [ 119.258398277099005, 26.048270629024831 ], [ 119.256805188488599, 26.048172061981528 ], [ 119.256603161370663, 26.048159599481892 ], [ 119.256309626150752, 26.048135538104194 ], [ 119.255931560118668, 26.048104610307011 ], [ 119.255259854984402, 26.048031458562587 ], [ 119.254702439312965, 26.047945871879595 ], [ 119.25454232548546, 26.047921324279759 ] ] ] } },
{ "type": "Feature", "properties": { "osm_id": "221532882", "code": 5121, "fclass": "unclassified", "name": "洪湾路", "ref": null, "oneway": "B", "maxspeed": 0, "layer": 0, "bridge": "F", "tunnel": "F" }, "geometry": { "type": "MultiLineString", "coordinates": [ [ [ 119.278447902487798, 26.010816910014153 ], [ 119.278007169163743, 26.011362980634971 ], [ 119.277551816204578, 26.0119009622343 ], [ 119.277226272334644, 26.012301286295639 ], [ 119.276405906512807, 26.013411074525514 ], [ 119.27511038186185, 26.014795885421613 ], [ 119.274896769515607, 26.015006866192778 ] ] ] } },
{ "type": "Feature", "properties": { "osm_id": "221532883", "code": 5132, "fclass": "trunk_link", "name": null, "ref": null, "oneway": "F", "maxspeed": 0, "layer": 0, "bridge": "F", "tunnel": "F" }, "geometry": { "type": "MultiLineString", "coordinates": [ [ [ 119.25476698573479, 26.02929060575028 ], [ 119.255463631626313, 26.028643681399281 ] ] ] } },
{ "type": "Feature", "properties": { "osm_id": "221532884", "code": 5122, "fclass": "residential", "name": null, "ref": null, "oneway": "B", "maxspeed": 0, "layer": 0, "bridge": "F", "tunnel": "F" }, "geometry": { "type": "MultiLineString", "coordinates": [ [ [ 119.243411084559057, 26.069921614226299 ], [ 119.244396571385508, 26.070588275242553 ], [ 119.245899315442614, 26.071652272333097 ], [ 119.247303422263812, 26.072585516188585 ], [ 119.247448234143548, 26.072718272576505 ], [ 119.247502829510779, 26.07284227894246 ], [ 119.247505634258459, 26.072913779001791 ], [ 119.247183547694931, 26.074068237214135 ], [ 119.247096172376231, 26.074384529854122 ] ] ] } },
{ "type": "Feature", "properties": { "osm_id": "221534562", "code": 5112, "fclass": "trunk", "name": null, "ref": null, "oneway": "F", "maxspeed": 0, "layer": 1, "bridge": "T", "tunnel": "F" }, "geometry": { "type": "MultiLineString", "coordinates": [ [ [ 119.362319270529312, 26.005114503515724 ], [ 119.361830322508609, 26.004848290078368 ], [ 119.360976891498566, 26.004490529393852 ], [ 119.360775849026254, 26.00440646790674 ] ] ] } },
{ "type": "Feature", "properties": { "osm_id": "221537792", "code": 5112, "fclass": "trunk", "name": null, "ref": null, "oneway": "F", "maxspeed": 0, "layer": 1, "bridge": "T", "tunnel": "F" }, "geometry": { "type": "MultiLineString", "coordinates": [ [ [ 119.286944673135224, 26.003906794621372 ], [ 119.28565797739958, 26.004760372753228 ], [ 119.285202619075946, 26.005062183235449 ], [ 119.283983675566574, 26.005849722652734 ] ] ] } },
{ "type": "Feature", "properties": { "osm_id": "221537793", "code": 5112, "fclass": "trunk", "name": "福湾路", "ref": "福湾路", "oneway": "F", "maxspeed": 0, "layer": 1, "bridge": "T", "tunnel": "F" }, "geometry": { "type": "MultiLineString", "coordinates": [ [ [ 119.290854904462478, 26.017708549644865 ], [ 119.292363817198137, 26.019745274675788 ], [ 119.293086195019683, 26.020823116521282 ], [ 119.293516557945523, 26.021575797195652 ], [ 119.294355256951064, 26.022891146453528 ], [ 119.294825735530608, 26.023628706814307 ], [ 119.295384661028748, 26.024568327599937 ], [ 119.295619888525465, 26.024962367565223 ], [ 119.29612554868622, 26.02580920414843 ], [ 119.296726034817411, 26.026853738041254 ], [ 119.297370968596468, 26.027998243938494 ] ] ] } },
{ "type": "Feature", "properties": { "osm_id": "221537794", "code": 5134, "fclass": "secondary_link", "name": null, "ref": null, "oneway": "F", "maxspeed": 0, "layer": 0, "bridge": "F", "tunnel": "F" }, "geometry": { "type": "MultiLineString", "coordinates": [ [ [ 119.280154166608042, 26.004864643154999 ], [ 119.280662559720284, 26.005102271975872 ], [ 119.281469385232612, 26.00561045216886 ], [ 119.281882599287428, 26.005779538139638 ], [ 119.281980070539717, 26.005800422432596 ], [ 119.282519205474742, 26.005804731008809 ], [ 119.282909015033695, 26.005782069465997 ], [ 119.283287313799264, 26.005646012109072 ], [ 119.283562335872432, 26.005489568401597 ], [ 119.284160570075883, 26.005149139338872 ], [ 119.284738147496782, 26.004888458243006 ] ] ] } },
{ "type": "Feature", "properties": { "osm_id": "221537795", "code": 5112, "fclass": "trunk", "name": "福湾路", "ref": null, "oneway": "F", "maxspeed": 0, "layer": 1, "bridge": "T", "tunnel": "F" }, "geometry": { "type": "MultiLineString", "coordinates": [ [ [ 119.28020835721432, 26.005015087150003 ], [ 119.281410489019109, 26.006074253656156 ], [ 119.282372769082116, 26.007058157134846 ], [ 119.282519794943951, 26.007217117984954 ], [ 119.28337338759053, 26.008157567400062 ], [ 119.284823631163519, 26.009932027425265 ], [ 119.285047978710892, 26.010224628287347 ] ] ] } },
{ "type": "Feature", "properties": { "osm_id": "221537796", "code": 5112, "fclass": "trunk", "name": "南二环路", "ref": null, "oneway": "F", "maxspeed": 0, "layer": 1, "bridge": "F", "tunnel": "F" }, "geometry": { "type": "MultiLineString", "coordinates": [ [ [ 119.301448534469301, 26.028243156075298 ], [ 119.300802007173047, 26.028546916278724 ] ] ] } },
{ "type": "Feature", "properties": { "osm_id": "221537798", "code": 5112, "fclass": "trunk", "name": "湾边大桥", "ref": null, "oneway": "F", "maxspeed": 0, "layer": 1, "bridge": "T", "tunnel": "F" }, "geometry": { "type": "MultiLineString", "coordinates": [ [ [ 119.278557697104802, 26.003870923444666 ], [ 119.27688611285808, 26.002806638307565 ], [ 119.275000022846925, 26.00169351535839 ], [ 119.272780981582869, 26.000309741261454 ], [ 119.270617723937718, 25.99896264778717 ], [ 119.268061816407254, 25.997355203185531 ], [ 119.265908624345187, 25.996009776038797 ], [ 119.264294271322058, 25.994974800738508 ], [ 119.263059769864483, 25.994214039182779 ], [ 119.261447700494628, 25.993181005391076 ] ] ] } },
{ "type": "Feature", "properties": { "osm_id": "221537799", "code": 5112, "fclass": "trunk", "name": null, "ref": null, "oneway": "F", "maxspeed": 0, "layer": 1, "bridge": "T", "tunnel": "F" }, "geometry": { "type": "MultiLineString", "coordinates": [ [ [ 119.277833072306748, 26.008663891328023 ], [ 119.278297825114961, 26.008439656846349 ], [ 119.279786446788279, 26.007735027932021 ], [ 119.280782230121034, 26.007275297913498 ] ] ] } },
{ "type": "Feature", "properties": { "osm_id": "221537800", "code": 5112, "fclass": "trunk", "name": "福湾路", "ref": "福湾路", "oneway": "F", "maxspeed": 0, "layer": 1, "bridge": "T", "tunnel": "F" }, "geometry": { "type": "MultiLineString", "coordinates": [ [ [ 119.290710222692326, 26.017754279825564 ], [ 119.289295995275126, 26.015994647476163 ], [ 119.287952715445542, 26.014252131343806 ], [ 119.287189356990126, 26.013311334645714 ], [ 119.286223056270046, 26.012049425893363 ], [ 119.285769692511025, 26.01144147512753 ], [ 119.28508692823128, 26.010525288411483 ] ] ] } },
{ "type": "Feature", "properties": { "osm_id": "221537801", "code": 5112, "fclass": "trunk", "name": null, "ref": null, "oneway": "F", "maxspeed": 0, "layer": 1, "bridge": "T", "tunnel": "F" }, "geometry": { "type": "MultiLineString", "coordinates": [ [ [ 119.278617977792223, 26.00379667477176 ], [ 119.28020835721432, 26.005015087150003 ] ] ] } },
{ "type": "Feature", "properties": { "osm_id": "221537803", "code": 5132, "fclass": "trunk_link", "name": null, "ref": null, "oneway": "F", "maxspeed": 0, "layer": 1, "bridge": "T", "tunnel": "F" }, "geometry": { "type": "MultiLineString", "coordinates": [ [ [ 119.280285043609638, 26.004949751598605 ], [ 119.280444002097923, 26.005049315899491 ], [ 119.280931897059688, 26.005378814309381 ], [ 119.281540398608101, 26.005749334221992 ], [ 119.281861165571797, 26.005861861240579 ], [ 119.28212898184249, 26.00593926025191 ], [ 119.282338328867681, 26.005999729517779 ], [ 119.282768826375985, 26.0061864454286 ], [ 119.283111492467697, 26.006532711294355 ], [ 119.283177366351609, 26.006609414971429 ], [ 119.283319877556792, 26.006863672367746 ], [ 119.283415738318084, 26.007243338835881 ], [ 119.283394209404889, 26.007564406875055 ] ] ] } },
{ "type": "Feature", "properties": { "osm_id": "221537804", "code": 5132, "fclass": "trunk_link", "name": null, "ref": null, "oneway": "F", "maxspeed": 0, "layer": 2, "bridge": "T", "tunnel": "F" }, "geometry": { "type": "MultiLineString", "coordinates": [ [ [ 119.282421817312297, 26.006691676174839 ], [ 119.281640752916871, 26.007170958355431 ], [ 119.281547656979214, 26.007225508382625 ], [ 119.281331965913864, 26.007375285479558 ] ] ] } },
{ "type": "Feature", "properties": { "osm_id": "221537805", "code": 5114, "fclass": "secondary", "name": null, "ref": null, "oneway": "B", "maxspeed": 0, "layer": 0, "bridge": "F", "tunnel": "F" }, "geometry": { "type": "MultiLineString", "coordinates": [ [ [ 119.282568168625716, 26.006787476390663 ], [ 119.282497296170405, 26.006970108076469 ], [ 119.282250633740659, 26.007176479769175 ], [ 119.282155733088345, 26.007208590824138 ], [ 119.281977254730336, 26.007226881670675 ], [ 119.281844089227235, 26.00720731016736 ], [ 119.281727532525736, 26.007166427593798 ], [ 119.281668864916881, 26.007122747728694 ], [ 119.281565323996873, 26.007046545425638 ], [ 119.281470508913714, 26.006908130747338 ], [ 119.281427590580194, 26.006744719643166 ], [ 119.281438647167121, 26.006603193022922 ], [ 119.28146346676138, 26.006539481792569 ], [ 119.281486885521701, 26.006479459355226 ], [ 119.281521098387444, 26.006426290635169 ], [ 119.281618614825163, 26.006325703776064 ], [ 119.281778514119551, 26.006236230652647 ], [ 119.281990287584904, 26.006197558789633 ], [ 119.282168348771663, 26.006221130828983 ], [ 119.282331493588501, 26.006302456735128 ], [ 119.282371980957976, 26.006322633073758 ], [ 119.282464234316592, 26.006412994085835 ], [ 119.282570618135708, 26.006669980096095 ], [ 119.282568168625716, 26.006787476390663 ] ] ] } },
{ "type": "Feature", "properties": { "osm_id": "221537806", "code": 5112, "fclass": "trunk", "name": null, "ref": null, "oneway": "F", "maxspeed": 0, "layer": 1, "bridge": "T", "tunnel": "F" }, "geometry": { "type": "MultiLineString", "coordinates": [ [ [ 119.279644186546307, 26.004729488603914 ], [ 119.278557697104802, 26.003870923444666 ] ] ] } },
{ "type": "Feature", "properties": { "osm_id": "221537807", "code": 5132, "fclass": "trunk_link", "name": null, "ref": null, "oneway": "F", "maxspeed": 0, "layer": 1, "bridge": "T", "tunnel": "F" }, "geometry": { "type": "MultiLineString", "coordinates": [ [ [ 119.278617977792223, 26.00379667477176 ], [ 119.279605530456962, 26.00450778788607 ], [ 119.280154166608042, 26.004864643154999 ], [ 119.280285043609638, 26.004949751598605 ] ] ] } },
{ "type": "Feature", "properties": { "osm_id": "221537808", "code": 5112, "fclass": "trunk", "name": null, "ref": null, "oneway": "F", "maxspeed": 0, "layer": 0, "bridge": "F", "tunnel": "F" }, "geometry": { "type": "MultiLineString", "coordinates": [ [ [ 119.28683631338734, 26.003811621207042 ], [ 119.288816887175514, 26.002491393650473 ] ] ] } },
{ "type": "Feature", "properties": { "osm_id": "221537809", "code": 5114, "fclass": "secondary", "name": null, "ref": null, "oneway": "F", "maxspeed": 0, "layer": 0, "bridge": "F", "tunnel": "F" }, "geometry": { "type": "MultiLineString", "coordinates": [ [ [ 119.28475081355306, 26.010243613316153 ], [ 119.283173419291515, 26.008274898854143 ], [ 119.282250633740659, 26.007176479769175 ] ] ] } },
{ "type": "Feature", "properties": { "osm_id": "221537810", "code": 5122, "fclass": "residential", "name": null, "ref": null, "oneway": "B", "maxspeed": 0, "layer": 0, "bridge": "F", "tunnel": "F" }, "geometry": { "type": "MultiLineString", "coordinates": [ [ [ 119.28146346676138, 26.006539481792569 ], [ 119.281314620035985, 26.006529150807765 ], [ 119.280610626424178, 26.006758327490942 ], [ 119.28044539577985, 26.006804630113532 ], [ 119.280173011702075, 26.006912442671151 ] ] ] } },
{ "type": "Feature", "properties": { "osm_id": "221537811", "code": 5114, "fclass": "secondary", "name": null, "ref": null, "oneway": "F", "maxspeed": 0, "layer": 0, "bridge": "F", "tunnel": "F" }, "geometry": { "type": "MultiLineString", "coordinates": [ [ [ 119.282497296170405, 26.006970108076469 ], [ 119.283726065451887, 26.008428638646048 ], [ 119.284796656281074, 26.009786971157219 ], [ 119.284980189397359, 26.010032220641264 ], [ 119.285284377124327, 26.010406989095276 ] ] ] } },
{ "type": "Feature", "properties": { "osm_id": "221537813", "code": 5112, "fclass": "trunk", "name": null, "ref": null, "oneway": "F", "maxspeed": 0, "layer": 0, "bridge": "F", "tunnel": "F" }, "geometry": { "type": "MultiLineString", "coordinates": [ [ [ 119.277892971080732, 26.00875954321257 ], [ 119.276411638541674, 26.009440552642015 ], [ 119.275591040463027, 26.009822201519398 ], [ 119.274587722147132, 26.010288177168537 ], [ 119.273481727180538, 26.010858849993998 ], [ 119.272770001153162, 26.011354975048956 ], [ 119.272020165006708, 26.01196835168539 ] ] ] } },
{ "type": "Feature", "properties": { "osm_id": "221537814", "code": 5114, "fclass": "secondary", "name": null, "ref": null, "oneway": "F", "maxspeed": 0, "layer": 0, "bridge": "F", "tunnel": "F" }, "geometry": { "type": "MultiLineString", "coordinates": [ [ [ 119.281668864916881, 26.007122747728694 ], [ 119.280695146738267, 26.007599102897931 ], [ 119.2806041770896, 26.007640896309322 ], [ 119.27957376643046, 26.008113707454186 ], [ 119.278477468397909, 26.008644693332439 ], [ 119.277299164248348, 26.009203364871446 ] ] ] } },
{ "type": "Feature", "properties": { "osm_id": "221537816", "code": 5114, "fclass": "secondary", "name": null, "ref": null, "oneway": "F", "maxspeed": 0, "layer": 1, "bridge": "F", "tunnel": "F" }, "geometry": { "type": "MultiLineString", "coordinates": [ [ [ 119.282331493588501, 26.006302456735128 ], [ 119.284738147496782, 26.004888458243006 ], [ 119.28497053995099, 26.004751627222277 ], [ 119.28594700711146, 26.004171685607265 ], [ 119.287469645283053, 26.00321815093044 ], [ 119.288728732545522, 26.002364014739801 ] ] ] } },
{ "type": "Feature", "properties": { "osm_id": "221537817", "code": 5132, "fclass": "trunk_link", "name": null, "ref": null, "oneway": "F", "maxspeed": 0, "layer": 1, "bridge": "T", "tunnel": "F" }, "geometry": { "type": "MultiLineString", "coordinates": [ [ [ 119.28212898184249, 26.00593926025191 ], [ 119.282798547440692, 26.00592048602455 ], [ 119.283300541468961, 26.005804336952615 ], [ 119.283783524463573, 26.005622539845465 ], [ 119.284174557934946, 26.005388589711416 ], [ 119.285032413393196, 26.004872369732166 ], [ 119.285594422585746, 26.004583909367863 ] ] ] } },
{ "type": "Feature", "properties": { "osm_id": "221537818", "code": 5132, "fclass": "trunk_link", "name": null, "ref": null, "oneway": "F", "maxspeed": 0, "layer": 0, "bridge": "F", "tunnel": "F" }, "geometry": { "type": "MultiLineString", "coordinates": [ [ [ 119.275019306537303, 26.009948392163452 ], [ 119.276183319910615, 26.009329037142503 ], [ 119.277297096247253, 26.008787762466792 ] ] ] } },
{ "type": "Feature", "properties": { "osm_id": "221537819", "code": 5112, "fclass": "trunk", "name": "南二环路", "ref": null, "oneway": "F", "maxspeed": 0, "layer": 0, "bridge": "F", "tunnel": "F" }, "geometry": { "type": "MultiLineString", "coordinates": [ [ [ 119.301382779000718, 26.028132394163794 ], [ 119.302120221955491, 26.027895834717292 ], [ 119.303110627574554, 26.027684670387636 ], [ 119.304986389727048, 26.027554425042769 ], [ 119.305581708206503, 26.027556022340224 ], [ 119.306211559660738, 26.02757313116329 ], [ 119.307113739045164, 26.027557407173195 ] ] ] } },
{ "type": "Feature", "properties": { "osm_id": "221537820", "code": 5114, "fclass": "secondary", "name": null, "ref": null, "oneway": "F", "maxspeed": 0, "layer": 0, "bridge": "F", "tunnel": "F" }, "geometry": { "type": "MultiLineString", "coordinates": [ [ [ 119.342309281554776, 25.998407920568535 ], [ 119.341511629626837, 25.998180006010511 ], [ 119.340613965546481, 25.997905312335924 ], [ 119.339281741854961, 25.997525675768745 ], [ 119.338135321176296, 25.997192164566147 ], [ 119.337218872764439, 25.996945632943934 ], [ 119.336462775933612, 25.996742869243334 ], [ 119.335345051238747, 25.996447880223261 ], [ 119.334630886422076, 25.996245314500793 ], [ 119.334395121892655, 25.996178528233411 ], [ 119.333556891192146, 25.99597642017067 ], [ 119.333430448777179, 25.995946002815824 ], [ 119.33250577779225, 25.995759415771435 ], [ 119.331584535880793, 25.995645448359493 ], [ 119.330114814354417, 25.995469979359381 ], [ 119.328578841381201, 25.995329442634528 ], [ 119.327404804511048, 25.995204897332073 ], [ 119.325711143637022, 25.995029830620624 ], [ 119.324291638817812, 25.994884532402001 ], [ 119.323040268854044, 25.994825590951923 ], [ 119.321810695490882, 25.994691692171894 ], [ 119.321273781835899, 25.994621686642969 ], [ 119.320852006743578, 25.99456674670007 ], [ 119.318879585120499, 25.994370830059321 ], [ 119.31736079929064, 25.994236292240078 ], [ 119.317196964776144, 25.994219284892896 ], [ 119.31706843185637, 25.99420587685557 ], [ 119.315659112719743, 25.994059336757726 ], [ 119.314283214290725, 25.993942056246549 ], [ 119.313031713952157, 25.993809531549125 ], [ 119.312777897488218, 25.993790892133248 ], [ 119.311977959751189, 25.99373224540459 ], [ 119.310653532371958, 25.993613470677104 ], [ 119.309888932534349, 25.99353756817095 ], [ 119.3082757027165, 25.993451844257713 ], [ 119.307295393301658, 25.99347328583924 ], [ 119.306205496631478, 25.993558060406169 ], [ 119.305199824767328, 25.99369014645638 ], [ 119.304084544028839, 25.99386555125167 ], [ 119.303009264979508, 25.994122171053014 ], [ 119.302881562334306, 25.994152578822138 ], [ 119.302441289690478, 25.994275728768958 ], [ 119.301755627841132, 25.994467174085667 ], [ 119.300735799613904, 25.99484508540796 ], [ 119.299745381054919, 25.995221970599648 ], [ 119.299732927032849, 25.995227798308818 ], [ 119.298601648704661, 25.995756526712547 ], [ 119.298499624303446, 25.995811676905575 ], [ 119.297333930135096, 25.996441566802932 ], [ 119.296497389521818, 25.99695843505463 ], [ 119.295483847299792, 25.997617922942023 ], [ 119.295382981790354, 25.997691294876201 ], [ 119.295179033958235, 25.997860609170836 ], [ 119.294324498982562, 25.998585220462211 ], [ 119.293601075808709, 25.999191963717106 ] ] ] } },
{ "type": "Feature", "properties": { "osm_id": "221537821", "code": 5132, "fclass": "trunk_link", "name": null, "ref": null, "oneway": "F", "maxspeed": 0, "layer": 1, "bridge": "T", "tunnel": "F" }, "geometry": { "type": "MultiLineString", "coordinates": [ [ [ 119.278297825114961, 26.008439656846349 ], [ 119.27889995793889, 26.008055749178869 ], [ 119.279215490061517, 26.007747027705218 ], [ 119.27931805437629, 26.007612905969353 ], [ 119.279420622029676, 26.00747887509219 ], [ 119.279621080359419, 26.007187370468042 ], [ 119.279842434375013, 26.006665159600683 ], [ 119.280163196505796, 26.006261989029881 ], [ 119.280374258725359, 26.00606385068976 ], [ 119.280622309258561, 26.005876698874527 ] ] ] } },
{ "type": "Feature", "properties": { "osm_id": "221537822", "code": 5134, "fclass": "secondary_link", "name": null, "ref": null, "oneway": "F", "maxspeed": 0, "layer": 0, "bridge": "F", "tunnel": "F" }, "geometry": { "type": "MultiLineString", "coordinates": [ [ [ 119.281778514119551, 26.006236230652647 ], [ 119.281780464837169, 26.00612193157961 ], [ 119.281807705856707, 26.006017557895589 ], [ 119.281882599287428, 26.005779538139638 ] ] ] } },
{ "type": "Feature", "properties": { "osm_id": "221539222", "code": 5112, "fclass": "trunk", "name": null, "ref": null, "oneway": "F", "maxspeed": 0, "layer": 1, "bridge": "T", "tunnel": "F" }, "geometry": { "type": "MultiLineString", "coordinates": [ [ [ 119.291136421789901, 26.044270714449532 ], [ 119.290493864308559, 26.045032425017109 ], [ 119.289879119178948, 26.045757805184657 ], [ 119.28981791647827, 26.045854302442009 ], [ 119.289499575817729, 26.046409627787259 ] ] ] } },
{ "type": "Feature", "properties": { "osm_id": "221539223", "code": 5112, "fclass": "trunk", "name": null, "ref": null, "oneway": "F", "maxspeed": 0, "layer": 2, "bridge": "T", "tunnel": "F" }, "geometry": { "type": "MultiLineString", "coordinates": [ [ [ 119.290482571261578, 26.050958386514576 ], [ 119.289798906214429, 26.050014169752451 ], [ 119.289601063670091, 26.049734823001593 ], [ 119.289465602654076, 26.04951929168028 ], [ 119.289306020296337, 26.049224222575017 ] ] ] } },
{ "type": "Feature", "properties": { "osm_id": "221539227", "code": 5113, "fclass": "primary", "name": "浦上大道", "ref": null, "oneway": "F", "maxspeed": 0, "layer": 0, "bridge": "F", "tunnel": "F" }, "geometry": { "type": "MultiLineString", "coordinates": [ [ [ 119.257569688015693, 26.035559190857661 ], [ 119.257689012895625, 26.035603794620815 ], [ 119.25814012406768, 26.035772122428579 ], [ 119.258595431783121, 26.035942118001614 ], [ 119.259596154770051, 26.036223758545987 ], [ 119.260878892215601, 26.03650165100888 ], [ 119.262136633599553, 26.036731806919011 ], [ 119.26347963325189, 26.036980462350702 ], [ 119.264656538106848, 26.037208295608046 ], [ 119.265743521385147, 26.037414211325373 ], [ 119.265923624033562, 26.037450814512582 ], [ 119.266983991264013, 26.037653108780837 ], [ 119.268409040970752, 26.037910931086657 ], [ 119.269880931691247, 26.038201424150198 ], [ 119.270966641368474, 26.03840609589378 ], [ 119.272413885360365, 26.038691424271185 ], [ 119.272545201308617, 26.038717216539723 ], [ 119.273634446496843, 26.03889709664816 ], [ 119.2739039265755, 26.038941423050503 ], [ 119.275137260718196, 26.039159381431322 ], [ 119.275794959124482, 26.039292686593349 ], [ 119.275886725947757, 26.039310237119409 ], [ 119.276861053620394, 26.039520296277242 ], [ 119.277691477397383, 26.039734591693176 ], [ 119.278163051136161, 26.039856045349357 ], [ 119.279182932618141, 26.040237100079356 ], [ 119.279350051505119, 26.040296134894479 ], [ 119.279651721956, 26.040402501532693 ], [ 119.279755906510218, 26.040462320176569 ], [ 119.2801520723675, 26.040689964531914 ], [ 119.281560309315836, 26.04144584510582 ], [ 119.281688269134975, 26.041536098009544 ], [ 119.282622731059746, 26.042194709576297 ], [ 119.283032346777077, 26.042483044941669 ], [ 119.283349820660504, 26.042706405042502 ], [ 119.283787148896053, 26.04311510244931 ], [ 119.284096852703897, 26.043404483830848 ] ] ] } },
{ "type": "Feature", "properties": { "osm_id": "221539229", "code": 5114, "fclass": "secondary", "name": "浦上大道", "ref": null, "oneway": "F", "maxspeed": 0, "layer": 0, "bridge": "F", "tunnel": "F" }, "geometry": { "type": "MultiLineString", "coordinates": [ [ [ 119.288125402737521, 26.047236079178518 ], [ 119.288784963297658, 26.048081943790816 ] ] ] } },
{ "type": "Feature", "properties": { "osm_id": "221539231", "code": 5112, "fclass": "trunk", "name": "南二环路", "ref": null, "oneway": "F", "maxspeed": 0, "layer": 1, "bridge": "F", "tunnel": "F" }, "geometry": { "type": "MultiLineString", "coordinates": [ [ [ 119.294837292921301, 26.039712895303758 ], [ 119.294788918079433, 26.03977819246888 ], [ 119.294619285332288, 26.040031207741791 ], [ 119.29428585020716, 26.040528731741727 ], [ 119.29269716853176, 26.042425686784298 ], [ 119.291800516159284, 26.043495642864318 ], [ 119.291136421789901, 26.044270714449532 ] ] ] } },
{ "type": "Feature", "properties": { "osm_id": "221539232", "code": 5132, "fclass": "trunk_link", "name": "浦上大道", "ref": null, "oneway": "F", "maxspeed": 0, "layer": 1, "bridge": "T", "tunnel": "F" }, "geometry": { "type": "MultiLineString", "coordinates": [ [ [ 119.291715392176144, 26.052642464028963 ], [ 119.291063319358216, 26.051897228644311 ], [ 119.290496443216114, 26.05118944128262 ], [ 119.289437456841128, 26.049705861366956 ], [ 119.288940326953764, 26.04902750308538 ] ] ] } },
{ "type": "Feature", "properties": { "osm_id": "221539234", "code": 5112, "fclass": "trunk", "name": "南二环路", "ref": null, "oneway": "F", "maxspeed": 0, "layer": 1, "bridge": "F", "tunnel": "F" }, "geometry": { "type": "MultiLineString", "coordinates": [ [ [ 119.29103223096169, 26.044201304616969 ], [ 119.291777060455061, 26.043307523741795 ], [ 119.292551412493054, 26.04242469331038 ], [ 119.293281950223232, 26.041588343303349 ], [ 119.293663251900341, 26.041113124847744 ], [ 119.294134122172423, 26.040526180427122 ], [ 119.294736421702709, 26.039639909056223 ] ] ] } },
{ "type": "Feature", "properties": { "osm_id": "221539235", "code": 5113, "fclass": "primary", "name": null, "ref": null, "oneway": "F", "maxspeed": 0, "layer": 0, "bridge": "F", "tunnel": "F" }, "geometry": { "type": "MultiLineString", "coordinates": [ [ [ 119.284337678758845, 26.043624909118183 ], [ 119.285885966052447, 26.045075909270619 ], [ 119.286167004753054, 26.045359247590707 ] ] ] } },
{ "type": "Feature", "properties": { "osm_id": "221539237", "code": 5113, "fclass": "primary", "name": null, "ref": null, "oneway": "F", "maxspeed": 0, "layer": 2, "bridge": "T", "tunnel": "F" }, "geometry": { "type": "MultiLineString", "coordinates": [ [ [ 119.289601063670091, 26.049734823001593 ], [ 119.288899287601211, 26.048864835218556 ], [ 119.288288461433666, 26.048003209212702 ], [ 119.287642634251398, 26.047098359661458 ] ] ] } },
{ "type": "Feature", "properties": { "osm_id": "221539487", "code": 5114, "fclass": "secondary", "name": "闽江大道", "ref": null, "oneway": "F", "maxspeed": 0, "layer": 0, "bridge": "F", "tunnel": "F" }, "geometry": { "type": "MultiLineString", "coordinates": [ [ [ 119.30076140847757, 26.04032290720334 ], [ 119.300426339581989, 26.040721202323748 ] ] ] } },
{ "type": "Feature", "properties": { "osm_id": "221539488", "code": 5114, "fclass": "secondary", "name": "闽江大道", "ref": null, "oneway": "F", "maxspeed": 0, "layer": 0, "bridge": "F", "tunnel": "F" }, "geometry": { "type": "MultiLineString", "coordinates": [ [ [ 119.28841864669478, 26.046815229135252 ], [ 119.290176088249126, 26.0455118835952 ], [ 119.290245861188865, 26.045460122936017 ], [ 119.290734696085124, 26.045180333419864 ], [ 119.291053640339925, 26.044996473605394 ], [ 119.292056532150781, 26.044265816583138 ], [ 119.292509234387197, 26.044022972544319 ], [ 119.292971032824283, 26.043895045829053 ], [ 119.29399933209551, 26.043699667490156 ], [ 119.294132577413819, 26.043677662316338 ], [ 119.294882195178204, 26.043553546517334 ], [ 119.295139503362776, 26.043498288167722 ], [ 119.296340101212579, 26.043239748634008 ], [ 119.297606681713432, 26.042922559497509 ], [ 119.297878279146033, 26.042854401552386 ], [ 119.29821680371451, 26.042755164092267 ], [ 119.298698304741407, 26.042484508235756 ], [ 119.298995398060129, 26.042264733548397 ], [ 119.299495950535004, 26.041712723819373 ], [ 119.299719828574169, 26.041424387427583 ], [ 119.300010995307517, 26.041048325616469 ] ] ] } },
{ "type": "Feature", "properties": { "osm_id": "221539489", "code": 5113, "fclass": "primary", "name": null, "ref": null, "oneway": "F", "maxspeed": 0, "layer": 1, "bridge": "T", "tunnel": "F" }, "geometry": { "type": "MultiLineString", "coordinates": [ [ [ 119.28981791647827, 26.045854302442009 ], [ 119.289229245267791, 26.04633166200626 ], [ 119.289039552790754, 26.046431626279752 ], [ 119.288520543022841, 26.046587429509731 ], [ 119.288019289932279, 26.046621123837728 ], [ 119.28774460748437, 26.046592860402885 ], [ 119.287362819573119, 26.046473467945784 ], [ 119.286710271043106, 26.046060926767442 ] ] ] } },
{ "type": "Feature", "properties": { "osm_id": "221539490", "code": 5113, "fclass": "primary", "name": null, "ref": null, "oneway": "F", "maxspeed": 0, "layer": 2, "bridge": "T", "tunnel": "F" }, "geometry": { "type": "MultiLineString", "coordinates": [ [ [ 119.286721124955335, 26.045917498856575 ], [ 119.287352571075729, 26.046348424054717 ], [ 119.287797456718891, 26.046485890472972 ], [ 119.288306253902491, 26.046508269340091 ], [ 119.288560674172416, 26.046471438816887 ], [ 119.289202318632121, 26.046163983543224 ], [ 119.2895953652244, 26.045794011796396 ], [ 119.289818139775392, 26.045600616184714 ] ] ] } },
{ "type": "Feature", "properties": { "osm_id": "221540738", "code": 5133, "fclass": "primary_link", "name": null, "ref": null, "oneway": "F", "maxspeed": 0, "layer": 1, "bridge": "T", "tunnel": "F" }, "geometry": { "type": "MultiLineString", "coordinates": [ [ [ 119.252523429112259, 26.034387119947144 ], [ 119.251990624165373, 26.034297465302526 ], [ 119.251720198987684, 26.034154694432399 ], [ 119.251526114519407, 26.03399111446819 ], [ 119.251389460033593, 26.033811374465973 ], [ 119.251321043489924, 26.033677127849373 ], [ 119.251293577613907, 26.033467248265502 ], [ 119.251375304996202, 26.033232221093968 ], [ 119.251554002367783, 26.032997223544427 ], [ 119.251661517497638, 26.032876104686821 ] ] ] } },
{ "type": "Feature", "properties": { "osm_id": "221540739", "code": 5121, "fclass": "unclassified", "name": "桔园四路", "ref": null, "oneway": "F", "maxspeed": 0, "layer": 0, "bridge": "F", "tunnel": "F" }, "geometry": { "type": "MultiLineString", "coordinates": [ [ [ 119.247885972715807, 26.038251280092037 ], [ 119.247886791200017, 26.038467788194652 ], [ 119.247900664386663, 26.038500100328633 ], [ 119.247940986616257, 26.038594117379617 ], [ 119.247999020633955, 26.03867693233726 ], [ 119.248134315379858, 26.03875582688821 ], [ 119.248949533995457, 26.039116080007091 ], [ 119.250587128318458, 26.039802641436143 ], [ 119.250680457501332, 26.039843957870403 ], [ 119.25239850742723, 26.040605895534281 ], [ 119.253052366370895, 26.040869224469233 ] ] ] } },
{ "type": "Feature", "properties": { "osm_id": "221540740", "code": 5133, "fclass": "primary_link", "name": null, "ref": null, "oneway": "F", "maxspeed": 0, "layer": 0, "bridge": "F", "tunnel": "F" }, "geometry": { "type": "MultiLineString", "coordinates": [ [ [ 119.254478115798037, 26.030278728506733 ], [ 119.254290332285294, 26.030637970235986 ], [ 119.254152019453926, 26.030978939000242 ] ] ] } },
{ "type": "Feature", "properties": { "osm_id": "221540741", "code": 5113, "fclass": "primary", "name": null, "ref": null, "oneway": "F", "maxspeed": 0, "layer": 1, "bridge": "T", "tunnel": "F" }, "geometry": { "type": "MultiLineString", "coordinates": [ [ [ 119.246979384628474, 26.030490138167696 ], [ 119.247140010135226, 26.030556278584442 ], [ 119.24962811026559, 26.031559146162429 ], [ 119.250308433718615, 26.031831171748877 ], [ 119.251895935185615, 26.032602341081073 ], [ 119.252586486927711, 26.032984382316457 ], [ 119.254187133897133, 26.03387027193909 ], [ 119.255551188510779, 26.034649725171665 ] ] ] } },
{ "type": "Feature", "properties": { "osm_id": "221540744", "code": 5113, "fclass": "primary", "name": "浦上大桥", "ref": null, "oneway": "F", "maxspeed": 0, "layer": 1, "bridge": "T", "tunnel": "F" }, "geometry": { "type": "MultiLineString", "coordinates": [ [ [ 119.255481791418319, 26.034752882982989 ], [ 119.255346510653666, 26.034666813858138 ], [ 119.253727563448521, 26.033738091899377 ], [ 119.252668185385645, 26.033169965775006 ], [ 119.251629631208885, 26.032613172245043 ], [ 119.250253371990652, 26.031943953592567 ], [ 119.249481591769495, 26.031603610994551 ], [ 119.246925073255269, 26.03057096320283 ] ] ] } },
{ "type": "Feature", "properties": { "osm_id": "221540745", "code": 5133, "fclass": "primary_link", "name": null, "ref": null, "oneway": "F", "maxspeed": 0, "layer": 1, "bridge": "T", "tunnel": "F" }, "geometry": { "type": "MultiLineString", "coordinates": [ [ [ 119.252586486927711, 26.032984382316457 ], [ 119.253146413168395, 26.033127379862886 ], [ 119.253433138130774, 26.033132612105735 ], [ 119.25364336027728, 26.033087184204899 ], [ 119.253788043856744, 26.033006079834632 ], [ 119.253916266663509, 26.032885297383835 ], [ 119.253981641460769, 26.032731279264734 ], [ 119.254003417106389, 26.032583856609932 ], [ 119.253965064807048, 26.032440326430816 ], [ 119.253844772962665, 26.032290294756145 ], [ 119.253642589801615, 26.032190537923945 ] ] ] } },
{ "type": "Feature", "properties": { "osm_id": "221540746", "code": 5133, "fclass": "primary_link", "name": null, "ref": null, "oneway": "F", "maxspeed": 0, "layer": 0, "bridge": "F", "tunnel": "F" }, "geometry": { "type": "MultiLineString", "coordinates": [ [ [ 119.251978956874268, 26.033278878859498 ], [ 119.251837418381612, 26.033649250622759 ], [ 119.251862177132438, 26.033836897678075 ], [ 119.25194426438037, 26.034005882495642 ], [ 119.252023504353176, 26.034108352193154 ], [ 119.252176507649878, 26.034202254917417 ], [ 119.252315828832948, 26.03424904108245 ] ] ] } },
{ "type": "Feature", "properties": { "osm_id": "221540748", "code": 5132, "fclass": "trunk_link", "name": null, "ref": null, "oneway": "F", "maxspeed": 0, "layer": 0, "bridge": "F", "tunnel": "F" }, "geometry": { "type": "MultiLineString", "coordinates": [ [ [ 119.247885325610071, 26.037710833321295 ], [ 119.248276815522971, 26.037000945751817 ] ] ] } },
{ "type": "Feature", "properties": { "osm_id": "221540749", "code": 5115, "fclass": "tertiary", "name": null, "ref": null, "oneway": "F", "maxspeed": 0, "layer": 0, "bridge": "F", "tunnel": "F" }, "geometry": { "type": "MultiLineString", "coordinates": [ [ [ 119.256276284630772, 26.035180653461033 ], [ 119.256081758620184, 26.035199019704244 ], [ 119.255885895799864, 26.035170586991743 ], [ 119.254986936157181, 26.034699726967716 ], [ 119.254386243736946, 26.034523208751814 ], [ 119.253735531285912, 26.03450944330498 ], [ 119.253179424764681, 26.034521965497486 ], [ 119.252963557300376, 26.034488151427283 ], [ 119.252911095732046, 26.034492695242871 ], [ 119.252509379272297, 26.034481917576915 ], [ 119.251746666244387, 26.034573054404849 ], [ 119.251430058860393, 26.034661462637658 ], [ 119.251024729384838, 26.03484068648071 ], [ 119.250509584911654, 26.035232232896373 ], [ 119.250166213177863, 26.035555484621252 ], [ 119.249587556305869, 26.036268338785789 ], [ 119.248933687919262, 26.037039326624139 ], [ 119.248397491063713, 26.037699209139653 ], [ 119.247952016810416, 26.038280551262272 ], [ 119.247927024570401, 26.038377693001667 ], [ 119.247900664386663, 26.038500100328633 ] ] ] } },
{ "type": "Feature", "properties": { "osm_id": "221540750", "code": 5114, "fclass": "secondary", "name": null, "ref": null, "oneway": "F", "maxspeed": 0, "layer": 0, "bridge": "F", "tunnel": "F" }, "geometry": { "type": "MultiLineString", "coordinates": [ [ [ 119.277299164248348, 26.009203364871446 ], [ 119.275174044497277, 26.010281150124221 ], [ 119.27372987838072, 26.010975183251194 ], [ 119.272781427223705, 26.011618327657409 ], [ 119.271891221779711, 26.01237313771658 ], [ 119.271332461678099, 26.01291766232389 ], [ 119.271271711971934, 26.012976782965534 ], [ 119.271159791195672, 26.013085856553499 ], [ 119.270939350038617, 26.013300629720948 ], [ 119.269388108881429, 26.014894617610189 ], [ 119.267725298997732, 26.016596888212341 ], [ 119.266264265069822, 26.018112148803276 ], [ 119.266231782846347, 26.018145887621081 ], [ 119.265939452465531, 26.0184489170265 ], [ 119.264355136636595, 26.020059257644562 ], [ 119.262910385508604, 26.021514409307994 ], [ 119.262042927593583, 26.022387799460983 ], [ 119.26135000231271, 26.023085401317015 ], [ 119.260450304788122, 26.02399907734225 ], [ 119.259060424763888, 26.025345980126065 ], [ 119.257894115460431, 26.026546970336042 ], [ 119.257389026796233, 26.027067150080537 ], [ 119.256312176930308, 26.028193226523513 ], [ 119.255303097239917, 26.02927535168654 ], [ 119.254827521450125, 26.029832730305944 ] ] ] } },
{ "type": "Feature", "properties": { "osm_id": "221540751", "code": 5114, "fclass": "secondary", "name": null, "ref": null, "oneway": "F", "maxspeed": 0, "layer": 1, "bridge": "T", "tunnel": "F" }, "geometry": { "type": "MultiLineString", "coordinates": [ [ [ 119.286115179932594, 26.045651152982778 ], [ 119.285896075557005, 26.045443656636177 ] ] ] } },
{ "type": "Feature", "properties": { "osm_id": "221540753", "code": 5114, "fclass": "secondary", "name": null, "ref": null, "oneway": "F", "maxspeed": 0, "layer": 0, "bridge": "F", "tunnel": "F" }, "geometry": { "type": "MultiLineString", "coordinates": [ [ [ 119.241740128837463, 26.05328670545509 ], [ 119.241797294777541, 26.052978679617041 ], [ 119.241905078324194, 26.052394634919526 ], [ 119.242066581096822, 26.051557211045175 ], [ 119.242097078749168, 26.051193577663675 ], [ 119.242200718261714, 26.050573216298293 ], [ 119.242414091241017, 26.049550092314519 ], [ 119.242662271981345, 26.048581537460805 ], [ 119.242902650092475, 26.04759542714169 ], [ 119.243197182763495, 26.046591006391438 ], [ 119.243531597374044, 26.045633877681528 ], [ 119.243861470438191, 26.044632080127112 ], [ 119.244212093745389, 26.043759192213027 ], [ 119.244680401176581, 26.042769661176067 ], [ 119.245106287702271, 26.041885883115846 ], [ 119.245561299208987, 26.041051434398039 ], [ 119.24610691343328, 26.040114059384447 ], [ 119.246588876665584, 26.039355161396418 ], [ 119.247121581949813, 26.038561919409815 ], [ 119.247669201166545, 26.037752175560428 ], [ 119.248114797135855, 26.037179474205171 ], [ 119.248276815522971, 26.037000945751817 ] ] ] } },
{ "type": "Feature", "properties": { "osm_id": "221540754", "code": 5115, "fclass": "tertiary", "name": null, "ref": null, "oneway": "F", "maxspeed": 0, "layer": 0, "bridge": "F", "tunnel": "F" }, "geometry": { "type": "MultiLineString", "coordinates": [ [ [ 119.252963557300376, 26.034488151427283 ], [ 119.252963013949085, 26.034329922196882 ], [ 119.253049702002585, 26.034084125315545 ], [ 119.253280995126858, 26.033670254591257 ], [ 119.253622395513631, 26.033248016702554 ], [ 119.25407871504693, 26.032968241647421 ], [ 119.254326664468437, 26.03280039693745 ], [ 119.254481942750104, 26.033222443216403 ], [ 119.254658537154356, 26.033649685539288 ], [ 119.254909919404213, 26.033981866765561 ], [ 119.255529790832938, 26.034441433578824 ], [ 119.255741476346856, 26.034573302648397 ], [ 119.255974508802396, 26.034747351311516 ], [ 119.256132098583876, 26.034838140312662 ], [ 119.256305417504976, 26.034925925470944 ], [ 119.256358004762518, 26.035052541522735 ] ] ] } },
{ "type": "Feature", "properties": { "osm_id": "221540755", "code": 5121, "fclass": "unclassified", "name": "金桔路", "ref": null, "oneway": "B", "maxspeed": 0, "layer": 0, "bridge": "F", "tunnel": "F" }, "geometry": { "type": "MultiLineString", "coordinates": [ [ [ 119.250680457501332, 26.039843957870403 ], [ 119.25153710634946, 26.038458481134111 ], [ 119.251966385263685, 26.037764496641973 ], [ 119.252355914535954, 26.0371346156304 ], [ 119.25286540979458, 26.036802504721503 ], [ 119.253257295685984, 26.036737772490916 ], [ 119.2533596220742, 26.03672084944311 ], [ 119.253869383480108, 26.036758069822415 ], [ 119.254371605174043, 26.036920634327533 ], [ 119.25486394575195, 26.037153818555446 ] ] ] } },
{ "type": "Feature", "properties": { "osm_id": "221540756", "code": 5133, "fclass": "primary_link", "name": null, "ref": null, "oneway": "F", "maxspeed": 0, "layer": 0, "bridge": "F", "tunnel": "F" }, "geometry": { "type": "MultiLineString", "coordinates": [ [ [ 119.25095281566044, 26.033715790603463 ], [ 119.251021725496187, 26.033622454965691 ], [ 119.251149700779663, 26.033448407607857 ], [ 119.251429076818184, 26.033017988119298 ], [ 119.251874247729944, 26.032504703377402 ], [ 119.251966746747954, 26.032401415887584 ] ] ] } },
{ "type": "Feature", "properties": { "osm_id": "221540757", "code": 5121, "fclass": "unclassified", "name": "桔园四路", "ref": null, "oneway": "F", "maxspeed": 0, "layer": 0, "bridge": "F", "tunnel": "F" }, "geometry": { "type": "MultiLineString", "coordinates": [ [ [ 119.253021917394122, 26.040976918625347 ], [ 119.251345116691638, 26.040237604247523 ], [ 119.250633956302337, 26.039931699924434 ], [ 119.250301978205087, 26.039788967046228 ], [ 119.248746822759088, 26.039117863404272 ], [ 119.248662955574289, 26.039085570993741 ], [ 119.247834923521097, 26.03876659214545 ], [ 119.247674712836684, 26.038763972875511 ], [ 119.247539540111987, 26.038807050596024 ], [ 119.247431996686117, 26.038897561684681 ] ] ] } },
{ "type": "Feature", "properties": { "osm_id": "221540758", "code": 5133, "fclass": "primary_link", "name": null, "ref": null, "oneway": "F", "maxspeed": 0, "layer": 1, "bridge": "T", "tunnel": "F" }, "geometry": { "type": "MultiLineString", "coordinates": [ [ [ 119.255481791418319, 26.034752882982989 ], [ 119.254605507019704, 26.034457191440779 ], [ 119.254223154526031, 26.034397865526181 ], [ 119.254072516867808, 26.034388196613261 ], [ 119.252523429112259, 26.034387119947144 ], [ 119.252235031662536, 26.034403805873783 ], [ 119.251940476377015, 26.034437094388398 ], [ 119.251746667166771, 26.034466008867337 ], [ 119.251540542962445, 26.03452799766675 ], [ 119.251152894153904, 26.034663442802856 ], [ 119.25089664896386, 26.034787653606184 ] ] ] } },
{ "type": "Feature", "properties": { "osm_id": "221540759", "code": 5132, "fclass": "trunk_link", "name": null, "ref": null, "oneway": "F", "maxspeed": 0, "layer": 0, "bridge": "F", "tunnel": "F" }, "geometry": { "type": "MultiLineString", "coordinates": [ [ [ 119.266507143877419, 26.017554033450718 ], [ 119.266231782846347, 26.018145887621081 ] ] ] } },
{ "type": "Feature", "properties": { "osm_id": "221541492", "code": 5113, "fclass": "primary", "name": null, "ref": null, "oneway": "F", "maxspeed": 0, "layer": 1, "bridge": "T", "tunnel": "F" }, "geometry": { "type": "MultiLineString", "coordinates": [ [ [ 119.278777312444944, 26.065226250678098 ], [ 119.277947965101532, 26.064453304716654 ], [ 119.276551796974445, 26.063122426365691 ], [ 119.275468071770746, 26.062084382758812 ], [ 119.274971637206235, 26.061667561043546 ], [ 119.274084219641281, 26.060990113474002 ], [ 119.273824223868502, 26.060827396217086 ] ] ] } },
{ "type": "Feature", "properties": { "osm_id": "221541493", "code": 5113, "fclass": "primary", "name": null, "ref": null, "oneway": "F", "maxspeed": 0, "layer": 2, "bridge": "T", "tunnel": "F" }, "geometry": { "type": "MultiLineString", "coordinates": [ [ [ 119.273889888576477, 26.060706746894763 ], [ 119.274260818280098, 26.060934120458572 ], [ 119.274826042456013, 26.061331104845493 ], [ 119.275547019725451, 26.061933909373622 ], [ 119.276430934648303, 26.062788503225757 ], [ 119.277456406669373, 26.063777282287635 ], [ 119.27826636355897, 26.064541989478808 ], [ 119.278890256458894, 26.065130968851928 ] ] ] } },
{ "type": "Feature", "properties": { "osm_id": "221541494", "code": 5122, "fclass": "residential", "name": null, "ref": null, "oneway": "B", "maxspeed": 0, "layer": 0, "bridge": "F", "tunnel": "F" }, "geometry": { "type": "MultiLineString", "coordinates": [ [ [ 119.248139595108782, 26.044709081734439 ], [ 119.250681032986847, 26.045810737087969 ] ] ] } },
{ "type": "Feature", "properties": { "osm_id": "221541495", "code": 5113, "fclass": "primary", "name": "金山大道", "ref": null, "oneway": "F", "maxspeed": 0, "layer": 0, "bridge": "F", "tunnel": "F" }, "geometry": { "type": "MultiLineString", "coordinates": [ [ [ 119.268670836965597, 26.057293731611409 ], [ 119.268349710551291, 26.057161427846911 ], [ 119.267964224931248, 26.057049044722071 ], [ 119.266847187388308, 26.056722976973852 ], [ 119.265519107429924, 26.056417046581821 ], [ 119.264875470413571, 26.05635200764527 ], [ 119.263876428306645, 26.0562893990001 ], [ 119.263654877514128, 26.056297402575751 ], [ 119.263256221930348, 26.056313350734314 ], [ 119.261811197178886, 26.056294442723772 ], [ 119.260184771133524, 26.0563099861739 ], [ 119.259073143647782, 26.056301413120046 ], [ 119.258579846012793, 26.056297641830866 ], [ 119.256932589033752, 26.056301721217039 ], [ 119.255843200017637, 26.056320406762953 ], [ 119.255693066516798, 26.056323012423693 ], [ 119.255258384443891, 26.056314141069997 ], [ 119.253626740644265, 26.056301443591302 ], [ 119.251937310430918, 26.056324792597145 ], [ 119.251859560290114, 26.05632779801239 ], [ 119.250409907208976, 26.056323959344535 ], [ 119.250035867582355, 26.056328454875231 ], [ 119.249634643625924, 26.056333335118069 ], [ 119.248519447237328, 26.056347339843743 ], [ 119.247377979151736, 26.056336181860971 ], [ 119.246669402032637, 26.056329457780066 ], [ 119.24581959208686, 26.05633192197179 ] ] ] } },
{ "type": "Feature", "properties": { "osm_id": "221541496", "code": 5113, "fclass": "primary", "name": "金山大道", "ref": null, "oneway": "F", "maxspeed": 0, "layer": 0, "bridge": "F", "tunnel": "F" }, "geometry": { "type": "MultiLineString", "coordinates": [ [ [ 119.245830543374808, 26.056224043437563 ], [ 119.247293616349069, 26.056204984940816 ], [ 119.248104606251658, 26.056194926002927 ], [ 119.248538825333895, 26.056203335040344 ], [ 119.249328980025709, 26.05621896392352 ], [ 119.250941317524266, 26.056187748717043 ], [ 119.251878554731618, 26.056201401025273 ], [ 119.252032274099051, 26.056207154842163 ], [ 119.253480405870619, 26.056209010841009 ], [ 119.253911183259646, 26.056210107225471 ], [ 119.253943638494036, 26.056210203497074 ], [ 119.254928652363404, 26.056212978280019 ], [ 119.255273021619516, 26.05621186358028 ], [ 119.255736367238555, 26.056210473770836 ], [ 119.255914979258264, 26.056212196537427 ], [ 119.256469539669837, 26.056217226140067 ], [ 119.257616627627769, 26.056219526171297 ], [ 119.259204007562346, 26.056217684604853 ], [ 119.260274015066969, 26.056221774777082 ], [ 119.260375791959703, 26.056221549130541 ], [ 119.261848274478851, 26.056217452702111 ], [ 119.26306537452092, 26.056223605706958 ], [ 119.263624019021719, 26.056217998499207 ], [ 119.263705109267121, 26.056217226264863 ], [ 119.26382086840772, 26.056216060737356 ], [ 119.264709686300947, 26.056255903113428 ], [ 119.265424768852398, 26.05633778823406 ], [ 119.266027054228331, 26.056459863139633 ], [ 119.266596298013624, 26.056575039733371 ], [ 119.268143185084412, 26.056973895564074 ] ] ] } },
{ "type": "Feature", "properties": { "osm_id": "221541497", "code": 5122, "fclass": "residential", "name": null, "ref": null, "oneway": "B", "maxspeed": 0, "layer": 0, "bridge": "F", "tunnel": "F" }, "geometry": { "type": "MultiLineString", "coordinates": [ [ [ 119.24766491701827, 26.044133756319848 ], [ 119.24649417888574, 26.043634137438332 ], [ 119.246194202019097, 26.043501009788368 ] ] ] } },
{ "type": "Feature", "properties": { "osm_id": "221541498", "code": 5122, "fclass": "residential", "name": null, "ref": null, "oneway": "B", "maxspeed": 0, "layer": 0, "bridge": "F", "tunnel": "F" }, "geometry": { "type": "MultiLineString", "coordinates": [ [ [ 119.248761459487397, 26.043502618613921 ], [ 119.246865048031637, 26.042670756490612 ], [ 119.246750163139254, 26.04251040759917 ] ] ] } },
{ "type": "Feature", "properties": { "osm_id": "221541499", "code": 5122, "fclass": "residential", "name": null, "ref": null, "oneway": "B", "maxspeed": 0, "layer": 0, "bridge": "F", "tunnel": "F" }, "geometry": { "type": "MultiLineString", "coordinates": [ [ [ 119.252853525001441, 26.043703760512393 ], [ 119.251886572744624, 26.043272517739702 ], [ 119.249441637191723, 26.042183474287938 ] ] ] } },
{ "type": "Feature", "properties": { "osm_id": "221541500", "code": 5122, "fclass": "residential", "name": null, "ref": null, "oneway": "B", "maxspeed": 0, "layer": 0, "bridge": "F", "tunnel": "F" }, "geometry": { "type": "MultiLineString", "coordinates": [ [ [ 119.247372582378489, 26.046226027147316 ], [ 119.246650246877536, 26.046113433778277 ], [ 119.245620302230392, 26.045944630000136 ], [ 119.245322588452439, 26.045895943983563 ] ] ] } },
{ "type": "Feature", "properties": { "osm_id": "221541501", "code": 5115, "fclass": "tertiary", "name": null, "ref": null, "oneway": "B", "maxspeed": 0, "layer": 0, "bridge": "F", "tunnel": "F" }, "geometry": { "type": "MultiLineString", "coordinates": [ [ [ 119.243992499666206, 26.045772008276469 ], [ 119.244003645782442, 26.045945186210474 ], [ 119.244069425095788, 26.046076663465517 ], [ 119.244217334589408, 26.046265695846969 ] ] ] } },
{ "type": "Feature", "properties": { "osm_id": "221541503", "code": 5115, "fclass": "tertiary", "name": null, "ref": null, "oneway": "B", "maxspeed": 0, "layer": 0, "bridge": "F", "tunnel": "F" }, "geometry": { "type": "MultiLineString", "coordinates": [ [ [ 119.243734873418433, 26.046530706736657 ], [ 119.243902998477097, 26.046350166399229 ], [ 119.244124218985917, 26.04627205622818 ], [ 119.244206177357086, 26.046263436452961 ] ] ] } },
{ "type": "Feature", "properties": { "osm_id": "221541505", "code": 5122, "fclass": "residential", "name": null, "ref": null, "oneway": "B", "maxspeed": 0, "layer": 0, "bridge": "F", "tunnel": "F" }, "geometry": { "type": "MultiLineString", "coordinates": [ [ [ 119.24792076320108, 26.043361008907542 ], [ 119.247677436670259, 26.043836700299831 ], [ 119.247718672970933, 26.044031881737883 ], [ 119.24766491701827, 26.044133756319848 ], [ 119.24701268145273, 26.045370341990076 ], [ 119.246650246877536, 26.046113433778277 ] ] ] } },
{ "type": "Feature", "properties": { "osm_id": "221541506", "code": 5122, "fclass": "residential", "name": null, "ref": null, "oneway": "B", "maxspeed": 0, "layer": 0, "bridge": "F", "tunnel": "F" }, "geometry": { "type": "MultiLineString", "coordinates": [ [ [ 119.250681032986847, 26.045810737087969 ], [ 119.250077757039037, 26.047216453949375 ], [ 119.249800642789594, 26.048365024324013 ], [ 119.249527078551807, 26.049492893203322 ], [ 119.249502404790661, 26.049601319568431 ], [ 119.24939112387392, 26.050090885914344 ], [ 119.249183516468278, 26.051004717117273 ], [ 119.249022390300183, 26.051822395871334 ], [ 119.248895619760049, 26.052465446550354 ], [ 119.248862628813328, 26.052719868183601 ], [ 119.248845240635944, 26.052850812258544 ] ] ] } },
{ "type": "Feature", "properties": { "osm_id": "221541507", "code": 5122, "fclass": "residential", "name": null, "ref": null, "oneway": "B", "maxspeed": 0, "layer": 0, "bridge": "F", "tunnel": "F" }, "geometry": { "type": "MultiLineString", "coordinates": [ [ [ 119.243089973994586, 26.048838890063866 ], [ 119.245107501163886, 26.049010460881174 ], [ 119.246669014104143, 26.049162599966436 ], [ 119.24784223110602, 26.049301828850457 ], [ 119.249206349920428, 26.049456438784407 ], [ 119.249527078551807, 26.049492893203322 ], [ 119.249879465789292, 26.049531533284785 ], [ 119.250660399234818, 26.049617482123733 ], [ 119.251191002752932, 26.049676006802748 ], [ 119.251255921353163, 26.049683153842455 ], [ 119.251527238438854, 26.049707464253142 ], [ 119.252211649794432, 26.049768792886759 ], [ 119.252494017264098, 26.049795773697021 ] ] ] } },
{ "type": "Feature", "properties": { "osm_id": "221541509", "code": 5115, "fclass": "tertiary", "name": null, "ref": null, "oneway": "B", "maxspeed": 0, "layer": 0, "bridge": "F", "tunnel": "F" }, "geometry": { "type": "MultiLineString", "coordinates": [ [ [ 119.252573309409087, 26.047548069166787 ], [ 119.251793558767787, 26.047426495021305 ], [ 119.250077757039037, 26.047216453949375 ], [ 119.247067208215782, 26.046693894170211 ], [ 119.244331895833838, 26.046289836590461 ], [ 119.244217334589408, 26.046265695846969 ], [ 119.244206177357086, 26.046263436452961 ] ] ] } },
{ "type": "Feature", "properties": { "osm_id": "221541510", "code": 5113, "fclass": "primary", "name": "建平路", "ref": null, "oneway": "F", "maxspeed": 0, "layer": 1, "bridge": "T", "tunnel": "F" }, "geometry": { "type": "MultiLineString", "coordinates": [ [ [ 119.2371132844345, 26.056318172551929 ], [ 119.238000959206289, 26.056308087296273 ], [ 119.240635220886702, 26.05628208228368 ], [ 119.241543826884993, 26.05627057840579 ], [ 119.245830543374808, 26.056224043437563 ] ] ] } },
{ "type": "Feature", "properties": { "osm_id": "221541512", "code": 5122, "fclass": "residential", "name": null, "ref": null, "oneway": "B", "maxspeed": 0, "layer": 0, "bridge": "F", "tunnel": "F" }, "geometry": { "type": "MultiLineString", "coordinates": [ [ [ 119.248660813432252, 26.043697936743879 ], [ 119.24792076320108, 26.043361008907542 ], [ 119.246824230850379, 26.042862217083801 ], [ 119.246723135574555, 26.042838424497795 ], [ 119.246650442923084, 26.042836675411113 ], [ 119.246565497284408, 26.042922294830429 ], [ 119.246491052401041, 26.043049763374601 ], [ 119.246401262589472, 26.043168398616789 ], [ 119.246343982225511, 26.043238968885049 ] ] ] } },
{ "type": "Feature", "properties": { "osm_id": "221541513", "code": 5122, "fclass": "residential", "name": null, "ref": null, "oneway": "B", "maxspeed": 0, "layer": 0, "bridge": "F", "tunnel": "F" }, "geometry": { "type": "MultiLineString", "coordinates": [ [ [ 119.24649417888574, 26.043634137438332 ], [ 119.246513746453189, 26.043771380543298 ], [ 119.246508404218403, 26.043894438702416 ], [ 119.246238418904767, 26.044323711628024 ], [ 119.246213916867077, 26.044409589819786 ], [ 119.24604510030322, 26.044837969343558 ], [ 119.245993544933626, 26.045135233217255 ], [ 119.245775521517743, 26.045644241534159 ], [ 119.245620302230392, 26.045944630000136 ] ] ] } },
{ "type": "Feature", "properties": { "osm_id": "221541898", "code": 5114, "fclass": "secondary", "name": null, "ref": null, "oneway": "F", "maxspeed": 0, "layer": 0, "bridge": "F", "tunnel": "F" }, "geometry": { "type": "MultiLineString", "coordinates": [ [ [ 119.242547990698938, 26.051718140833245 ], [ 119.242474470859094, 26.051902879531458 ], [ 119.242434483089554, 26.052435298278915 ], [ 119.242423395587494, 26.052887935987723 ], [ 119.242461584714022, 26.053020976194755 ], [ 119.242603639528056, 26.053515622094409 ], [ 119.242799151874962, 26.053885658703678 ], [ 119.243048682326133, 26.054193885235456 ], [ 119.243380603143152, 26.05452827852929 ], [ 119.243609519951619, 26.054758950950784 ], [ 119.243883171898446, 26.055011379944368 ], [ 119.244166868215245, 26.055257404184005 ], [ 119.244290450310558, 26.055342640306673 ], [ 119.24441902732994, 26.055445149977722 ], [ 119.244560123431413, 26.05551886669511 ], [ 119.244995755955017, 26.055746670161437 ], [ 119.245334556281264, 26.055852686293147 ], [ 119.245643227477288, 26.05591153349781 ], [ 119.246756051227962, 26.056034375243616 ], [ 119.246968069507233, 26.056057835547914 ], [ 119.248104606251658, 26.056194926002927 ] ] ] } },
{ "type": "Feature", "properties": { "osm_id": "221541899", "code": 5132, "fclass": "trunk_link", "name": null, "ref": null, "oneway": "F", "maxspeed": 0, "layer": 1, "bridge": "T", "tunnel": "F" }, "geometry": { "type": "MultiLineString", "coordinates": [ [ [ 119.244044123470999, 26.05572851683576 ], [ 119.244425202406163, 26.055961785454862 ] ] ] } },
{ "type": "Feature", "properties": { "osm_id": "221541901", "code": 5132, "fclass": "trunk_link", "name": null, "ref": null, "oneway": "F", "maxspeed": 0, "layer": 0, "bridge": "F", "tunnel": "F" }, "geometry": { "type": "MultiLineString", "coordinates": [ [ [ 119.244425202406163, 26.055961785454862 ], [ 119.244838433920293, 26.056089670841956 ], [ 119.245041229263705, 26.056121761419053 ], [ 119.245536300521479, 26.056147890590164 ], [ 119.246594252347322, 26.056152359445871 ], [ 119.247293616349069, 26.056204984940816 ] ] ] } },
{ "type": "Feature", "properties": { "osm_id": "221542217", "code": 5112, "fclass": "trunk", "name": null, "ref": null, "oneway": "F", "maxspeed": 0, "layer": 0, "bridge": "F", "tunnel": "F" }, "geometry": { "type": "MultiLineString", "coordinates": [ [ [ 119.240398752723067, 26.062082133169589 ], [ 119.240288916867343, 26.06327531437142 ], [ 119.240251541503554, 26.064599756027977 ], [ 119.240241454362717, 26.066037733789702 ], [ 119.240231403646561, 26.067542254045936 ], [ 119.240177374258678, 26.068984682740396 ], [ 119.240125959349328, 26.070232441374497 ], [ 119.240006104589796, 26.071464715916541 ], [ 119.239987633699556, 26.071675275089799 ], [ 119.239967343441919, 26.071803265055351 ] ] ] } },
{ "type": "Feature", "properties": { "osm_id": "221542218", "code": 5132, "fclass": "trunk_link", "name": null, "ref": null, "oneway": "F", "maxspeed": 0, "layer": 1, "bridge": "T", "tunnel": "F" }, "geometry": { "type": "MultiLineString", "coordinates": [ [ [ 119.241543826884993, 26.05627057840579 ], [ 119.242340296638332, 26.056075796907763 ], [ 119.242585640967732, 26.055967590353134 ], [ 119.242745809163793, 26.0558564829884 ], [ 119.242911806072954, 26.055698495123174 ], [ 119.243048782977596, 26.055508746305048 ], [ 119.243081471024851, 26.055321083506993 ], [ 119.243069942383954, 26.055245363400477 ] ] ] } },
{ "type": "Feature", "properties": { "osm_id": "221542219", "code": 5132, "fclass": "trunk_link", "name": null, "ref": null, "oneway": "F", "maxspeed": 0, "layer": 0, "bridge": "F", "tunnel": "F" }, "geometry": { "type": "MultiLineString", "coordinates": [ [ [ 119.241271664389643, 26.057245308020036 ], [ 119.241339940257021, 26.057716816637935 ], [ 119.241419312441224, 26.057905008167609 ], [ 119.241534204932719, 26.058044373595198 ], [ 119.241714627690584, 26.058162388051137 ], [ 119.241845865225685, 26.058203436321143 ], [ 119.242007068950301, 26.058225292447563 ], [ 119.242307656998591, 26.058162628438861 ], [ 119.24242504578919, 26.058098902801984 ] ] ] } },
{ "type": "Feature", "properties": { "osm_id": "221542220", "code": 5132, "fclass": "trunk_link", "name": null, "ref": null, "oneway": "F", "maxspeed": 0, "layer": 1, "bridge": "T", "tunnel": "F" }, "geometry": { "type": "MultiLineString", "coordinates": [ [ [ 119.244588816402498, 26.056784859892201 ], [ 119.24410591367392, 26.057142299009534 ] ] ] } },
{ "type": "Feature", "properties": { "osm_id": "221542221", "code": 5132, "fclass": "trunk_link", "name": null, "ref": null, "oneway": "F", "maxspeed": 0, "layer": 0, "bridge": "F", "tunnel": "F" }, "geometry": { "type": "MultiLineString", "coordinates": [ [ [ 119.247377979151736, 26.056336181860971 ], [ 119.2460971025519, 26.056412160438864 ], [ 119.245130579309659, 26.056562575421456 ], [ 119.244774856017997, 26.056680340676696 ], [ 119.244588816402498, 26.056784859892201 ] ] ] } },
{ "type": "Feature", "properties": { "osm_id": "221542222", "code": 5112, "fclass": "trunk", "name": null, "ref": null, "oneway": "F", "maxspeed": 0, "layer": 0, "bridge": "F", "tunnel": "F" }, "geometry": { "type": "MultiLineString", "coordinates": [ [ [ 119.241599650698888, 26.054562015249314 ], [ 119.241916265473677, 26.05290543459931 ], [ 119.242101028643063, 26.051917685902712 ], [ 119.242291239829058, 26.050920134665677 ], [ 119.242538574688325, 26.0497041657141 ], [ 119.242791405539606, 26.048525193568903 ], [ 119.243052540739953, 26.047486811557889 ], [ 119.24346630027398, 26.046125439471727 ], [ 119.243904856260002, 26.044959142142719 ], [ 119.244269892462995, 26.043971625028817 ], [ 119.244955477245924, 26.042500447779279 ], [ 119.245356348491697, 26.041698324495407 ], [ 119.245996346747845, 26.04055493741954 ], [ 119.24691412866683, 26.039102739891227 ], [ 119.247885325610071, 26.037710833321295 ], [ 119.248094318398941, 26.03741142184564 ], [ 119.249083259499457, 26.036255145645111 ], [ 119.2496233491851, 26.035596788396418 ], [ 119.250498981186055, 26.034537898700908 ], [ 119.251497338601808, 26.033318947434335 ], [ 119.252427534392965, 26.03221720830933 ], [ 119.252929493881453, 26.031620319811577 ], [ 119.253469671347446, 26.030992106066595 ], [ 119.254345382847305, 26.02998843588043 ], [ 119.255161245213287, 26.029027955016048 ], [ 119.255463631626313, 26.028643681399281 ], [ 119.255805120474008, 26.028209772779583 ], [ 119.256397290210742, 26.027580356730393 ], [ 119.257333379234808, 26.02660507503743 ], [ 119.260295106561742, 26.023495023503315 ], [ 119.26087130784272, 26.022990712946704 ], [ 119.261816099401884, 26.022054601485557 ], [ 119.262457919819084, 26.02142327041064 ], [ 119.263162531575418, 26.020689413225128 ], [ 119.263607792375609, 26.020241571671438 ], [ 119.264124101773561, 26.019716057760363 ], [ 119.265028461979909, 26.018812865732947 ], [ 119.265812715669114, 26.018015678997941 ], [ 119.266504215653825, 26.017280867626859 ], [ 119.267061574389615, 26.016688375628021 ], [ 119.267430825472388, 26.016295794348597 ], [ 119.268212784350013, 26.015561773897918 ], [ 119.268951005913067, 26.014799586939695 ], [ 119.26963480692234, 26.014115237557206 ], [ 119.270039574267315, 26.013720366508842 ] ] ] } },
{ "type": "Feature", "properties": { "osm_id": "221542223", "code": 5132, "fclass": "trunk_link", "name": null, "ref": null, "oneway": "F", "maxspeed": 0, "layer": 0, "bridge": "F", "tunnel": "F" }, "geometry": { "type": "MultiLineString", "coordinates": [ [ [ 119.242140694343448, 26.058606726950732 ], [ 119.241657055410897, 26.058967551446109 ], [ 119.241198675107697, 26.05942730591385 ], [ 119.240857674128137, 26.060061033355183 ], [ 119.240617622070516, 26.060629272596874 ] ] ] } },
{ "type": "Feature", "properties": { "osm_id": "221542224", "code": 5112, "fclass": "trunk", "name": null, "ref": null, "oneway": "F", "maxspeed": 0, "layer": 0, "bridge": "F", "tunnel": "F" }, "geometry": { "type": "MultiLineString", "coordinates": [ [ [ 119.240243908364903, 26.062074138755637 ], [ 119.24043426704479, 26.060847399691127 ], [ 119.240681922684658, 26.059584476469055 ], [ 119.24093215924205, 26.058159002604221 ] ] ] } },
{ "type": "Feature", "properties": { "osm_id": "221542615", "code": 5132, "fclass": "trunk_link", "name": null, "ref": null, "oneway": "F", "maxspeed": 0, "layer": 0, "bridge": "F", "tunnel": "F" }, "geometry": { "type": "MultiLineString", "coordinates": [ [ [ 119.241010098798426, 26.055617509192327 ], [ 119.241234160996441, 26.055102701348904 ], [ 119.241409938043788, 26.05483550779628 ], [ 119.24165093413275, 26.054640023908966 ], [ 119.242024852972747, 26.054483371465153 ], [ 119.242306654413653, 26.054469140950197 ], [ 119.242630437117455, 26.054508499443592 ], [ 119.242911494761088, 26.054666594975167 ], [ 119.243605657572743, 26.055391088250779 ], [ 119.24378232927252, 26.055575378707477 ], [ 119.244044123470999, 26.05572851683576 ] ] ] } },
{ "type": "Feature", "properties": { "osm_id": "221542616", "code": 5121, "fclass": "unclassified", "name": "雨桐路", "ref": null, "oneway": "B", "maxspeed": 0, "layer": 0, "bridge": "F", "tunnel": "F" }, "geometry": { "type": "MultiLineString", "coordinates": [ [ [ 119.276184591367155, 26.058046758116845 ], [ 119.275655864917596, 26.057728717547064 ], [ 119.275274115618657, 26.057715714923056 ], [ 119.274858083005981, 26.057834247256807 ], [ 119.27440906183476, 26.05785371295374 ], [ 119.274094562078261, 26.057822447604671 ], [ 119.273960125055936, 26.057809058070237 ], [ 119.273615127387714, 26.057676766094158 ], [ 119.273198947067087, 26.057474634351355 ], [ 119.272731515890882, 26.057268323312623 ] ] ] } },
{ "type": "Feature", "properties": { "osm_id": "221542617", "code": 5115, "fclass": "tertiary", "name": null, "ref": null, "oneway": "B", "maxspeed": 0, "layer": 0, "bridge": "F", "tunnel": "F" }, "geometry": { "type": "MultiLineString", "coordinates": [ [ [ 119.240646928821363, 26.061794407629097 ], [ 119.241758338698219, 26.06187362202294 ], [ 119.243261359927146, 26.061946573080249 ], [ 119.243338158307381, 26.061950329225862 ], [ 119.244452019932098, 26.062005481021821 ], [ 119.245632221181012, 26.062097395531119 ], [ 119.246370263948947, 26.06215525835389 ], [ 119.24718981414027, 26.062340655547086 ], [ 119.247539518865437, 26.062484228578406 ], [ 119.248278673157429, 26.063106728604545 ], [ 119.248499245211775, 26.063292598045361 ], [ 119.249126868948125, 26.063821569272463 ] ] ] } },
{ "type": "Feature", "properties": { "osm_id": "221542618", "code": 5122, "fclass": "residential", "name": null, "ref": null, "oneway": "B", "maxspeed": 0, "layer": 0, "bridge": "F", "tunnel": "F" }, "geometry": { "type": "MultiLineString", "coordinates": [ [ [ 119.254802778614859, 26.059475995727162 ], [ 119.252799217366629, 26.059359405359949 ], [ 119.25137181643791, 26.059276906429307 ], [ 119.249602294752023, 26.05920123095456 ], [ 119.248352721610061, 26.059148447432019 ], [ 119.244927734718701, 26.059007725326754 ], [ 119.244840390971035, 26.059004235285361 ], [ 119.244774758200023, 26.059001568977294 ], [ 119.244203049137539, 26.059069817344319 ], [ 119.243624233227891, 26.059365256843567 ], [ 119.243446121315458, 26.059456227978171 ], [ 119.242210465696147, 26.060421801252858 ], [ 119.24190940969352, 26.060780125240683 ], [ 119.241758338698219, 26.06187362202294 ], [ 119.241740305760558, 26.062003923834958 ] ] ] } },
{ "type": "Feature", "properties": { "osm_id": "221542619", "code": 5132, "fclass": "trunk_link", "name": null, "ref": null, "oneway": "F", "maxspeed": 0, "layer": 0, "bridge": "F", "tunnel": "F" }, "geometry": { "type": "MultiLineString", "coordinates": [ [ [ 119.243930437765343, 26.057267435721791 ], [ 119.243759011008649, 26.057358666214085 ], [ 119.243558497056213, 26.057449609857855 ], [ 119.242390871740938, 26.058315643323979 ], [ 119.242128556320324, 26.058397675485196 ], [ 119.241668703103755, 26.0583882928184 ], [ 119.241409737800126, 26.058339769751125 ], [ 119.241212597264266, 26.058250275962184 ], [ 119.240798676253291, 26.057851650566796 ], [ 119.240698071872629, 26.057658945235691 ], [ 119.240674631752853, 26.057411390112389 ], [ 119.240724488673706, 26.057021878019629 ], [ 119.240836333754444, 26.0567619461271 ], [ 119.24122981567605, 26.055965625640194 ], [ 119.24140548073423, 26.055576091131226 ] ] ] } },
{ "type": "Feature", "properties": { "osm_id": "221542621", "code": 5121, "fclass": "unclassified", "name": null, "ref": null, "oneway": "B", "maxspeed": 0, "layer": 0, "bridge": "F", "tunnel": "F" }, "geometry": { "type": "MultiLineString", "coordinates": [ [ [ 119.271826985746998, 26.051762407601604 ], [ 119.271814687829746, 26.053074918505736 ], [ 119.271808843686685, 26.053699141162589 ], [ 119.271808488131512, 26.053741815902487 ], [ 119.271786003730895, 26.053799985312285 ], [ 119.271442372847076, 26.054688089185539 ], [ 119.271246782233959, 26.055193751735693 ] ] ] } },
{ "type": "Feature", "properties": { "osm_id": "221542622", "code": 5114, "fclass": "secondary", "name": null, "ref": null, "oneway": "F", "maxspeed": 0, "layer": 0, "bridge": "F", "tunnel": "F" }, "geometry": { "type": "MultiLineString", "coordinates": [ [ [ 119.249634643625924, 26.056333335118069 ], [ 119.248410765212782, 26.056394004225314 ], [ 119.246450884266508, 26.05649243629011 ], [ 119.245527827124334, 26.056665405289589 ], [ 119.244788823913893, 26.057027773308189 ], [ 119.244423018957249, 26.057350563567152 ] ] ] } },
{ "type": "Feature", "properties": { "osm_id": "221542623", "code": 5121, "fclass": "unclassified", "name": "卢滨支路", "ref": null, "oneway": "B", "maxspeed": 0, "layer": 0, "bridge": "F", "tunnel": "F" }, "geometry": { "type": "MultiLineString", "coordinates": [ [ [ 119.270282534689017, 26.048749385330261 ], [ 119.270289618765048, 26.049489140885335 ], [ 119.270288336869299, 26.053667341373981 ] ] ] } },
{ "type": "Feature", "properties": { "osm_id": "221542624", "code": 5122, "fclass": "residential", "name": null, "ref": null, "oneway": "B", "maxspeed": 0, "layer": 0, "bridge": "F", "tunnel": "F" }, "geometry": { "type": "MultiLineString", "coordinates": [ [ [ 119.25137181643791, 26.059276906429307 ], [ 119.251859560290114, 26.05632779801239 ] ] ] } },
{ "type": "Feature", "properties": { "osm_id": "221542625", "code": 5122, "fclass": "residential", "name": null, "ref": null, "oneway": "B", "maxspeed": 0, "layer": 0, "bridge": "F", "tunnel": "F" }, "geometry": { "type": "MultiLineString", "coordinates": [ [ [ 119.245346087300717, 26.064638677178181 ], [ 119.245632221181012, 26.062097395531119 ] ] ] } },
{ "type": "Feature", "properties": { "osm_id": "221542626", "code": 5122, "fclass": "residential", "name": null, "ref": null, "oneway": "B", "maxspeed": 0, "layer": 0, "bridge": "F", "tunnel": "F" }, "geometry": { "type": "MultiLineString", "coordinates": [ [ [ 119.245632221181012, 26.062097395531119 ], [ 119.245685498232135, 26.061443355566549 ], [ 119.245714004116167, 26.061093075745831 ], [ 119.2457472391295, 26.060685397870625 ], [ 119.245790227874792, 26.06015763129238 ], [ 119.245825222088698, 26.059727390765424 ], [ 119.245849763829753, 26.059426222750762 ] ] ] } },
{ "type": "Feature", "properties": { "osm_id": "221542628", "code": 5122, "fclass": "residential", "name": null, "ref": null, "oneway": "B", "maxspeed": 0, "layer": 0, "bridge": "F", "tunnel": "F" }, "geometry": { "type": "MultiLineString", "coordinates": [ [ [ 119.248410765212782, 26.056394004225314 ], [ 119.248352721610061, 26.059148447432019 ] ] ] } },
{ "type": "Feature", "properties": { "osm_id": "221542630", "code": 5122, "fclass": "residential", "name": null, "ref": null, "oneway": "B", "maxspeed": 0, "layer": 0, "bridge": "F", "tunnel": "F" }, "geometry": { "type": "MultiLineString", "coordinates": [ [ [ 119.249265696930138, 26.06193334968604 ], [ 119.249270179112344, 26.061674663782259 ], [ 119.249319674842582, 26.061306102079538 ], [ 119.249379854842246, 26.06085846422425 ], [ 119.249431119967454, 26.060476439759825 ], [ 119.24945259415567, 26.06031629035261 ], [ 119.249471593718212, 26.060174788922033 ], [ 119.249507809402232, 26.05990484877189 ], [ 119.249523443135303, 26.059788876503443 ], [ 119.249602294752023, 26.05920123095456 ] ] ] } },
{ "type": "Feature", "properties": { "osm_id": "221542632", "code": 5122, "fclass": "residential", "name": null, "ref": null, "oneway": "B", "maxspeed": 0, "layer": 0, "bridge": "F", "tunnel": "F" }, "geometry": { "type": "MultiLineString", "coordinates": [ [ [ 119.250035867582355, 26.056328454875231 ], [ 119.250021569955365, 26.057113115607429 ], [ 119.249602294752023, 26.05920123095456 ] ] ] } },
{ "type": "Feature", "properties": { "osm_id": "221542633", "code": 5122, "fclass": "residential", "name": null, "ref": null, "oneway": "B", "maxspeed": 0, "layer": 0, "bridge": "F", "tunnel": "F" }, "geometry": { "type": "MultiLineString", "coordinates": [ [ [ 119.242853062740807, 26.068238794403786 ], [ 119.241608656605479, 26.06825026581479 ], [ 119.240407310255549, 26.068249183380438 ] ] ] } },
{ "type": "Feature", "properties": { "osm_id": "221542634", "code": 5121, "fclass": "unclassified", "name": "金河路", "ref": null, "oneway": "B", "maxspeed": 0, "layer": 0, "bridge": "F", "tunnel": "F" }, "geometry": { "type": "MultiLineString", "coordinates": [ [ [ 119.268891464096498, 26.055517490559655 ], [ 119.270035414135933, 26.055530467090133 ], [ 119.27111397303635, 26.055541939753574 ], [ 119.272239139490168, 26.05555157169448 ], [ 119.272378406067716, 26.055552697276166 ] ] ] } },
{ "type": "Feature", "properties": { "osm_id": "221542635", "code": 5122, "fclass": "residential", "name": null, "ref": null, "oneway": "B", "maxspeed": 0, "layer": 0, "bridge": "F", "tunnel": "F" }, "geometry": { "type": "MultiLineString", "coordinates": [ [ [ 119.248352721610061, 26.059148447432019 ], [ 119.248333905287708, 26.059854870210113 ], [ 119.248322896249491, 26.060267272939249 ], [ 119.248308790310958, 26.060798560719054 ], [ 119.248296800561718, 26.061248524650569 ], [ 119.248291479506491, 26.061447431078243 ], [ 119.248211732600396, 26.061584736112859 ], [ 119.247882590802845, 26.062151108319089 ], [ 119.247539518865437, 26.062484228578406 ] ] ] } },
{ "type": "Feature", "properties": { "osm_id": "221542636", "code": 5115, "fclass": "tertiary", "name": null, "ref": null, "oneway": "F", "maxspeed": 0, "layer": 0, "bridge": "F", "tunnel": "F" }, "geometry": { "type": "MultiLineString", "coordinates": [ [ [ 119.244354944697619, 26.05762174138437 ], [ 119.244305999416781, 26.057464113299183 ], [ 119.244243872384317, 26.057161269397035 ], [ 119.244191262348423, 26.056814286008766 ], [ 119.244113448881208, 26.055425556311395 ], [ 119.244166868215245, 26.055257404184005 ] ] ] } },
{ "type": "Feature", "properties": { "osm_id": "221542637", "code": 5122, "fclass": "residential", "name": null, "ref": null, "oneway": "B", "maxspeed": 0, "layer": 0, "bridge": "F", "tunnel": "F" }, "geometry": { "type": "MultiLineString", "coordinates": [ [ [ 119.243156454306359, 26.066640941761239 ], [ 119.242666443861651, 26.066582253664723 ], [ 119.241647555611252, 26.066578926050703 ], [ 119.240726371872015, 26.066542939294735 ] ] ] } },
{ "type": "Feature", "properties": { "osm_id": "221542638", "code": 5122, "fclass": "residential", "name": null, "ref": null, "oneway": "B", "maxspeed": 0, "layer": 0, "bridge": "F", "tunnel": "F" }, "geometry": { "type": "MultiLineString", "coordinates": [ [ [ 119.259073143647782, 26.056301413120046 ], [ 119.259036315218083, 26.057595880874139 ], [ 119.258812740447837, 26.058114162898459 ], [ 119.258404924238789, 26.05860242383466 ], [ 119.257500872642041, 26.059684909922552 ], [ 119.257040775441197, 26.060277216307764 ], [ 119.255491869011337, 26.062270804081312 ] ] ] } },
{ "type": "Feature", "properties": { "osm_id": "221542639", "code": 5115, "fclass": "tertiary", "name": "金祥路", "ref": null, "oneway": "F", "maxspeed": 0, "layer": 0, "bridge": "F", "tunnel": "F" }, "geometry": { "type": "MultiLineString", "coordinates": [ [ [ 119.268878433905385, 26.053650597658958 ], [ 119.270288336869299, 26.053667341373981 ], [ 119.271808843686685, 26.053699141162589 ], [ 119.274890859280347, 26.053753803208583 ] ] ] } },
{ "type": "Feature", "properties": { "osm_id": "221542640", "code": 5122, "fclass": "residential", "name": null, "ref": null, "oneway": "B", "maxspeed": 0, "layer": 0, "bridge": "F", "tunnel": "F" }, "geometry": { "type": "MultiLineString", "coordinates": [ [ [ 119.262153102501543, 26.07324644259548 ], [ 119.260864948920187, 26.072615808179542 ] ] ] } },
{ "type": "Feature", "properties": { "osm_id": "221542641", "code": 5114, "fclass": "secondary", "name": "上下店路", "ref": null, "oneway": "F", "maxspeed": 0, "layer": 0, "bridge": "F", "tunnel": "F" }, "geometry": { "type": "MultiLineString", "coordinates": [ [ [ 119.252084380222954, 26.095676679438043 ], [ 119.252050042027804, 26.095540975734213 ], [ 119.252194285587379, 26.09454859571359 ], [ 119.252339592697439, 26.093825712506618 ], [ 119.252586049526016, 26.093080879180043 ], [ 119.253037336434573, 26.091963384663664 ], [ 119.253712039984961, 26.090606011688816 ], [ 119.254019967196896, 26.089975772426108 ], [ 119.25458068171811, 26.088785156509047 ], [ 119.254966161635437, 26.088081443406622 ], [ 119.255767241165955, 26.086869264329604 ], [ 119.25612472009729, 26.08633373367681 ], [ 119.256643281416245, 26.08533086846365 ], [ 119.256753784783839, 26.085117192211928 ] ] ] } },
{ "type": "Feature", "properties": { "osm_id": "221542642", "code": 5122, "fclass": "residential", "name": null, "ref": null, "oneway": "B", "maxspeed": 0, "layer": 0, "bridge": "F", "tunnel": "F" }, "geometry": { "type": "MultiLineString", "coordinates": [ [ [ 119.241557544353185, 26.070402833388027 ], [ 119.241608656605479, 26.06825026581479 ], [ 119.241643286559778, 26.066789051718288 ], [ 119.241647555611252, 26.066578926050703 ], [ 119.241691297272638, 26.064429887312148 ], [ 119.241740305760558, 26.062003923834958 ] ] ] } },
{ "type": "Feature", "properties": { "osm_id": "221542643", "code": 5114, "fclass": "secondary", "name": "金洲北路", "ref": null, "oneway": "B", "maxspeed": 0, "layer": 0, "bridge": "F", "tunnel": "F" }, "geometry": { "type": "MultiLineString", "coordinates": [ [ [ 119.26302833068948, 26.0666343253069 ], [ 119.263028543134908, 26.065150767657723 ], [ 119.263028675124602, 26.063983816113474 ], [ 119.263141063029494, 26.063727655315851 ], [ 119.26319844987232, 26.063596746007885 ], [ 119.264066373824448, 26.062534208363569 ], [ 119.265391544801631, 26.060911297390383 ], [ 119.266265575292479, 26.059954866133285 ], [ 119.267686059845346, 26.058399760469914 ], [ 119.268288239575455, 26.057740280690606 ], [ 119.268670836965597, 26.057293731611409 ] ] ] } },
{ "type": "Feature", "properties": { "osm_id": "221542644", "code": 5122, "fclass": "residential", "name": null, "ref": null, "oneway": "B", "maxspeed": 0, "layer": 0, "bridge": "F", "tunnel": "F" }, "geometry": { "type": "MultiLineString", "coordinates": [ [ [ 119.26766254317414, 26.070175193101999 ], [ 119.267563332448191, 26.070091660642589 ], [ 119.265071117038346, 26.068070280320079 ] ] ] } },
{ "type": "Feature", "properties": { "osm_id": "221542645", "code": 5114, "fclass": "secondary", "name": null, "ref": null, "oneway": "F", "maxspeed": 0, "layer": 0, "bridge": "F", "tunnel": "F" }, "geometry": { "type": "MultiLineString", "coordinates": [ [ [ 119.240366508898646, 26.06059274128118 ], [ 119.240446849577125, 26.060143413188378 ], [ 119.240680598799599, 26.058737393348281 ], [ 119.240685667155375, 26.058269490552739 ], [ 119.240532078449903, 26.057656879995083 ], [ 119.240542610775947, 26.057189037773842 ], [ 119.240597060552261, 26.056918815245247 ], [ 119.240752615862263, 26.056521062125601 ] ] ] } },
{ "type": "Feature", "properties": { "osm_id": "221542646", "code": 5122, "fclass": "residential", "name": null, "ref": null, "oneway": "B", "maxspeed": 0, "layer": 0, "bridge": "F", "tunnel": "F" }, "geometry": { "type": "MultiLineString", "coordinates": [ [ [ 119.244162441085138, 26.064487652915144 ], [ 119.245346087300717, 26.064638677178181 ], [ 119.246242222462342, 26.064928245103477 ], [ 119.246318341349848, 26.064991996349573 ], [ 119.247222704364233, 26.065660656972298 ] ] ] } },
{ "type": "Feature", "properties": { "osm_id": "221542647", "code": 5121, "fclass": "unclassified", "name": "友兰路", "ref": null, "oneway": "B", "maxspeed": 0, "layer": 0, "bridge": "F", "tunnel": "F" }, "geometry": { "type": "MultiLineString", "coordinates": [ [ [ 119.276804933115102, 26.057260110047903 ], [ 119.278064576896682, 26.058094722519606 ], [ 119.27680034506507, 26.057265862800129 ], [ 119.276032340674206, 26.056761533620719 ], [ 119.275956959805754, 26.056443210268924 ], [ 119.275805963305444, 26.056084410585875 ], [ 119.275495937845278, 26.05562024562289 ], [ 119.275173584888151, 26.055393952965606 ], [ 119.274979204545602, 26.055257467677723 ], [ 119.274238691516572, 26.054917268669438 ], [ 119.274033356770474, 26.055067974989331 ] ] ] } },
{ "type": "Feature", "properties": { "osm_id": "221542648", "code": 5122, "fclass": "residential", "name": "塘下路", "ref": null, "oneway": "B", "maxspeed": 0, "layer": 0, "bridge": "F", "tunnel": "F" }, "geometry": { "type": "MultiLineString", "coordinates": [ [ [ 119.267686059845346, 26.058399760469914 ], [ 119.265149199078664, 26.057765487788735 ], [ 119.264677695880366, 26.057847956211855 ], [ 119.264376534101189, 26.058093520999513 ], [ 119.264252950343689, 26.058265585895434 ], [ 119.264028986841282, 26.058484568323568 ], [ 119.263526790979711, 26.05859419123431 ], [ 119.262154485567805, 26.058521330694091 ] ] ] } },
{ "type": "Feature", "properties": { "osm_id": "221542650", "code": 5122, "fclass": "residential", "name": null, "ref": null, "oneway": "B", "maxspeed": 0, "layer": 0, "bridge": "F", "tunnel": "F" }, "geometry": { "type": "MultiLineString", "coordinates": [ [ [ 119.25137181643791, 26.059276906429307 ], [ 119.251162917864704, 26.059830516026928 ], [ 119.25073111985094, 26.060533536740085 ], [ 119.25046872890286, 26.060960716547697 ], [ 119.25039998731252, 26.061028080943956 ], [ 119.250015088085149, 26.061405093152551 ], [ 119.249372902587211, 26.062034322296235 ], [ 119.248278673157429, 26.063106728604545 ], [ 119.246318341349848, 26.064991996349573 ], [ 119.244470255709672, 26.066589513012023 ], [ 119.24413038189995, 26.066675160429092 ], [ 119.243697622699443, 26.066675923104764 ], [ 119.243156454306359, 26.066640941761239 ] ] ] } },
{ "type": "Feature", "properties": { "osm_id": "221542651", "code": 5121, "fclass": "unclassified", "name": "傲梅巷", "ref": null, "oneway": "B", "maxspeed": 0, "layer": 0, "bridge": "F", "tunnel": "F" }, "geometry": { "type": "MultiLineString", "coordinates": [ [ [ 119.272825298429169, 26.056946981426368 ], [ 119.272526491779772, 26.056627497533231 ], [ 119.272270678609061, 26.056185276485213 ], [ 119.272192901644075, 26.055808037227319 ], [ 119.272239139490168, 26.05555157169448 ], [ 119.272313478922868, 26.0554683886762 ] ] ] } },
{ "type": "Feature", "properties": { "osm_id": "240605945", "code": 5114, "fclass": "secondary", "name": null, "ref": null, "oneway": "F", "maxspeed": 0, "layer": 0, "bridge": "F", "tunnel": "F" }, "geometry": { "type": "MultiLineString", "coordinates": [ [ [ 119.353994363924002, 26.018104899764552 ], [ 119.354155123115447, 26.018192795007938 ], [ 119.354791206106725, 26.018533947663592 ], [ 119.357359498209334, 26.02005857426996 ], [ 119.358169199355075, 26.020699848342709 ], [ 119.359101848908267, 26.021466195742736 ], [ 119.359837876884285, 26.022071285712077 ], [ 119.360713722888065, 26.023001399224306 ], [ 119.362344171420048, 26.024629113270421 ], [ 119.362469169608616, 26.024753990686158 ], [ 119.363586786505138, 26.025716612832728 ], [ 119.364360897045486, 26.026306005122446 ], [ 119.364401254869691, 26.02634696019096 ], [ 119.364566280701908, 26.026514548512406 ], [ 119.365279567702984, 26.027196268704138 ], [ 119.367641708990803, 26.029451982034306 ], [ 119.368108845280886, 26.02990039568898 ] ] ] } },
{ "type": "Feature", "properties": { "osm_id": "240605948", "code": 5114, "fclass": "secondary", "name": "永南路", "ref": null, "oneway": "F", "maxspeed": 0, "layer": 0, "bridge": "F", "tunnel": "F" }, "geometry": { "type": "MultiLineString", "coordinates": [ [ [ 119.403170889205171, 25.998043367041006 ], [ 119.402922567652311, 25.998096390797397 ], [ 119.401643112306004, 25.9980008949377 ], [ 119.400948781684903, 25.997948320591814 ], [ 119.400780235969023, 25.997929737473122 ], [ 119.40025524543023, 25.997871796433927 ], [ 119.399973536749826, 25.997840646300038 ], [ 119.398265699640874, 25.997608231821481 ], [ 119.398133488382385, 25.997576735948861 ], [ 119.397468378007346, 25.997417876261512 ], [ 119.39556502652232, 25.996888332598218 ] ] ] } },
{ "type": "Feature", "properties": { "osm_id": "240605949", "code": 5114, "fclass": "secondary", "name": null, "ref": null, "oneway": "F", "maxspeed": 0, "layer": 0, "bridge": "F", "tunnel": "F" }, "geometry": { "type": "MultiLineString", "coordinates": [ [ [ 119.380565996966851, 25.993671756570404 ], [ 119.38080321313744, 25.993689603277748 ], [ 119.381247986894948, 25.993891430295967 ], [ 119.381651995107958, 25.99407472859891 ], [ 119.383046384554447, 25.994812314639642 ], [ 119.383651763064904, 25.995117139380127 ], [ 119.384047507600513, 25.995207228239209 ], [ 119.38530990018036, 25.995343059317214 ], [ 119.385869488741847, 25.995385601772334 ], [ 119.387459209304851, 25.995505760658457 ], [ 119.38757690727877, 25.995514630629028 ], [ 119.387761934746521, 25.995528511292772 ], [ 119.3898913546372, 25.995753590027022 ], [ 119.391442568457649, 25.995937340904906 ], [ 119.392111701774382, 25.996016814938994 ] ] ] } },
{ "type": "Feature", "properties": { "osm_id": "240605953", "code": 5115, "fclass": "tertiary", "name": null, "ref": null, "oneway": "B", "maxspeed": 0, "layer": 0, "bridge": "F", "tunnel": "F" }, "geometry": { "type": "MultiLineString", "coordinates": [ [ [ 119.336336821223497, 26.007598207744081 ], [ 119.33942752090222, 26.0091771216015 ], [ 119.339653056078561, 26.009292746429907 ], [ 119.339998532178868, 26.009599938889597 ], [ 119.340378508243688, 26.009872328219114 ] ] ] } },
{ "type": "Feature", "properties": { "osm_id": "240605954", "code": 5114, "fclass": "secondary", "name": null, "ref": null, "oneway": "F", "maxspeed": 0, "layer": 0, "bridge": "F", "tunnel": "F" }, "geometry": { "type": "MultiLineString", "coordinates": [ [ [ 119.354651515018233, 26.018641334995884 ], [ 119.354095927660026, 26.018280300299207 ], [ 119.35393436238904, 26.018176316868377 ] ] ] } },
{ "type": "Feature", "properties": { "osm_id": "240605956", "code": 5133, "fclass": "primary_link", "name": null, "ref": null, "oneway": "F", "maxspeed": 0, "layer": 0, "bridge": "F", "tunnel": "F" }, "geometry": { "type": "MultiLineString", "coordinates": [ [ [ 119.354651515018233, 26.018641334995884 ], [ 119.354340340308767, 26.018539671654384 ], [ 119.354222909949499, 26.018514405101243 ], [ 119.354100180526331, 26.018511488394921 ], [ 119.353927650206032, 26.018578295465705 ], [ 119.353676722882696, 26.018789652974494 ] ] ] } },
{ "type": "Feature", "properties": { "osm_id": "243962267", "code": 5132, "fclass": "trunk_link", "name": null, "ref": null, "oneway": "F", "maxspeed": 0, "layer": 0, "bridge": "F", "tunnel": "F" }, "geometry": { "type": "MultiLineString", "coordinates": [ [ [ 119.264517647544196, 25.992794376204756 ], [ 119.264393611040049, 25.992672933077358 ], [ 119.264047098457283, 25.992331997780234 ], [ 119.263998418877577, 25.992288484870571 ], [ 119.263666630133301, 25.991991523366938 ], [ 119.263340342011418, 25.991807967403901 ] ], [ [ 119.261436091994256, 25.991838450509469 ], [ 119.261281692445834, 25.991924080678235 ], [ 119.261104537184593, 25.992111481101386 ], [ 119.261028179424088, 25.99229622273554 ], [ 119.261015780457015, 25.992462250383539 ], [ 119.261051391888927, 25.992623560554581 ], [ 119.261296096186342, 25.992969927052556 ] ] ] } },
{ "type": "Feature", "properties": { "osm_id": "243962268", "code": 5132, "fclass": "trunk_link", "name": null, "ref": null, "oneway": "F", "maxspeed": 0, "layer": 0, "bridge": "F", "tunnel": "F" }, "geometry": { "type": "MultiLineString", "coordinates": [ [ [ 119.261447700494628, 25.993181005391076 ], [ 119.261126416002782, 25.993042165979201 ], [ 119.260930872224563, 25.992969152513556 ], [ 119.260691454943512, 25.992959071504636 ], [ 119.260410422452409, 25.993051524820473 ], [ 119.260279169101366, 25.993156116263421 ], [ 119.260166662112695, 25.993349273527453 ], [ 119.260099733418514, 25.993697135467354 ], [ 119.26013687298105, 25.994050613076233 ], [ 119.260307254901576, 25.994417934978589 ], [ 119.260527640505558, 25.994664077419735 ], [ 119.260762738280448, 25.994831649776849 ], [ 119.26110181766164, 25.995003010642073 ], [ 119.261418194510256, 25.995061332994609 ], [ 119.261684629739278, 25.995060578512444 ], [ 119.261919574122814, 25.994968117318862 ], [ 119.262080039732041, 25.994849920813557 ], [ 119.264028665105528, 25.993005085747811 ], [ 119.264365488470602, 25.992702019444991 ], [ 119.264393611040049, 25.992672933077358 ], [ 119.264467394880867, 25.992611766045211 ] ] ] } },
{ "type": "Feature", "properties": { "osm_id": "243962271", "code": 5132, "fclass": "trunk_link", "name": null, "ref": null, "oneway": "F", "maxspeed": 0, "layer": 0, "bridge": "F", "tunnel": "F" }, "geometry": { "type": "MultiLineString", "coordinates": [ [ [ 119.264595526259484, 25.992723385154083 ], [ 119.264517647544196, 25.992794376204756 ], [ 119.26264681976059, 25.994498819710262 ], [ 119.262180179236665, 25.994927760599474 ], [ 119.26194070462688, 25.995069811671755 ], [ 119.261797037230409, 25.995114171335324 ], [ 119.261640841119572, 25.995135718342016 ], [ 119.261368141706242, 25.995125165872103 ], [ 119.261167776012783, 25.995092338571922 ], [ 119.260947833204284, 25.995012385489581 ], [ 119.26075848183946, 25.994918796225313 ], [ 119.260542193813293, 25.99476655615241 ], [ 119.260350828356678, 25.994590387906335 ], [ 119.26024478484095, 25.994449556403062 ], [ 119.260157474836703, 25.99429777830667 ], [ 119.260053669084371, 25.993989930356417 ], [ 119.260028939611274, 25.993796142437475 ], [ 119.260031096043406, 25.993606647323809 ], [ 119.260118865153643, 25.993229096673659 ], [ 119.260179400387884, 25.993019995993045 ], [ 119.260208773971485, 25.992800929166805 ], [ 119.260158944256531, 25.99261607198201 ], [ 119.260052965018588, 25.992411395544849 ], [ 119.259859639749749, 25.992217393866422 ] ] ] } },
{ "type": "Feature", "properties": { "osm_id": "243962274", "code": 5112, "fclass": "trunk", "name": null, "ref": null, "oneway": "F", "maxspeed": 0, "layer": 0, "bridge": "F", "tunnel": "F" }, "geometry": { "type": "MultiLineString", "coordinates": [ [ [ 119.264467394880867, 25.992611766045211 ], [ 119.264908624746155, 25.992239001531576 ], [ 119.264939499931444, 25.992211535924618 ] ] ] } },
{ "type": "Feature", "properties": { "osm_id": "243962276", "code": 5132, "fclass": "trunk_link", "name": null, "ref": null, "oneway": "F", "maxspeed": 0, "layer": 0, "bridge": "F", "tunnel": "F" }, "geometry": { "type": "MultiLineString", "coordinates": [ [ [ 119.259966302908381, 25.99210086731425 ], [ 119.260194795502571, 25.992171622578709 ], [ 119.260436471980171, 25.992205145104705 ], [ 119.26061027208263, 25.992192551773751 ], [ 119.260772450087956, 25.992148967179254 ], [ 119.26110696033777, 25.991964454420611 ], [ 119.261343141611107, 25.991817994473568 ], [ 119.261395289704623, 25.991792083608019 ] ], [ [ 119.263434551553729, 25.991770472441061 ], [ 119.263627083268474, 25.991876727826583 ], [ 119.263941577186344, 25.992126332397714 ], [ 119.264066920506735, 25.99222573737465 ], [ 119.264467394880867, 25.992611766045211 ], [ 119.264595526259484, 25.992723385154083 ] ] ] } },
{ "type": "Feature", "properties": { "osm_id": "261182106", "code": 5141, "fclass": "service", "name": "洪山桥街", "ref": null, "oneway": "B", "maxspeed": 0, "layer": 0, "bridge": "F", "tunnel": "F" }, "geometry": { "type": "MultiLineString", "coordinates": [ [ [ 119.263168206659202, 26.082369195712843 ], [ 119.262779496540333, 26.0819296746016 ], [ 119.262798635887748, 26.081869760213426 ], [ 119.262903535059422, 26.081838556143921 ], [ 119.263181279543403, 26.08175586057683 ], [ 119.263465740274214, 26.081665820367643 ] ] ] } },
{ "type": "Feature", "properties": { "osm_id": "261324098", "code": 5141, "fclass": "service", "name": null, "ref": null, "oneway": "B", "maxspeed": 0, "layer": 0, "bridge": "F", "tunnel": "F" }, "geometry": { "type": "MultiLineString", "coordinates": [ [ [ 119.251099021218081, 26.104310355088867 ], [ 119.251711647002509, 26.104585313234562 ], [ 119.251739451316055, 26.104600915772966 ] ] ] } },
{ "type": "Feature", "properties": { "osm_id": "261324100", "code": 5122, "fclass": "residential", "name": null, "ref": null, "oneway": "B", "maxspeed": 0, "layer": 0, "bridge": "F", "tunnel": "F" }, "geometry": { "type": "MultiLineString", "coordinates": [ [ [ 119.262779496540333, 26.0819296746016 ], [ 119.262157760031656, 26.082262164352166 ], [ 119.261728532039001, 26.082414985060502 ], [ 119.261064235776956, 26.083066902610952 ], [ 119.261025283457286, 26.08310426248692 ], [ 119.260400062581738, 26.083704242366625 ], [ 119.260035378100696, 26.084558679744163 ], [ 119.259567157513615, 26.085522390505947 ], [ 119.259443769085024, 26.085776310206523 ] ] ] } },
{ "type": "Feature", "properties": { "osm_id": "261324699", "code": 5112, "fclass": "trunk", "name": "魁浦大桥", "ref": null, "oneway": "F", "maxspeed": 0, "layer": 1, "bridge": "T", "tunnel": "F" }, "geometry": { "type": "MultiLineString", "coordinates": [ [ [ 119.386230990331697, 26.031548933047215 ], [ 119.385370445078067, 26.030292451007565 ], [ 119.383527158002238, 26.027441508128781 ] ] ] } },
{ "type": "Feature", "properties": { "osm_id": "261325071", "code": 5132, "fclass": "trunk_link", "name": null, "ref": null, "oneway": "F", "maxspeed": 0, "layer": 0, "bridge": "F", "tunnel": "F" }, "geometry": { "type": "MultiLineString", "coordinates": [ [ [ 119.357565943560516, 26.002972948729102 ], [ 119.358190333303412, 26.003133292725572 ], [ 119.358853883092237, 26.003364301535242 ], [ 119.35942944142414, 26.003561788574086 ] ] ] } },
{ "type": "Feature", "properties": { "osm_id": "261325074", "code": 5114, "fclass": "secondary", "name": null, "ref": null, "oneway": "F", "maxspeed": 0, "layer": 0, "bridge": "F", "tunnel": "F" }, "geometry": { "type": "MultiLineString", "coordinates": [ [ [ 119.382827286785641, 26.026613873708705 ], [ 119.382731169810725, 26.026472227365026 ] ] ] } },
{ "type": "Feature", "properties": { "osm_id": "261330751", "code": 5112, "fclass": "trunk", "name": "魁浦大桥", "ref": null, "oneway": "F", "maxspeed": 0, "layer": 1, "bridge": "T", "tunnel": "F" }, "geometry": { "type": "MultiLineString", "coordinates": [ [ [ 119.383625540756398, 26.027372388656453 ], [ 119.385946634471168, 26.030838907787864 ], [ 119.386344386712722, 26.031451336889106 ] ] ] } },
{ "type": "Feature", "properties": { "osm_id": "261330752", "code": 5112, "fclass": "trunk", "name": null, "ref": null, "oneway": "F", "maxspeed": 0, "layer": 0, "bridge": "T", "tunnel": "F" }, "geometry": { "type": "MultiLineString", "coordinates": [ [ [ 119.375228825176308, 26.016094841577402 ], [ 119.374924835326567, 26.015785707038258 ], [ 119.374657748225161, 26.015528088270074 ], [ 119.374069915137312, 26.014920451542569 ], [ 119.373582414177534, 26.014387415778188 ], [ 119.373021408612644, 26.013774797656723 ], [ 119.372131468194581, 26.012865603336525 ] ] ] } },
{ "type": "Feature", "properties": { "osm_id": "261330979", "code": 5132, "fclass": "trunk_link", "name": null, "ref": null, "oneway": "F", "maxspeed": 0, "layer": 2, "bridge": "T", "tunnel": "F" }, "geometry": { "type": "MultiLineString", "coordinates": [ [ [ 119.3555990079563, 26.035254091825834 ], [ 119.355842236442996, 26.035517710069058 ], [ 119.356134326974768, 26.035761717632237 ], [ 119.356482062318378, 26.035979529195171 ], [ 119.356815620495482, 26.036137610622191 ], [ 119.357045078757579, 26.036175731976208 ], [ 119.357316422917322, 26.036125735030335 ], [ 119.357590177941944, 26.036000364921051 ], [ 119.35776268187135, 26.035886012163925 ] ] ] } },
{ "type": "Feature", "properties": { "osm_id": "261331016", "code": 5132, "fclass": "trunk_link", "name": null, "ref": null, "oneway": "F", "maxspeed": 0, "layer": 0, "bridge": "F", "tunnel": "F" }, "geometry": { "type": "MultiLineString", "coordinates": [ [ [ 119.356361623775314, 26.038116053632596 ], [ 119.356704996807792, 26.037588444745509 ], [ 119.357342089024087, 26.036611500013649 ], [ 119.357481620030029, 26.036299014427971 ], [ 119.357506389798246, 26.036075021312836 ], [ 119.357473360515542, 26.035926599303913 ], [ 119.357348883555275, 26.03579058484776 ], [ 119.357157066257486, 26.035691475531486 ], [ 119.356926465064319, 26.035706293471463 ], [ 119.356667390113657, 26.03585406829631 ], [ 119.3565970967515, 26.035943432915801 ], [ 119.356550880454037, 26.036119228308085 ] ] ] } },
{ "type": "Feature", "properties": { "osm_id": "261331025", "code": 5113, "fclass": "primary", "name": null, "ref": null, "oneway": "F", "maxspeed": 0, "layer": 0, "bridge": "F", "tunnel": "F" }, "geometry": { "type": "MultiLineString", "coordinates": [ [ [ 119.359992120560548, 26.033485053752646 ], [ 119.359001933431927, 26.034767688600343 ], [ 119.358506908341951, 26.035429433092375 ], [ 119.357508720868836, 26.03681918362253 ], [ 119.357135417972202, 26.037358804481954 ], [ 119.356854879557872, 26.037716688129841 ], [ 119.356372342780986, 26.038332267732301 ], [ 119.355921565328273, 26.038854829194303 ], [ 119.355850260399336, 26.038937432472203 ], [ 119.355669353752646, 26.039201005190129 ], [ 119.355538221315243, 26.039352272553657 ] ] ] } },
{ "type": "Feature", "properties": { "osm_id": "261331078", "code": 5132, "fclass": "trunk_link", "name": null, "ref": null, "oneway": "F", "maxspeed": 0, "layer": 2, "bridge": "T", "tunnel": "F" }, "geometry": { "type": "MultiLineString", "coordinates": [ [ [ 119.356854879557872, 26.037716688129841 ], [ 119.356674600649669, 26.038075465589003 ], [ 119.356519252831447, 26.038377276388694 ], [ 119.356482233604481, 26.038543683861135 ], [ 119.356501915894754, 26.038725115965946 ], [ 119.356608264684581, 26.038896323873427 ], [ 119.356726807390913, 26.03897072585557 ], [ 119.35687721247605, 26.039021715531298 ], [ 119.356995781225052, 26.039031075623637 ], [ 119.357132014102802, 26.039015165532543 ], [ 119.357310561807978, 26.03893779961594 ], [ 119.357405896756234, 26.038818187441692 ], [ 119.357465917817635, 26.038671073640646 ], [ 119.357471063042198, 26.038523306185169 ], [ 119.357417835756763, 26.038376441974428 ], [ 119.357307991126561, 26.038189229274636 ], [ 119.357155648002447, 26.037988735426968 ], [ 119.356969672391955, 26.037748191795689 ], [ 119.356656166453504, 26.037345710988337 ], [ 119.356160165321683, 26.036725224458667 ], [ 119.355990064735977, 26.036492903852746 ], [ 119.355775684895661, 26.036179181305144 ], [ 119.355518717098917, 26.035779201744692 ], [ 119.355431895994087, 26.03564957437175 ], [ 119.355236998537649, 26.035336052461631 ], [ 119.354985500152921, 26.034924254926359 ] ] ] } },
{ "type": "Feature", "properties": { "osm_id": "261331104", "code": 5113, "fclass": "primary", "name": null, "ref": null, "oneway": "F", "maxspeed": 0, "layer": 0, "bridge": "F", "tunnel": "F" }, "geometry": { "type": "MultiLineString", "coordinates": [ [ [ 119.355538221315243, 26.039352272553657 ], [ 119.355576667087504, 26.039206939154287 ], [ 119.355642164219773, 26.039016809778222 ], [ 119.355746897258854, 26.038865277112876 ], [ 119.355848858038968, 26.038742011145413 ], [ 119.356239507856188, 26.038270039308696 ], [ 119.356361623775314, 26.038116053632596 ], [ 119.359059020489894, 26.034478787092866 ], [ 119.359778712414013, 26.033592345159953 ], [ 119.360090605881638, 26.033124712916816 ], [ 119.360964056285226, 26.03179580168479 ], [ 119.36189165023201, 26.030445779592682 ], [ 119.36211890359138, 26.030122438664726 ], [ 119.362757602504047, 26.029158539277958 ], [ 119.363451238714418, 26.028121641307969 ], [ 119.363618339263326, 26.027769263460051 ], [ 119.363743494515674, 26.027548139893653 ], [ 119.363917913559902, 26.02723988943173 ], [ 119.364268257604948, 26.026638761354153 ], [ 119.364278426450866, 26.0266159446677 ], [ 119.364401254869691, 26.02634696019096 ], [ 119.364782179138473, 26.025460020537526 ], [ 119.36514678633479, 26.024644045888515 ], [ 119.365665204609044, 26.023790558937534 ], [ 119.366321072251566, 26.022973543028399 ], [ 119.367069810455078, 26.02235630768477 ], [ 119.367842486360104, 26.02184180893099 ], [ 119.368553412871108, 26.021518079837463 ], [ 119.369277978930867, 26.021256665262854 ], [ 119.370267059189032, 26.020988154219157 ], [ 119.371367265427708, 26.020700630841446 ], [ 119.372273597632244, 26.020490392884163 ] ] ] } },
{ "type": "Feature", "properties": { "osm_id": "261472362", "code": 5132, "fclass": "trunk_link", "name": null, "ref": null, "oneway": "F", "maxspeed": 0, "layer": 0, "bridge": "F", "tunnel": "F" }, "geometry": { "type": "MultiLineString", "coordinates": [ [ [ 119.382624312679965, 26.018514479206772 ], [ 119.381765293872689, 26.018832167574331 ], [ 119.380954445437652, 26.019081221095355 ] ] ] } },
{ "type": "Feature", "properties": { "osm_id": "261472368", "code": 5132, "fclass": "trunk_link", "name": null, "ref": null, "oneway": "F", "maxspeed": 0, "layer": 0, "bridge": "F", "tunnel": "F" }, "geometry": { "type": "MultiLineString", "coordinates": [ [ [ 119.373169196604167, 26.020275402466361 ], [ 119.373603908570828, 26.020158597042194 ], [ 119.374197044528444, 26.019911290154841 ] ] ] } },
{ "type": "Feature", "properties": { "osm_id": "261472369", "code": 5132, "fclass": "trunk_link", "name": null, "ref": null, "oneway": "F", "maxspeed": 0, "layer": 0, "bridge": "T", "tunnel": "F" }, "geometry": { "type": "MultiLineString", "coordinates": [ [ [ 119.37536266504712, 26.018749280781087 ], [ 119.375513338230292, 26.018222373579981 ], [ 119.375573802051107, 26.017852140963829 ], [ 119.375573733395527, 26.017436015706586 ], [ 119.375518741027932, 26.017132805496168 ], [ 119.375342663265286, 26.016623985479747 ], [ 119.375045631021436, 26.016132612032479 ], [ 119.374657748225161, 26.015528088270074 ] ] ] } },
{ "type": "Feature", "properties": { "osm_id": "261472375", "code": 5112, "fclass": "trunk", "name": null, "ref": null, "oneway": "F", "maxspeed": 0, "layer": 1, "bridge": "T", "tunnel": "F" }, "geometry": { "type": "MultiLineString", "coordinates": [ [ [ 119.380380814955728, 26.019246341778651 ], [ 119.379891442525022, 26.01938517464766 ], [ 119.379324995333377, 26.019537413441938 ], [ 119.378802622392058, 26.019685480854932 ], [ 119.377796240465671, 26.019898127468323 ], [ 119.377185804317634, 26.020029429272459 ], [ 119.376822841799537, 26.020081561791745 ], [ 119.3764598596713, 26.0200791227435 ], [ 119.376195770561452, 26.019984640046243 ], [ 119.375887767839828, 26.019770344688943 ], [ 119.375700729368404, 26.019558595979358 ], [ 119.375579604716592, 26.019328293698653 ], [ 119.375568566466669, 26.019050650048662 ] ] ] } },
{ "type": "Feature", "properties": { "osm_id": "261472388", "code": 5132, "fclass": "trunk_link", "name": null, "ref": null, "oneway": "F", "maxspeed": 0, "layer": 1, "bridge": "T", "tunnel": "F" }, "geometry": { "type": "MultiLineString", "coordinates": [ [ [ 119.380756449462098, 26.023257919518834 ], [ 119.380313889356742, 26.022757613019472 ], [ 119.379690333001804, 26.021937568855492 ], [ 119.379289658836527, 26.021355055417718 ], [ 119.378905340938701, 26.021030681925811 ], [ 119.378256275125096, 26.020690780333684 ], [ 119.377706281710445, 26.020521217951504 ], [ 119.376991232875639, 26.020298726983434 ], [ 119.37636426221593, 26.020196913723659 ], [ 119.376083242709797, 26.020182536858126 ], [ 119.375703501345157, 26.020191646960576 ], [ 119.375146470189179, 26.020292615567744 ] ] ] } },
{ "type": "Feature", "properties": { "osm_id": "261472402", "code": 5132, "fclass": "trunk_link", "name": null, "ref": null, "oneway": "F", "maxspeed": 0, "layer": 1, "bridge": "T", "tunnel": "F" }, "geometry": { "type": "MultiLineString", "coordinates": [ [ [ 119.375835194761933, 26.016559693767888 ], [ 119.376611006396587, 26.017170580252582 ], [ 119.377107985022903, 26.017663697729276 ], [ 119.377232654475492, 26.01778743367753 ], [ 119.377903660057044, 26.018340800676913 ], [ 119.378091154383085, 26.018468690327186 ], [ 119.378629703738852, 26.018835866097795 ] ] ] } },
{ "type": "Feature", "properties": { "osm_id": "261472405", "code": 5132, "fclass": "trunk_link", "name": null, "ref": null, "oneway": "F", "maxspeed": 0, "layer": 1, "bridge": "T", "tunnel": "F" }, "geometry": { "type": "MultiLineString", "coordinates": [ [ [ 119.377107985022903, 26.017663697729276 ], [ 119.377601155529831, 26.018022714335096 ], [ 119.378247989984004, 26.018374305689434 ], [ 119.378373247426467, 26.018439279473771 ] ] ] } },
{ "type": "Feature", "properties": { "osm_id": "261472409", "code": 5132, "fclass": "trunk_link", "name": null, "ref": null, "oneway": "F", "maxspeed": 0, "layer": 0, "bridge": "T", "tunnel": "F" }, "geometry": { "type": "MultiLineString", "coordinates": [ [ [ 119.377156092429558, 26.018435060728834 ], [ 119.376951146562917, 26.018321894195573 ], [ 119.376718285788868, 26.018245836742953 ], [ 119.376504080471861, 26.018216323921894 ], [ 119.376229258324742, 26.018265331669362 ], [ 119.376038411414385, 26.018370500834013 ], [ 119.375880080687054, 26.018509905551095 ], [ 119.375803316437725, 26.01861538322725 ], [ 119.37574490671058, 26.018743417760575 ], [ 119.375713220754804, 26.018858801468415 ], [ 119.375712153359828, 26.01898579732422 ], [ 119.375722056313577, 26.019112415571279 ], [ 119.375768666323523, 26.019271056036747 ], [ 119.375845987393546, 26.019410930331972 ], [ 119.375916713978796, 26.019499504442653 ], [ 119.376021241656375, 26.019569374659454 ], [ 119.376153387265362, 26.019621215319624 ] ] ] } },
{ "type": "Feature", "properties": { "osm_id": "261472428", "code": 5112, "fclass": "trunk", "name": null, "ref": null, "oneway": "F", "maxspeed": 0, "layer": 1, "bridge": "T", "tunnel": "F" }, "geometry": { "type": "MultiLineString", "coordinates": [ [ [ 119.352738760938465, 25.985262135763382 ], [ 119.352635132362877, 25.986183604855078 ], [ 119.352552467720827, 25.98673097955411 ], [ 119.352364086592772, 25.988077750276094 ], [ 119.352217223601386, 25.988900727982614 ], [ 119.351996092775053, 25.990068787768191 ], [ 119.35179090521865, 25.99098772842785 ], [ 119.351537581671877, 25.992019987589977 ], [ 119.351139957470465, 25.993490503874316 ], [ 119.350726447259476, 25.994578220034153 ], [ 119.350275857672841, 25.99582845894486 ], [ 119.349882433933175, 25.996818515798751 ], [ 119.349657907264586, 25.997417875756142 ], [ 119.348372532514702, 26.00089712983393 ], [ 119.347948157432214, 26.001901832322893 ], [ 119.34785056377919, 26.002133729223882 ], [ 119.347738147873329, 26.002362193600607 ], [ 119.347475142275599, 26.002831943372314 ], [ 119.347062878945806, 26.00346456436268 ] ] ] } },
{ "type": "Feature", "properties": { "osm_id": "261472556", "code": 5132, "fclass": "trunk_link", "name": null, "ref": null, "oneway": "F", "maxspeed": 0, "layer": 1, "bridge": "T", "tunnel": "F" }, "geometry": { "type": "MultiLineString", "coordinates": [ [ [ 119.352738760938465, 25.985262135763382 ], [ 119.352769437428933, 25.985622451898472 ], [ 119.352770781434188, 25.986000123262947 ], [ 119.352701688621707, 25.986693761615193 ], [ 119.352669239105055, 25.986939089832592 ], [ 119.352583378197039, 25.987589045640757 ], [ 119.352430809845075, 25.988418244516449 ], [ 119.352224185942831, 25.989594058582895 ], [ 119.351973417062993, 25.990791581920725 ], [ 119.351848749234819, 25.991319435092485 ], [ 119.351781744556064, 25.991603017680973 ], [ 119.351437959277888, 25.992861481093318 ], [ 119.351276487787899, 25.993362586782816 ], [ 119.351128664027271, 25.993821641008992 ], [ 119.35047106583292, 25.995579265160746 ], [ 119.349931334298589, 25.997021691289639 ], [ 119.349734532958607, 25.99764006248154 ], [ 119.34965379075274, 25.99796878241014 ] ] ] } },
{ "type": "Feature", "properties": { "osm_id": "261472557", "code": 5132, "fclass": "trunk_link", "name": null, "ref": null, "oneway": "F", "maxspeed": 0, "layer": 0, "bridge": "F", "tunnel": "F" }, "geometry": { "type": "MultiLineString", "coordinates": [ [ [ 119.342510233192087, 25.998148213192216 ], [ 119.344001506092226, 25.998472548043733 ], [ 119.344629704158422, 25.998619229116038 ], [ 119.345358116680174, 25.998652057576567 ], [ 119.34582381299191, 25.998636605948729 ] ] ] } },
{ "type": "Feature", "properties": { "osm_id": "261473157", "code": 5112, "fclass": "trunk", "name": null, "ref": null, "oneway": "F", "maxspeed": 0, "layer": 1, "bridge": "T", "tunnel": "F" }, "geometry": { "type": "MultiLineString", "coordinates": [ [ [ 119.353561964613903, 25.978563020572491 ], [ 119.352738760938465, 25.985262135763382 ] ] ] } },
{ "type": "Feature", "properties": { "osm_id": "261474764", "code": 5112, "fclass": "trunk", "name": null, "ref": null, "oneway": "F", "maxspeed": 0, "layer": 0, "bridge": "F", "tunnel": "F" }, "geometry": { "type": "MultiLineString", "coordinates": [ [ [ 119.239967343441919, 26.071803265055351 ], [ 119.239834460617828, 26.072729782420048 ], [ 119.239574767143381, 26.074167469663163 ], [ 119.239444190385072, 26.075471480645287 ], [ 119.239407737334318, 26.075698032515064 ], [ 119.239332054010418, 26.076709930989388 ], [ 119.23931560083571, 26.077935514876678 ], [ 119.239417770760909, 26.080456549775811 ], [ 119.239414865319119, 26.081063880720997 ], [ 119.239452708032317, 26.082413008419437 ], [ 119.239421136776727, 26.083950218970827 ], [ 119.239363675231118, 26.084661955927373 ], [ 119.239195355243609, 26.085419162540468 ], [ 119.23888780295475, 26.086350086880952 ], [ 119.238792695385129, 26.086632076115823 ], [ 119.238566255242105, 26.087062509260036 ], [ 119.237792153460376, 26.088533904638751 ], [ 119.237544700050833, 26.088988306353134 ], [ 119.237214702346037, 26.089593875380849 ] ], [ [ 119.234893557217518, 26.098240486981584 ], [ 119.235013564711039, 26.098569128955596 ], [ 119.23552943420799, 26.099400985481978 ], [ 119.236107578393288, 26.100104395770469 ], [ 119.236856025322908, 26.100705271038791 ], [ 119.237863075361261, 26.101267232229578 ], [ 119.23999192579555, 26.102181206551034 ], [ 119.241225143074701, 26.102700170343514 ], [ 119.242532424610133, 26.103398596780394 ], [ 119.243377895071205, 26.104057689349681 ], [ 119.243979448080452, 26.104638834323701 ], [ 119.244674700589925, 26.10551892639479 ], [ 119.245197971910159, 26.106449585563571 ] ] ] } },
{ "type": "Feature", "properties": { "osm_id": "261474765", "code": 5112, "fclass": "trunk", "name": "淮安大桥", "ref": null, "oneway": "F", "maxspeed": 0, "layer": 1, "bridge": "T", "tunnel": "F" }, "geometry": { "type": "MultiLineString", "coordinates": [ [ [ 119.245197971910159, 26.106449585563571 ], [ 119.24537026938107, 26.107039967043399 ] ] ] } },
{ "type": "Feature", "properties": { "osm_id": "261474766", "code": 5112, "fclass": "trunk", "name": null, "ref": null, "oneway": "F", "maxspeed": 0, "layer": 0, "bridge": "F", "tunnel": "F" }, "geometry": { "type": "MultiLineString", "coordinates": [ [ [ 119.245075358025886, 26.106574144437371 ], [ 119.244762787936907, 26.105995809802913 ], [ 119.244440162101768, 26.105510308872407 ], [ 119.243944725767349, 26.10480909323827 ], [ 119.243453098342513, 26.104267950646062 ], [ 119.242857076616204, 26.103808485971761 ], [ 119.242331856421501, 26.103442911903205 ], [ 119.241087268611224, 26.102792399242514 ], [ 119.239737998030591, 26.102213816631441 ], [ 119.23791624475399, 26.101436098747609 ], [ 119.237192227152335, 26.101070644099327 ], [ 119.236700642237011, 26.100780558170786 ], [ 119.235940450638282, 26.100138829073757 ], [ 119.235342686923516, 26.099392898490205 ], [ 119.234879099709516, 26.098623039669043 ], [ 119.234809819765971, 26.098438739159157 ] ], [ [ 119.237291893621574, 26.089127671619096 ], [ 119.23881593639743, 26.086160383681044 ], [ 119.239050483374498, 26.085355267192686 ], [ 119.239213743412535, 26.08454172869595 ], [ 119.239268660508586, 26.082732175340517 ], [ 119.239197002975629, 26.079339458242618 ], [ 119.239135536431249, 26.076662351170945 ], [ 119.239173076812335, 26.076000397809931 ], [ 119.239558917334733, 26.073569981407712 ], [ 119.239866381452202, 26.071725373225743 ] ] ] } },
{ "type": "Feature", "properties": { "osm_id": "261475131", "code": 5114, "fclass": "secondary", "name": null, "ref": null, "oneway": "F", "maxspeed": 0, "layer": 1, "bridge": "T", "tunnel": "F" }, "geometry": { "type": "MultiLineString", "coordinates": [ [ [ 119.240481446975025, 26.081985184604495 ], [ 119.24046728381775, 26.082042776212695 ], [ 119.240076138850043, 26.082963368899474 ], [ 119.239876675225759, 26.083520390862876 ], [ 119.239623472750196, 26.084373621887156 ], [ 119.239583470290867, 26.084489492204224 ] ] ] } },
{ "type": "Feature", "properties": { "osm_id": "261475133", "code": 5134, "fclass": "secondary_link", "name": null, "ref": null, "oneway": "F", "maxspeed": 0, "layer": 1, "bridge": "T", "tunnel": "F" }, "geometry": { "type": "MultiLineString", "coordinates": [ [ [ 119.240481446975025, 26.081985184604495 ], [ 119.240078923051769, 26.082643437702583 ], [ 119.23979286740267, 26.082903309129975 ], [ 119.239569745441671, 26.082938603967634 ], [ 119.239389178217053, 26.082940925349519 ], [ 119.239196269898429, 26.08287539114389 ], [ 119.23901771432034, 26.082784857441084 ], [ 119.238911223501489, 26.082637145590859 ], [ 119.238864559399474, 26.08236595742709 ], [ 119.238837730478465, 26.082067496941939 ], [ 119.238853555141844, 26.081751793167715 ], [ 119.238837886605097, 26.081418072992449 ], [ 119.238830092702017, 26.081048859565275 ], [ 119.2388380358624, 26.080690500902083 ], [ 119.23881050330381, 26.080274912413188 ], [ 119.238755456125716, 26.079855540211767 ], [ 119.238731804519887, 26.07933356519132 ], [ 119.238747691908287, 26.078939706512518 ], [ 119.238759471347109, 26.07871978243039 ], [ 119.238885678523673, 26.078146095454951 ], [ 119.238944795012713, 26.077653355422648 ], [ 119.23899602458944, 26.077309630624729 ] ] ] } },
{ "type": "Feature", "properties": { "osm_id": "261475135", "code": 5114, "fclass": "secondary", "name": null, "ref": null, "oneway": "F", "maxspeed": 0, "layer": 0, "bridge": "F", "tunnel": "F" }, "geometry": { "type": "MultiLineString", "coordinates": [ [ [ 119.23881593639743, 26.086160383681044 ], [ 119.238838642879088, 26.085517015987985 ], [ 119.238892750129381, 26.085297349713791 ], [ 119.239010938144773, 26.08481765907905 ], [ 119.23911078924624, 26.084027816344161 ], [ 119.239156389158396, 26.083261876862306 ], [ 119.239104300231787, 26.082117668074478 ] ] ] } },
{ "type": "Feature", "properties": { "osm_id": "261475139", "code": 5134, "fclass": "secondary_link", "name": null, "ref": null, "oneway": "F", "maxspeed": 0, "layer": 0, "bridge": "F", "tunnel": "F" }, "geometry": { "type": "MultiLineString", "coordinates": [ [ [ 119.239407737334318, 26.075698032515064 ], [ 119.239428916092052, 26.076749756556534 ], [ 119.239435298276035, 26.077174937081601 ], [ 119.23943798787225, 26.077353344547326 ] ] ] } },
{ "type": "Feature", "properties": { "osm_id": "262310738", "code": 5142, "fclass": "track", "name": null, "ref": null, "oneway": "B", "maxspeed": 0, "layer": 0, "bridge": "F", "tunnel": "F" }, "geometry": { "type": "MultiLineString", "coordinates": [ [ [ 119.263847412155513, 26.0807634389128 ], [ 119.263772910337977, 26.080808695449988 ], [ 119.263146234373878, 26.081185449465192 ], [ 119.262859209035895, 26.081370003613962 ], [ 119.262792244853031, 26.081489421172279 ], [ 119.262820893124854, 26.081675298828078 ] ] ] } },
{ "type": "Feature", "properties": { "osm_id": "262310739", "code": 5142, "fclass": "track", "name": null, "ref": null, "oneway": "B", "maxspeed": 0, "layer": 0, "bridge": "F", "tunnel": "F" }, "geometry": { "type": "MultiLineString", "coordinates": [ [ [ 119.262820893124854, 26.081675298828078 ], [ 119.262897526630908, 26.081530072143202 ], [ 119.263098375958606, 26.081400144098101 ], [ 119.263438011382434, 26.081199311834862 ], [ 119.263744109006012, 26.081007688503874 ] ] ] } },
{ "type": "Feature", "properties": { "osm_id": "262310740", "code": 5155, "fclass": "steps", "name": null, "ref": null, "oneway": "B", "maxspeed": 0, "layer": 0, "bridge": "F", "tunnel": "F" }, "geometry": { "type": "MultiLineString", "coordinates": [ [ [ 119.262820893124854, 26.081675298828078 ], [ 119.262903535059422, 26.081838556143921 ] ] ] } },
{ "type": "Feature", "properties": { "osm_id": "262310991", "code": 5153, "fclass": "footway", "name": null, "ref": null, "oneway": "B", "maxspeed": 0, "layer": 0, "bridge": "F", "tunnel": "F" }, "geometry": { "type": "MultiLineString", "coordinates": [ [ [ 119.263639659326927, 26.081254640304685 ], [ 119.263247086446896, 26.081479328618968 ], [ 119.263116771557236, 26.081558756786716 ] ] ] } },
{ "type": "Feature", "properties": { "osm_id": "262314555", "code": 5132, "fclass": "trunk_link", "name": null, "ref": null, "oneway": "F", "maxspeed": 0, "layer": 0, "bridge": "F", "tunnel": "F" }, "geometry": { "type": "MultiLineString", "coordinates": [ [ [ 119.24238923472744, 26.052029895166928 ], [ 119.24230794079763, 26.052404449686186 ], [ 119.242244889560212, 26.052988446326889 ], [ 119.24228907531986, 26.053530963646068 ], [ 119.242538259827782, 26.05407358471383 ], [ 119.242661640078552, 26.054233448810127 ] ] ] } },
{ "type": "Feature", "properties": { "osm_id": "262314571", "code": 5132, "fclass": "trunk_link", "name": null, "ref": null, "oneway": "F", "maxspeed": 0, "layer": 0, "bridge": "F", "tunnel": "F" }, "geometry": { "type": "MultiLineString", "coordinates": [ [ [ 119.266268626412867, 26.017319547807094 ], [ 119.266809237186521, 26.016887535238681 ], [ 119.267061574389615, 26.016688375628021 ] ] ] } },
{ "type": "Feature", "properties": { "osm_id": "262314908", "code": 5132, "fclass": "trunk_link", "name": null, "ref": null, "oneway": "F", "maxspeed": 0, "layer": 0, "bridge": "F", "tunnel": "F" }, "geometry": { "type": "MultiLineString", "coordinates": [ [ [ 119.263941577186344, 25.992126332397714 ], [ 119.264174971831267, 25.992278676357227 ], [ 119.264383939460387, 25.992346551485785 ], [ 119.264519234962108, 25.992355588437363 ], [ 119.264661838128859, 25.992329175862512 ], [ 119.264782435951844, 25.992289189006581 ], [ 119.264908624746155, 25.992239001531576 ] ] ] } },
{ "type": "Feature", "properties": { "osm_id": "262314909", "code": 5132, "fclass": "trunk_link", "name": null, "ref": null, "oneway": "F", "maxspeed": 0, "layer": 0, "bridge": "F", "tunnel": "F" }, "geometry": { "type": "MultiLineString", "coordinates": [ [ [ 119.264028665105528, 25.993005085747811 ], [ 119.264146094265882, 25.992819198920216 ], [ 119.264173632587301, 25.992662016785367 ], [ 119.264136011094138, 25.992506796834579 ], [ 119.263998418877577, 25.992288484870571 ] ] ] } },
{ "type": "Feature", "properties": { "osm_id": "264551409", "code": 5132, "fclass": "trunk_link", "name": null, "ref": null, "oneway": "F", "maxspeed": 0, "layer": 0, "bridge": "T", "tunnel": "F" }, "geometry": { "type": "MultiLineString", "coordinates": [ [ [ 119.348087424368529, 25.999932738376209 ], [ 119.347534385282799, 25.999842498249322 ], [ 119.347265299574914, 25.999877441553519 ], [ 119.346998530556348, 26.00001937058488 ], [ 119.346848717266184, 26.000230857088063 ], [ 119.346780766765249, 26.000421551799057 ], [ 119.346808691958131, 26.000616646902614 ], [ 119.346846106978987, 26.000700556732824 ], [ 119.346895141802975, 26.000786691744658 ], [ 119.346986339521195, 26.000893807692385 ], [ 119.347100884111882, 26.000990496618812 ], [ 119.347273956177617, 26.001043384381848 ], [ 119.347456369233981, 26.001045969152642 ], [ 119.347624766106478, 26.001025464621609 ], [ 119.347837651449112, 26.000969455712017 ], [ 119.347996768612845, 26.000871448051331 ], [ 119.348168069913598, 26.000663499164126 ] ] ] } },
{ "type": "Feature", "properties": { "osm_id": "267013182", "code": 5114, "fclass": "secondary", "name": null, "ref": null, "oneway": "F", "maxspeed": 0, "layer": 0, "bridge": "F", "tunnel": "F" }, "geometry": { "type": "MultiLineString", "coordinates": [ [ [ 119.410635555170458, 25.976334557369245 ], [ 119.412252763878868, 25.975986262149789 ], [ 119.413114114588822, 25.975953241788801 ], [ 119.4139030234697, 25.976121050444846 ], [ 119.414716045581841, 25.976424058457045 ], [ 119.415232770127318, 25.976793917718162 ], [ 119.415766561810031, 25.977274580269036 ], [ 119.417154126888079, 25.979106854178657 ], [ 119.41825270746827, 25.980529433850133 ], [ 119.41869027038868, 25.980920160081681 ], [ 119.419251925475322, 25.981278388275868 ], [ 119.421227281499071, 25.981851653405268 ], [ 119.422679167906537, 25.982247845811219 ] ] ] } },
{ "type": "Feature", "properties": { "osm_id": "267013183", "code": 5114, "fclass": "secondary", "name": null, "ref": null, "oneway": "F", "maxspeed": 0, "layer": 0, "bridge": "F", "tunnel": "F" }, "geometry": { "type": "MultiLineString", "coordinates": [ [ [ 119.422301876225148, 25.982277823655028 ], [ 119.420578029511617, 25.981813142250271 ], [ 119.419192738270709, 25.981356718986834 ], [ 119.41863718935177, 25.981009084582585 ], [ 119.418169419523792, 25.980568416728161 ], [ 119.41706393939333, 25.979146227723788 ], [ 119.415656629320054, 25.977353980557606 ], [ 119.415135543291044, 25.976899435935728 ], [ 119.414599677359462, 25.976558354506295 ], [ 119.413829907290662, 25.97627553457929 ], [ 119.413064997434205, 25.976153978217855 ], [ 119.412275627051926, 25.976184860246956 ], [ 119.411486235155792, 25.976359506914431 ], [ 119.410697025649128, 25.976550921789226 ] ] ] } },
{ "type": "Feature", "properties": { "osm_id": "267013187", "code": 5132, "fclass": "trunk_link", "name": null, "ref": null, "oneway": "F", "maxspeed": 0, "layer": 2, "bridge": "T", "tunnel": "F" }, "geometry": { "type": "MultiLineString", "coordinates": [ [ [ 119.393986902764837, 25.987007407913364 ], [ 119.39384362342625, 25.988211272661669 ], [ 119.393710596895588, 25.988924187475593 ], [ 119.393663817113122, 25.989208051112442 ], [ 119.393700345560518, 25.989424713951255 ], [ 119.393839909427001, 25.989613876838359 ], [ 119.39405060120346, 25.989744344011836 ], [ 119.394604342478985, 25.98992739471317 ] ] ] } },
{ "type": "Feature", "properties": { "osm_id": "267013191", "code": 5114, "fclass": "secondary", "name": null, "ref": null, "oneway": "F", "maxspeed": 0, "layer": -1, "bridge": "F", "tunnel": "T" }, "geometry": { "type": "MultiLineString", "coordinates": [ [ [ 119.404147296230875, 25.977967832136585 ], [ 119.405500941272848, 25.97784778981034 ], [ 119.407265816829124, 25.977424802882073 ], [ 119.410635555170458, 25.976334557369245 ] ] ] } },
{ "type": "Feature", "properties": { "osm_id": "267013193", "code": 5114, "fclass": "secondary", "name": null, "ref": null, "oneway": "F", "maxspeed": 0, "layer": -1, "bridge": "F", "tunnel": "T" }, "geometry": { "type": "MultiLineString", "coordinates": [ [ [ 119.410697025649128, 25.976550921789226 ], [ 119.407306930820795, 25.977655975705719 ], [ 119.405520253391032, 25.978066321094225 ], [ 119.404120233516863, 25.978167583796115 ] ] ] } },
{ "type": "Feature", "properties": { "osm_id": "267013195", "code": 5132, "fclass": "trunk_link", "name": null, "ref": null, "oneway": "F", "maxspeed": 0, "layer": 0, "bridge": "F", "tunnel": "F" }, "geometry": { "type": "MultiLineString", "coordinates": [ [ [ 119.399540015877079, 25.97355647323122 ], [ 119.399432997994253, 25.973869425995996 ], [ 119.399388336264593, 25.974016271633118 ], [ 119.399361285385424, 25.974122980241599 ], [ 119.399364632874537, 25.97432103554566 ], [ 119.399514008736432, 25.974540343602484 ] ] ] } },
{ "type": "Feature", "properties": { "osm_id": "267013196", "code": 5115, "fclass": "tertiary", "name": "胪雷路", "ref": null, "oneway": "F", "maxspeed": 0, "layer": 0, "bridge": "F", "tunnel": "F" }, "geometry": { "type": "MultiLineString", "coordinates": [ [ [ 119.391216692359635, 26.000673084515864 ], [ 119.391987497726745, 25.996707410144626 ], [ 119.392104514263536, 25.996141708374985 ] ] ] } },
{ "type": "Feature", "properties": { "osm_id": "267013198", "code": 5132, "fclass": "trunk_link", "name": null, "ref": null, "oneway": "F", "maxspeed": 0, "layer": 0, "bridge": "F", "tunnel": "F" }, "geometry": { "type": "MultiLineString", "coordinates": [ [ [ 119.399475802236793, 25.974731900814682 ], [ 119.399095558093734, 25.974542017745797 ], [ 119.398929071921884, 25.974506458570804 ], [ 119.398783434901091, 25.974511504444717 ], [ 119.398644779904131, 25.974533572147799 ], [ 119.398555967724491, 25.974556329929957 ], [ 119.39818297254466, 25.97462155762895 ] ] ] } },
{ "type": "Feature", "properties": { "osm_id": "267013200", "code": 5132, "fclass": "trunk_link", "name": "胪雷路", "ref": null, "oneway": "F", "maxspeed": 0, "layer": 1, "bridge": "T", "tunnel": "F" }, "geometry": { "type": "MultiLineString", "coordinates": [ [ [ 119.389968833971935, 25.986762997262801 ], [ 119.390254999426531, 25.986747251327206 ] ] ] } },
{ "type": "Feature", "properties": { "osm_id": "267013201", "code": 5114, "fclass": "secondary", "name": null, "ref": null, "oneway": "F", "maxspeed": 0, "layer": 0, "bridge": "F", "tunnel": "F" }, "geometry": { "type": "MultiLineString", "coordinates": [ [ [ 119.404120233516863, 25.978167583796115 ], [ 119.403536214864985, 25.978080323611771 ], [ 119.40311453859286, 25.97791659832599 ], [ 119.402654914619006, 25.977630942918552 ], [ 119.402332344490929, 25.977339503622705 ], [ 119.401635308844817, 25.97672786763686 ], [ 119.399475802236793, 25.974731900814682 ], [ 119.39889446956694, 25.974297566171032 ], [ 119.398763501552409, 25.974189421292383 ] ] ] } },
{ "type": "Feature", "properties": { "osm_id": "267013203", "code": 5114, "fclass": "secondary", "name": null, "ref": null, "oneway": "F", "maxspeed": 0, "layer": 0, "bridge": "F", "tunnel": "F" }, "geometry": { "type": "MultiLineString", "coordinates": [ [ [ 119.398909518923176, 25.974075873940908 ], [ 119.399043088829671, 25.974182022502493 ], [ 119.399514008736432, 25.974540343602484 ], [ 119.39992609802141, 25.974922427319004 ], [ 119.401821073824124, 25.976613413500125 ], [ 119.402445293799062, 25.977201225295754 ], [ 119.402823341664998, 25.977492851077525 ], [ 119.403211951003456, 25.977731416834306 ], [ 119.403628339485621, 25.97789188677649 ], [ 119.404147296230875, 25.977967832136585 ] ] ] } },
{ "type": "Feature", "properties": { "osm_id": "268824400", "code": 5121, "fclass": "unclassified", "name": "金山路", "ref": null, "oneway": "B", "maxspeed": 0, "layer": 0, "bridge": "F", "tunnel": "F" }, "geometry": { "type": "MultiLineString", "coordinates": [ [ [ 119.253712039984961, 26.090606011688816 ], [ 119.251801625482173, 26.090610466301019 ], [ 119.251000782244816, 26.090598739200274 ], [ 119.250635898567225, 26.090593423840684 ], [ 119.250004488363203, 26.090582432140035 ], [ 119.24934873003599, 26.090636620468199 ], [ 119.248862868536264, 26.090763680325992 ], [ 119.248611844125122, 26.090941819500475 ], [ 119.2482718451311, 26.090899685869882 ], [ 119.246826808279991, 26.090635418672854 ], [ 119.246551695597347, 26.090599496325588 ], [ 119.246356936054113, 26.09056926462538 ], [ 119.245389714199717, 26.090346877430804 ], [ 119.244974973226604, 26.09026673240189 ], [ 119.244936135674749, 26.090261660258399 ], [ 119.244854979424105, 26.090243573652028 ], [ 119.24367429095058, 26.090016045159523 ], [ 119.243138674938947, 26.089913107877589 ], [ 119.242793168083068, 26.089846977227651 ], [ 119.241085660370032, 26.089521730268959 ], [ 119.240493301300546, 26.089410822706348 ], [ 119.238039489991053, 26.08897054422226 ], [ 119.237774392411879, 26.088918828576094 ] ] ] } },
{ "type": "Feature", "properties": { "osm_id": "268824413", "code": 5121, "fclass": "unclassified", "name": "西芹路", "ref": null, "oneway": "B", "maxspeed": 0, "layer": 0, "bridge": "F", "tunnel": "F" }, "geometry": { "type": "MultiLineString", "coordinates": [ [ [ 119.242793168083068, 26.089846977227651 ], [ 119.243419996767926, 26.086972706490947 ] ] ] } },
{ "type": "Feature", "properties": { "osm_id": "268824419", "code": 5121, "fclass": "unclassified", "name": "同安路", "ref": null, "oneway": "B", "maxspeed": 0, "layer": 0, "bridge": "F", "tunnel": "F" }, "geometry": { "type": "MultiLineString", "coordinates": [ [ [ 119.241155107313048, 26.086541030289798 ], [ 119.241468234556592, 26.085190843309931 ], [ 119.241630399723405, 26.084491309672554 ] ] ] } },
{ "type": "Feature", "properties": { "osm_id": "268824420", "code": 5121, "fclass": "unclassified", "name": "梅峰路", "ref": null, "oneway": "B", "maxspeed": 0, "layer": 0, "bridge": "F", "tunnel": "F" }, "geometry": { "type": "MultiLineString", "coordinates": [ [ [ 119.245294594368701, 26.083609878583342 ], [ 119.244774464018775, 26.08351381041815 ], [ 119.244112886556692, 26.083399989924455 ], [ 119.243969498445708, 26.08329022621027 ], [ 119.242582695159214, 26.082896236439122 ] ] ] } },
{ "type": "Feature", "properties": { "osm_id": "268832468", "code": 5121, "fclass": "unclassified", "name": "荆东路", "ref": null, "oneway": "B", "maxspeed": 0, "layer": 0, "bridge": "F", "tunnel": "F" }, "geometry": { "type": "MultiLineString", "coordinates": [ [ [ 119.246551695597347, 26.090599496325588 ], [ 119.246417258172897, 26.091218484176277 ], [ 119.246109449713458, 26.09266740379443 ], [ 119.246093865382676, 26.09273650549823 ] ] ] } },
{ "type": "Feature", "properties": { "osm_id": "269463853", "code": 5113, "fclass": "primary", "name": "建平路", "ref": null, "oneway": "F", "maxspeed": 0, "layer": 1, "bridge": "T", "tunnel": "F" }, "geometry": { "type": "MultiLineString", "coordinates": [ [ [ 119.24581959208686, 26.05633192197179 ], [ 119.243765651787953, 26.056361756033507 ], [ 119.241643049051135, 26.056373176150959 ], [ 119.241511646576328, 26.056373924062267 ], [ 119.240487654538924, 26.056380691639813 ], [ 119.23858979927185, 26.056432999587791 ], [ 119.237995494931681, 26.056432173153926 ], [ 119.237364160108086, 26.056431606576812 ], [ 119.237115609769873, 26.056434945665131 ] ] ] } },
{ "type": "Feature", "properties": { "osm_id": "269835291", "code": 5141, "fclass": "service", "name": null, "ref": null, "oneway": "B", "maxspeed": 0, "layer": 0, "bridge": "F", "tunnel": "F" }, "geometry": { "type": "MultiLineString", "coordinates": [ [ [ 119.34078141325088, 25.997477453150236 ], [ 119.340798652188425, 25.997364987415263 ], [ 119.340759688094977, 25.9972880978093 ], [ 119.34071530128999, 25.997218423686942 ], [ 119.340632980935212, 25.997166080672411 ], [ 119.340409191652753, 25.997133187893709 ], [ 119.339939416650651, 25.99705784879011 ], [ 119.339048246022287, 25.996852269680179 ], [ 119.338732435089568, 25.996723094081403 ], [ 119.338597949137053, 25.996603454813055 ], [ 119.33827044014923, 25.996511144486245 ], [ 119.33817109642564, 25.996359874983348 ], [ 119.338323362604868, 25.99609199735513 ], [ 119.339265418713268, 25.995934948660238 ], [ 119.340277431345385, 25.995773216698929 ], [ 119.341839067735251, 25.99549561322301 ], [ 119.342944125925953, 25.995299594878805 ], [ 119.343587226413277, 25.99515736739804 ], [ 119.344849890011744, 25.994654199789196 ], [ 119.345533706982252, 25.99428289763091 ], [ 119.345814460835413, 25.993969058934201 ], [ 119.345867090245648, 25.993709250589436 ], [ 119.34592585882244, 25.993419479509804 ], [ 119.345961402300944, 25.992875008197423 ], [ 119.345932637676157, 25.992424672261848 ], [ 119.345787000917369, 25.991900965935308 ], [ 119.345629589293367, 25.991544820113948 ], [ 119.345524574581248, 25.991424331889071 ], [ 119.345361122123336, 25.991314202439533 ], [ 119.344462148752243, 25.990361119501323 ], [ 119.344351142467076, 25.990298301166291 ] ] ] } },
{ "type": "Feature", "properties": { "osm_id": "269835294", "code": 5141, "fclass": "service", "name": null, "ref": null, "oneway": "B", "maxspeed": 0, "layer": 0, "bridge": "F", "tunnel": "F" }, "geometry": { "type": "MultiLineString", "coordinates": [ [ [ 119.334630886422076, 25.996245314500793 ], [ 119.335010463016644, 25.996425179958155 ], [ 119.335150816816807, 25.996602005522476 ], [ 119.335285323359372, 25.9968050740883 ], [ 119.335419929235968, 25.996877171541804 ], [ 119.335695117862585, 25.996812045468431 ], [ 119.336058037352274, 25.99676207391062 ], [ 119.337527457864439, 25.996290720180063 ], [ 119.338323362604868, 25.99609199735513 ] ] ] } },
{ "type": "Feature", "properties": { "osm_id": "269835539", "code": 5141, "fclass": "service", "name": null, "ref": null, "oneway": "B", "maxspeed": 0, "layer": 0, "bridge": "F", "tunnel": "F" }, "geometry": { "type": "MultiLineString", "coordinates": [ [ [ 119.345867090245648, 25.993709250589436 ], [ 119.346069922418664, 25.993569238018669 ], [ 119.346583231724154, 25.993445993415957 ], [ 119.347096589675999, 25.993315612695195 ], [ 119.347854115150611, 25.993273948401104 ], [ 119.348375208307033, 25.993297596043217 ], [ 119.348709185378709, 25.993196657793082 ], [ 119.349246965199654, 25.992687784828888 ], [ 119.349491451220359, 25.992491686074171 ], [ 119.349605656817815, 25.992192897708506 ], [ 119.350118921311946, 25.991786569248987 ], [ 119.350351464495105, 25.991575323102364 ], [ 119.350625992558861, 25.991304625144583 ], [ 119.350743295833965, 25.990656192239616 ], [ 119.350732115507284, 25.990074945322863 ], [ 119.350610119343827, 25.989503541964059 ], [ 119.350476313929619, 25.989036792770907 ], [ 119.350517878547421, 25.988262124656082 ], [ 119.350407473544308, 25.987716989861031 ], [ 119.349964408452266, 25.987264407772287 ], [ 119.349509428300706, 25.986979407482583 ], [ 119.349001836106126, 25.986689187107132 ], [ 119.348593140856849, 25.98670841393827 ] ] ] } },
{ "type": "Feature", "properties": { "osm_id": "269835680", "code": 5114, "fclass": "secondary", "name": null, "ref": null, "oneway": "F", "maxspeed": 0, "layer": 1, "bridge": "F", "tunnel": "F" }, "geometry": { "type": "MultiLineString", "coordinates": [ [ [ 119.289064482504898, 26.002142821836912 ], [ 119.289439057406057, 26.001872290694894 ], [ 119.289788530112929, 26.00159439213412 ], [ 119.290245866581671, 26.00126733795582 ], [ 119.290801218889968, 26.000839667070885 ], [ 119.291453039271076, 26.000293652595378 ] ] ] } },
{ "type": "Feature", "properties": { "osm_id": "269835681", "code": 5112, "fclass": "trunk", "name": null, "ref": null, "oneway": "F", "maxspeed": 0, "layer": 1, "bridge": "T", "tunnel": "F" }, "geometry": { "type": "MultiLineString", "coordinates": [ [ [ 119.288816887175514, 26.002491393650473 ], [ 119.289259765741363, 26.002188457418765 ] ] ] } },
{ "type": "Feature", "properties": { "osm_id": "269835823", "code": 5132, "fclass": "trunk_link", "name": null, "ref": null, "oneway": "F", "maxspeed": 0, "layer": 0, "bridge": "F", "tunnel": "F" }, "geometry": { "type": "MultiLineString", "coordinates": [ [ [ 119.323546452904864, 25.99466637475112 ], [ 119.322832215647267, 25.994677920146199 ], [ 119.321955362578066, 25.994642197388515 ], [ 119.321273781835899, 25.994621686642969 ] ] ] } },
{ "type": "Feature", "properties": { "osm_id": "269835974", "code": 5132, "fclass": "trunk_link", "name": null, "ref": null, "oneway": "F", "maxspeed": 0, "layer": 0, "bridge": "F", "tunnel": "F" }, "geometry": { "type": "MultiLineString", "coordinates": [ [ [ 119.312777897488218, 25.993790892133248 ], [ 119.312232730038133, 25.993679670151899 ], [ 119.311566684085577, 25.993599353758814 ], [ 119.311117555557502, 25.993531983710028 ], [ 119.31059909220582, 25.993431318812217 ] ] ] } },
{ "type": "Feature", "properties": { "osm_id": "269836275", "code": 5132, "fclass": "trunk_link", "name": null, "ref": null, "oneway": "F", "maxspeed": 0, "layer": 0, "bridge": "F", "tunnel": "F" }, "geometry": { "type": "MultiLineString", "coordinates": [ [ [ 119.301335141372576, 25.994453297751591 ], [ 119.300496418559689, 25.994841791118731 ], [ 119.299732927032849, 25.995227798308818 ] ] ] } },
{ "type": "Feature", "properties": { "osm_id": "269836276", "code": 5132, "fclass": "trunk_link", "name": null, "ref": null, "oneway": "F", "maxspeed": 0, "layer": 1, "bridge": "F", "tunnel": "F" }, "geometry": { "type": "MultiLineString", "coordinates": [ [ [ 119.290420517569871, 26.001540825060509 ], [ 119.289736992319035, 26.002146244916382 ], [ 119.289438697579726, 26.002452307091303 ] ] ] } },
{ "type": "Feature", "properties": { "osm_id": "269836277", "code": 5122, "fclass": "residential", "name": null, "ref": null, "oneway": "F", "maxspeed": 0, "layer": 0, "bridge": "F", "tunnel": "F" }, "geometry": { "type": "MultiLineString", "coordinates": [ [ [ 119.31706843185637, 25.99420587685557 ], [ 119.317149686137711, 25.993756804089418 ] ] ] } },
{ "type": "Feature", "properties": { "osm_id": "269836955", "code": 5132, "fclass": "trunk_link", "name": null, "ref": null, "oneway": "F", "maxspeed": 0, "layer": 0, "bridge": "F", "tunnel": "F" }, "geometry": { "type": "MultiLineString", "coordinates": [ [ [ 119.321542183970905, 25.994188701550605 ], [ 119.322115387253177, 25.99427075070043 ], [ 119.322911703868883, 25.994393614246601 ], [ 119.32332547520366, 25.994469315195506 ] ] ] } },
{ "type": "Feature", "properties": { "osm_id": "269837296", "code": 5132, "fclass": "trunk_link", "name": null, "ref": null, "oneway": "F", "maxspeed": 0, "layer": 0, "bridge": "F", "tunnel": "F" }, "geometry": { "type": "MultiLineString", "coordinates": [ [ [ 119.310830894937837, 25.99328108829215 ], [ 119.311524532204487, 25.99327474128587 ], [ 119.312571736575876, 25.993329348838621 ], [ 119.313228609673502, 25.993368131977149 ] ] ] } },
{ "type": "Feature", "properties": { "osm_id": "269837297", "code": 5153, "fclass": "footway", "name": null, "ref": null, "oneway": "B", "maxspeed": 0, "layer": 0, "bridge": "T", "tunnel": "F" }, "geometry": { "type": "MultiLineString", "coordinates": [ [ [ 119.302441289690478, 25.994275728768958 ], [ 119.302499671864794, 25.994365417756338 ], [ 119.302577071992815, 25.994416999759526 ], [ 119.302657524625005, 25.994424279274075 ], [ 119.302713197816914, 25.994395900756423 ], [ 119.302753535683408, 25.994329049522474 ], [ 119.302756406440437, 25.994261473808681 ], [ 119.302756713990703, 25.994254276373777 ], [ 119.302584919765522, 25.993705840699995 ], [ 119.302506537716084, 25.993629294039554 ], [ 119.302453922923092, 25.993607871954772 ], [ 119.302388934506439, 25.993608682320854 ], [ 119.30231778825619, 25.99364553401065 ], [ 119.302296022304361, 25.993726031556339 ], [ 119.302299107119126, 25.99375916344809 ], [ 119.302320041730596, 25.993825643765497 ] ] ] } },
{ "type": "Feature", "properties": { "osm_id": "269837298", "code": 5153, "fclass": "footway", "name": null, "ref": null, "oneway": "B", "maxspeed": 0, "layer": 0, "bridge": "T", "tunnel": "F" }, "geometry": { "type": "MultiLineString", "coordinates": [ [ [ 119.302756406440437, 25.994261473808681 ], [ 119.302798359862052, 25.994302104424332 ], [ 119.302849452942326, 25.994344815633202 ], [ 119.30290740533448, 25.994354866931623 ], [ 119.302953222820108, 25.994342291990186 ], [ 119.302993633757666, 25.994309203599453 ], [ 119.303020620114623, 25.994234224432716 ], [ 119.303009264979508, 25.994122171053014 ] ] ] } },
{ "type": "Feature", "properties": { "osm_id": "269837299", "code": 5153, "fclass": "footway", "name": null, "ref": null, "oneway": "B", "maxspeed": 0, "layer": 0, "bridge": "T", "tunnel": "F" }, "geometry": { "type": "MultiLineString", "coordinates": [ [ [ 119.302598035968344, 25.993639435465727 ], [ 119.302608010731916, 25.993604641216056 ], [ 119.302629733980723, 25.993574394699557 ], [ 119.302660993311505, 25.993551720656285 ], [ 119.302698572433982, 25.993538957121615 ], [ 119.302738452187342, 25.99353755330598 ], [ 119.302776715084036, 25.993547458847171 ], [ 119.302809142889018, 25.993567828289404 ], [ 119.302832623409827, 25.993596503567868 ], [ 119.302844547488405, 25.993630421083633 ], [ 119.302859458678029, 25.993694673084239 ] ] ] } },
{ "type": "Feature", "properties": { "osm_id": "269837300", "code": 5153, "fclass": "footway", "name": null, "ref": null, "oneway": "B", "maxspeed": 0, "layer": 0, "bridge": "T", "tunnel": "F" }, "geometry": { "type": "MultiLineString", "coordinates": [ [ [ 119.302584919765522, 25.993705840699995 ], [ 119.302591381463017, 25.993667993493428 ], [ 119.302598035968344, 25.993639435465727 ] ] ] } },
{ "type": "Feature", "properties": { "osm_id": "269837771", "code": 5132, "fclass": "trunk_link", "name": null, "ref": null, "oneway": "F", "maxspeed": 0, "layer": 0, "bridge": "F", "tunnel": "F" }, "geometry": { "type": "MultiLineString", "coordinates": [ [ [ 119.299110014543189, 25.99498082228537 ], [ 119.299654379252601, 25.994798517283382 ], [ 119.300262173353261, 25.994597515912847 ], [ 119.300912371093119, 25.994446123853422 ] ] ] } },
{ "type": "Feature", "properties": { "osm_id": "269837974", "code": 5113, "fclass": "primary", "name": null, "ref": null, "oneway": "B", "maxspeed": 0, "layer": 0, "bridge": "F", "tunnel": "F" }, "geometry": { "type": "MultiLineString", "coordinates": [ [ [ 119.333712743517353, 25.995531882309152 ], [ 119.333556891192146, 25.99597642017067 ] ] ] } },
{ "type": "Feature", "properties": { "osm_id": "269838221", "code": 5153, "fclass": "footway", "name": null, "ref": null, "oneway": "B", "maxspeed": 0, "layer": 0, "bridge": "T", "tunnel": "F" }, "geometry": { "type": "MultiLineString", "coordinates": [ [ [ 119.355154953636173, 26.002445988681334 ], [ 119.355449718661191, 26.001826781080926 ] ] ] } },
{ "type": "Feature", "properties": { "osm_id": "269838222", "code": 5153, "fclass": "footway", "name": null, "ref": null, "oneway": "B", "maxspeed": 0, "layer": 0, "bridge": "T", "tunnel": "F" }, "geometry": { "type": "MultiLineString", "coordinates": [ [ [ 119.355154953636173, 26.002445988681334 ], [ 119.35527562641245, 26.002497858654536 ], [ 119.355412393891029, 26.002553402756526 ], [ 119.355432487863467, 26.002563200272601 ], [ 119.355433877511672, 26.002581299705678 ], [ 119.355419071046967, 26.002593238453251 ], [ 119.35539227584529, 26.002585670961771 ], [ 119.355138831005291, 26.002484396227896 ] ] ] } },
{ "type": "Feature", "properties": { "osm_id": "269838223", "code": 5153, "fclass": "footway", "name": null, "ref": null, "oneway": "B", "maxspeed": 0, "layer": 0, "bridge": "T", "tunnel": "F" }, "geometry": { "type": "MultiLineString", "coordinates": [ [ [ 119.355154953636173, 26.002445988681334 ], [ 119.354955190403444, 26.002363377393102 ], [ 119.354881501485295, 26.002333680613194 ], [ 119.354849298639024, 26.002333367240201 ], [ 119.354838489241246, 26.002347750381738 ], [ 119.354853278063089, 26.002369576271896 ], [ 119.355109335494689, 26.002474510330309 ] ] ] } },
{ "type": "Feature", "properties": { "osm_id": "269838224", "code": 5153, "fclass": "footway", "name": null, "ref": null, "oneway": "B", "maxspeed": 0, "layer": 0, "bridge": "T", "tunnel": "F" }, "geometry": { "type": "MultiLineString", "coordinates": [ [ [ 119.355449718661191, 26.001826781080926 ], [ 119.355669757006964, 26.001911488125867 ], [ 119.355722040692271, 26.001932018396072 ], [ 119.355748948411559, 26.001915214738069 ], [ 119.355752162556172, 26.001891068396766 ], [ 119.355495640896009, 26.001787385230504 ], [ 119.355454254281611, 26.001767376533302 ] ] ] } },
{ "type": "Feature", "properties": { "osm_id": "269838225", "code": 5153, "fclass": "footway", "name": null, "ref": null, "oneway": "B", "maxspeed": 0, "layer": 0, "bridge": "T", "tunnel": "F" }, "geometry": { "type": "MultiLineString", "coordinates": [ [ [ 119.355449718661191, 26.001826781080926 ], [ 119.35517259023122, 26.001707272104763 ], [ 119.355159899342524, 26.001691558110494 ], [ 119.355166309867698, 26.001674536266211 ], [ 119.355226507584504, 26.001680834865891 ], [ 119.355454254281611, 26.001767376533302 ] ] ] } },
{ "type": "Feature", "properties": { "osm_id": "269838226", "code": 5141, "fclass": "service", "name": null, "ref": null, "oneway": "B", "maxspeed": 0, "layer": 0, "bridge": "F", "tunnel": "F" }, "geometry": { "type": "MultiLineString", "coordinates": [ [ [ 119.355402186522383, 26.001882149189562 ], [ 119.355454254281611, 26.001767376533302 ], [ 119.355490907274003, 26.001677826851068 ], [ 119.355523516479195, 26.001660577006511 ], [ 119.355781039369674, 26.001758781307341 ], [ 119.355877530075645, 26.001757403342889 ], [ 119.355984833333622, 26.00172967090349 ], [ 119.356336315762292, 26.001494983108085 ], [ 119.356843286429424, 26.001169544452498 ], [ 119.357016303677995, 26.001052233578388 ], [ 119.357070042484651, 26.00096133273367 ], [ 119.357062053027491, 26.000792679934406 ], [ 119.357102389483359, 26.000713615168955 ], [ 119.357265957590087, 26.000667371243331 ], [ 119.358296761917074, 26.000644976645575 ] ] ] } },
{ "type": "Feature", "properties": { "osm_id": "269838227", "code": 5133, "fclass": "primary_link", "name": null, "ref": null, "oneway": "F", "maxspeed": 0, "layer": 1, "bridge": "F", "tunnel": "F" }, "geometry": { "type": "MultiLineString", "coordinates": [ [ [ 119.354180443862475, 26.001401829139404 ], [ 119.355402186522383, 26.001882149189562 ], [ 119.356076470530866, 26.002147912326183 ], [ 119.356898188053435, 26.00246800517564 ] ] ] } },
{ "type": "Feature", "properties": { "osm_id": "271050793", "code": 5112, "fclass": "trunk", "name": "妙峰路", "ref": null, "oneway": "F", "maxspeed": 0, "layer": 0, "bridge": "F", "tunnel": "F" }, "geometry": { "type": "MultiLineString", "coordinates": [ [ [ 119.248417325265407, 26.083363658311864 ], [ 119.248003960691918, 26.083214023235406 ], [ 119.247822062085191, 26.083158177112683 ], [ 119.247678391822092, 26.083120056802581 ], [ 119.247547861806751, 26.083088954706184 ], [ 119.247448492240466, 26.083074453195824 ], [ 119.247352704701299, 26.083066709400665 ], [ 119.247066031450416, 26.083057706030438 ], [ 119.246664345200898, 26.08303293554054 ], [ 119.24557853151731, 26.082585330951147 ], [ 119.244462839745523, 26.082128076286519 ], [ 119.243677075111037, 26.081841963246998 ], [ 119.242928886855225, 26.081612620619925 ], [ 119.242560143842041, 26.08152334443356 ], [ 119.242178035786623, 26.081440584658335 ], [ 119.241643096906898, 26.08132471649191 ], [ 119.240889248243647, 26.081144248247689 ], [ 119.240695869382876, 26.081093868292189 ], [ 119.240508562838258, 26.081047885200498 ], [ 119.239637625149825, 26.080849982252509 ] ] ] } },
{ "type": "Feature", "properties": { "osm_id": "271051028", "code": 5141, "fclass": "service", "name": null, "ref": null, "oneway": "B", "maxspeed": 0, "layer": 0, "bridge": "F", "tunnel": "F" }, "geometry": { "type": "MultiLineString", "coordinates": [ [ [ 119.262153102501543, 26.07324644259548 ], [ 119.262236891764502, 26.073343092009331 ], [ 119.26272487475886, 26.073841136599786 ], [ 119.263442136302615, 26.07462039122014 ], [ 119.262464256905474, 26.075580330133523 ], [ 119.261289238924107, 26.076810430077732 ], [ 119.259632261206292, 26.078511492638302 ], [ 119.259008047273838, 26.07915226599366 ], [ 119.257836431347016, 26.080226086725038 ], [ 119.257474453699544, 26.08049973742941 ], [ 119.257394964558827, 26.080699211499315 ], [ 119.257344843442695, 26.080913322781303 ], [ 119.257317108783027, 26.081198200538982 ], [ 119.257304210506817, 26.081459871167958 ], [ 119.25731233200743, 26.08165708015084 ], [ 119.257304113926708, 26.081890457502755 ], [ 119.257339097945021, 26.08215431847557 ], [ 119.257389043591729, 26.082302942259588 ], [ 119.257473448682887, 26.082414635996106 ], [ 119.257591594562697, 26.082574423985402 ], [ 119.257677570660263, 26.082763689530356 ], [ 119.257677501425945, 26.083006309662743 ], [ 119.257660009487225, 26.083232616165027 ], [ 119.257408662315413, 26.084249568309932 ], [ 119.257261799581244, 26.084525719831994 ], [ 119.257181890801846, 26.084675915277689 ], [ 119.256888190368798, 26.085137784741548 ], [ 119.256729616174169, 26.085301801308425 ] ] ] } },
{ "type": "Feature", "properties": { "osm_id": "271051029", "code": 5141, "fclass": "service", "name": null, "ref": null, "oneway": "B", "maxspeed": 0, "layer": 0, "bridge": "F", "tunnel": "F" }, "geometry": { "type": "MultiLineString", "coordinates": [ [ [ 119.277345255855167, 26.060631020236553 ], [ 119.277305832412054, 26.060906113772745 ], [ 119.276943029307262, 26.061157667863313 ], [ 119.276273471310148, 26.061728280164569 ], [ 119.275878138962895, 26.062162688690176 ], [ 119.275764512682429, 26.062275038218893 ], [ 119.2751589098376, 26.062736371427832 ], [ 119.274344839251967, 26.063410891081418 ], [ 119.273437428404264, 26.064285047838521 ], [ 119.272826017113289, 26.064925831185718 ], [ 119.272060739155293, 26.065731515990976 ], [ 119.271295460823353, 26.066561280077593 ], [ 119.270584872884996, 26.067316776466605 ], [ 119.269148559606592, 26.069096823930316 ], [ 119.266923350704857, 26.071490577606376 ], [ 119.266183487567332, 26.072192157595811 ], [ 119.266042797234533, 26.07226506702116 ], [ 119.265869019892847, 26.072317625709413 ], [ 119.265688767404299, 26.072362167308938 ], [ 119.26557219856754, 26.072427559165494 ], [ 119.265385397489723, 26.07254921865286 ], [ 119.264615411939545, 26.073451957543437 ], [ 119.26356584884465, 26.074525737529708 ] ] ] } },
{ "type": "Feature", "properties": { "osm_id": "271051051", "code": 5122, "fclass": "residential", "name": null, "ref": null, "oneway": "B", "maxspeed": 0, "layer": 0, "bridge": "F", "tunnel": "F" }, "geometry": { "type": "MultiLineString", "coordinates": [ [ [ 119.303671686426398, 26.047019053793839 ], [ 119.304170890471852, 26.046978399432817 ], [ 119.304373034448531, 26.046961964962474 ], [ 119.305314065959735, 26.046845761954359 ], [ 119.306486162117096, 26.046701936044361 ], [ 119.307232074160893, 26.046603596502656 ], [ 119.307569497792983, 26.046487354461501 ], [ 119.307808963414033, 26.046134565555349 ], [ 119.307947508928095, 26.045968619724427 ] ] ] } },
{ "type": "Feature", "properties": { "osm_id": "271360859", "code": 5113, "fclass": "primary", "name": null, "ref": null, "oneway": "F", "maxspeed": 0, "layer": 0, "bridge": "F", "tunnel": "F" }, "geometry": { "type": "MultiLineString", "coordinates": [ [ [ 119.256753784783839, 26.085117192211928 ], [ 119.2567753177144, 26.085049145510151 ], [ 119.256803394767715, 26.084792263478686 ], [ 119.256774325853115, 26.084514030540142 ], [ 119.256699823792985, 26.084313890678938 ], [ 119.256336975563443, 26.083535404027913 ], [ 119.256134514317665, 26.083046892105703 ] ] ] } },
{ "type": "Feature", "properties": { "osm_id": "271361488", "code": 5113, "fclass": "primary", "name": null, "ref": null, "oneway": "F", "maxspeed": 0, "layer": 0, "bridge": "F", "tunnel": "F" }, "geometry": { "type": "MultiLineString", "coordinates": [ [ [ 119.256284592820236, 26.080188258308837 ], [ 119.25601778781126, 26.080665347247205 ], [ 119.255945663019716, 26.080898737071216 ], [ 119.255910778956959, 26.081095046651516 ], [ 119.255889837530646, 26.081262336396534 ], [ 119.25588739688186, 26.081505415537571 ], [ 119.255901273570529, 26.081782273364013 ], [ 119.255931876990715, 26.082041854465039 ], [ 119.255955421959058, 26.082247343045406 ] ] ] } },
{ "type": "Feature", "properties": { "osm_id": "271362150", "code": 5113, "fclass": "primary", "name": null, "ref": null, "oneway": "F", "maxspeed": 0, "layer": 0, "bridge": "F", "tunnel": "F" }, "geometry": { "type": "MultiLineString", "coordinates": [ [ [ 119.255894788225973, 26.082249212737924 ], [ 119.255860730949124, 26.081872153370771 ], [ 119.255848740655154, 26.081624909506754 ], [ 119.255848798822001, 26.081355605224754 ], [ 119.255856506550771, 26.081152095299746 ], [ 119.255893385822802, 26.080937436006238 ], [ 119.255977764538855, 26.080661304756649 ], [ 119.256108543990607, 26.08033167566979 ], [ 119.256123598603892, 26.080195852642422 ], [ 119.256190121725112, 26.080091166431291 ] ] ] } },
{ "type": "Feature", "properties": { "osm_id": "271362151", "code": 5113, "fclass": "primary", "name": null, "ref": null, "oneway": "F", "maxspeed": 0, "layer": -1, "bridge": "F", "tunnel": "T" }, "geometry": { "type": "MultiLineString", "coordinates": [ [ [ 119.255955421959058, 26.082247343045406 ], [ 119.25604970079894, 26.082648605154397 ], [ 119.256182706373366, 26.083034599186892 ] ] ] } },
{ "type": "Feature", "properties": { "osm_id": "271362152", "code": 5113, "fclass": "primary", "name": null, "ref": null, "oneway": "F", "maxspeed": 0, "layer": 0, "bridge": "F", "tunnel": "F" }, "geometry": { "type": "MultiLineString", "coordinates": [ [ [ 119.256182706373366, 26.083034599186892 ], [ 119.256326372909797, 26.083374525692104 ], [ 119.256533118417508, 26.083835238626381 ], [ 119.256695690144994, 26.084177815496382 ], [ 119.256786315337564, 26.084399540256012 ], [ 119.256832747121223, 26.084578572172273 ], [ 119.256853588454504, 26.0847591251311 ], [ 119.25684426644807, 26.08492242793255 ], [ 119.256825896685967, 26.085050088620868 ], [ 119.256729616174169, 26.085301801308425 ] ] ] } },
{ "type": "Feature", "properties": { "osm_id": "271362153", "code": 5113, "fclass": "primary", "name": null, "ref": null, "oneway": "F", "maxspeed": 0, "layer": -1, "bridge": "F", "tunnel": "T" }, "geometry": { "type": "MultiLineString", "coordinates": [ [ [ 119.256134514317665, 26.083046892105703 ], [ 119.255992453995901, 26.082642943057031 ], [ 119.255894788225973, 26.082249212737924 ] ] ] } },
{ "type": "Feature", "properties": { "osm_id": "271362154", "code": 5114, "fclass": "secondary", "name": null, "ref": null, "oneway": "F", "maxspeed": 0, "layer": 0, "bridge": "F", "tunnel": "F" }, "geometry": { "type": "MultiLineString", "coordinates": [ [ [ 119.256643281416245, 26.08533086846365 ], [ 119.256706005527477, 26.085086523935406 ], [ 119.256719625483939, 26.084883231746804 ], [ 119.256716309507709, 26.08470090739004 ], [ 119.256687698083724, 26.08453030196258 ], [ 119.256627132268704, 26.084339315441714 ], [ 119.256549736990522, 26.08415251165609 ], [ 119.256436915201647, 26.083907390627409 ], [ 119.256324087084238, 26.083674360475751 ], [ 119.256172152002662, 26.083366257294017 ], [ 119.256076011999227, 26.083243856630489 ], [ 119.256005546109037, 26.083163403555165 ], [ 119.255943829570825, 26.083123183948018 ], [ 119.255875240950232, 26.083090930775061 ], [ 119.255812918518856, 26.08307997882735 ], [ 119.25567134532993, 26.083069152765024 ] ] ] } },
{ "type": "Feature", "properties": { "osm_id": "271362155", "code": 5114, "fclass": "secondary", "name": null, "ref": null, "oneway": "F", "maxspeed": 0, "layer": 0, "bridge": "F", "tunnel": "F" }, "geometry": { "type": "MultiLineString", "coordinates": [ [ [ 119.256172152002662, 26.083366257294017 ], [ 119.256048799810316, 26.083016517649174 ] ] ] } },
{ "type": "Feature", "properties": { "osm_id": "271362156", "code": 5114, "fclass": "secondary", "name": null, "ref": null, "oneway": "F", "maxspeed": 0, "layer": 0, "bridge": "F", "tunnel": "F" }, "geometry": { "type": "MultiLineString", "coordinates": [ [ [ 119.256249223097413, 26.083005360439135 ], [ 119.256328120918084, 26.08319359219275 ], [ 119.256512783181975, 26.083605030671553 ], [ 119.256777134996824, 26.084176536101225 ], [ 119.256874826319006, 26.084407685842223 ], [ 119.256889735696419, 26.084478011270598 ], [ 119.25691518041107, 26.084598295697074 ], [ 119.256920165080345, 26.084846002067849 ], [ 119.256894816284841, 26.084998913484966 ], [ 119.25683582059024, 26.085133011043489 ], [ 119.256729616174169, 26.085301801308425 ] ] ] } },
{ "type": "Feature", "properties": { "osm_id": "271362259", "code": 5114, "fclass": "secondary", "name": null, "ref": null, "oneway": "F", "maxspeed": 0, "layer": 0, "bridge": "F", "tunnel": "F" }, "geometry": { "type": "MultiLineString", "coordinates": [ [ [ 119.256506592242445, 26.083015851393927 ], [ 119.256383526937171, 26.083030245824762 ], [ 119.256356341733493, 26.083044928126142 ], [ 119.256333436605303, 26.083063587319113 ], [ 119.256323765724147, 26.083108174109995 ], [ 119.256328120918084, 26.08319359219275 ] ] ] } },
{ "type": "Feature", "properties": { "osm_id": "271362700", "code": 5113, "fclass": "primary", "name": null, "ref": null, "oneway": "F", "maxspeed": 0, "layer": 0, "bridge": "F", "tunnel": "F" }, "geometry": { "type": "MultiLineString", "coordinates": [ [ [ 119.256351820780338, 26.080030123653049 ], [ 119.256245932004191, 26.080386197040209 ], [ 119.256080006030288, 26.080712472500636 ], [ 119.256036171453943, 26.080863647775434 ], [ 119.256005775463763, 26.081020968806055 ], [ 119.255971246718474, 26.081418339658498 ], [ 119.255987802933191, 26.081738916015517 ], [ 119.256018187456789, 26.082082332291414 ], [ 119.256029107264538, 26.082210841975016 ], [ 119.25607843381573, 26.08242940107386 ], [ 119.256114535209306, 26.082578364515467 ], [ 119.256143087127541, 26.082661035839855 ], [ 119.256179483477212, 26.082817399140577 ], [ 119.256249223097413, 26.083005360439135 ] ] ] } },
{ "type": "Feature", "properties": { "osm_id": "271362702", "code": 5113, "fclass": "primary", "name": null, "ref": null, "oneway": "F", "maxspeed": 0, "layer": 0, "bridge": "F", "tunnel": "F" }, "geometry": { "type": "MultiLineString", "coordinates": [ [ [ 119.256048799810316, 26.083016517649174 ], [ 119.255971201234772, 26.08280802596181 ], [ 119.255932902046354, 26.082692897418696 ], [ 119.255888645436997, 26.08251510388164 ], [ 119.2558521525456, 26.082339553051195 ], [ 119.255835446924891, 26.082258901037388 ], [ 119.255826901987604, 26.082190392005923 ], [ 119.255806742012638, 26.081983367647222 ], [ 119.255784889063349, 26.081768816856528 ], [ 119.255769797929176, 26.081581671640684 ], [ 119.25576983538717, 26.081408497507695 ], [ 119.255774859149312, 26.081186850759654 ], [ 119.255800190272438, 26.080968579000515 ], [ 119.255845721160952, 26.080799347682685 ], [ 119.25592501180148, 26.080572885604997 ], [ 119.256027790320488, 26.080386432432796 ], [ 119.256123598603892, 26.080195852642422 ] ] ] } },
{ "type": "Feature", "properties": { "osm_id": "271379991", "code": 5114, "fclass": "secondary", "name": "洪甘路", "ref": "X115", "oneway": "F", "maxspeed": 0, "layer": 0, "bridge": "F", "tunnel": "F" }, "geometry": { "type": "MultiLineString", "coordinates": [ [ [ 119.250972250259778, 26.104238177188467 ], [ 119.251177006608401, 26.103856026354542 ], [ 119.251385251835131, 26.103467555916481 ], [ 119.251736641660514, 26.102673503306391 ], [ 119.252460395899504, 26.101095568136735 ], [ 119.252670916252356, 26.100708109500477 ], [ 119.253148692099955, 26.099828744983469 ], [ 119.254170357018054, 26.098018409280424 ], [ 119.254595518319448, 26.097383590838923 ], [ 119.254894953514466, 26.096958289662609 ], [ 119.255747757734099, 26.095790004574571 ], [ 119.255969782877003, 26.095291054064816 ], [ 119.256020654382908, 26.095171700948097 ], [ 119.256225870307745, 26.094382979435892 ], [ 119.256350457266251, 26.093545792890676 ], [ 119.256439705821265, 26.092946149352723 ], [ 119.25660985909704, 26.092389178325814 ], [ 119.256770252104289, 26.0921128960183 ], [ 119.256946756628111, 26.091861094672762 ], [ 119.258266839081259, 26.090677382779184 ], [ 119.25868984153324, 26.090348325967049 ] ] ] } },
{ "type": "Feature", "properties": { "osm_id": "271379993", "code": 5113, "fclass": "primary", "name": null, "ref": null, "oneway": "F", "maxspeed": 0, "layer": 0, "bridge": "F", "tunnel": "F" }, "geometry": { "type": "MultiLineString", "coordinates": [ [ [ 119.261473129038976, 26.084714836182936 ], [ 119.26127246268932, 26.084653824630852 ], [ 119.261134044560052, 26.084599038056083 ], [ 119.260884101883008, 26.084493343422981 ], [ 119.260772671928507, 26.084454529529911 ] ] ] } },
{ "type": "Feature", "properties": { "osm_id": "271379994", "code": 5113, "fclass": "primary", "name": "杨桥西路", "ref": null, "oneway": "F", "maxspeed": 0, "layer": 0, "bridge": "F", "tunnel": "F" }, "geometry": { "type": "MultiLineString", "coordinates": [ [ [ 119.260784844422417, 26.084392499356465 ], [ 119.26091449472122, 26.084446435476114 ], [ 119.26106665296173, 26.08450537633934 ], [ 119.261161951774071, 26.084542990132014 ], [ 119.261222501062207, 26.084556585799412 ], [ 119.261258755462265, 26.084552850404751 ], [ 119.261295011151375, 26.084545917164867 ], [ 119.261325097981853, 26.08452238362468 ], [ 119.261362272581962, 26.084453712980338 ] ] ] } },
{ "type": "Feature", "properties": { "osm_id": "271380532", "code": 5114, "fclass": "secondary", "name": "115县道", "ref": "X115", "oneway": "F", "maxspeed": 0, "layer": 0, "bridge": "F", "tunnel": "F" }, "geometry": { "type": "MultiLineString", "coordinates": [ [ [ 119.261297282159489, 26.084599818083554 ], [ 119.261362272581962, 26.084453712980338 ] ] ] } },
{ "type": "Feature", "properties": { "osm_id": "271380533", "code": 5114, "fclass": "secondary", "name": "洪甘路", "ref": null, "oneway": "F", "maxspeed": 0, "layer": 0, "bridge": "F", "tunnel": "F" }, "geometry": { "type": "MultiLineString", "coordinates": [ [ [ 119.25876616218882, 26.09043577624994 ], [ 119.258589918310093, 26.090584376549668 ], [ 119.257905493611887, 26.091135275791231 ], [ 119.257281737085876, 26.091661809062067 ], [ 119.257075084114717, 26.09188227275645 ], [ 119.256880647603822, 26.09214682863194 ], [ 119.256734788732473, 26.092425080011672 ], [ 119.256609032212666, 26.092714597261438 ], [ 119.25652983104257, 26.093057838843198 ], [ 119.256462555773794, 26.093560870953777 ], [ 119.256359009306976, 26.094223893159253 ], [ 119.256241133230589, 26.094860168386955 ], [ 119.256113275975125, 26.095262650874044 ], [ 119.25594300282053, 26.095662645565859 ], [ 119.255685576509265, 26.096102886048417 ], [ 119.255345189669811, 26.096570866510149 ], [ 119.255236143496461, 26.096723513656066 ], [ 119.254858965346031, 26.097251276555198 ], [ 119.254382787227499, 26.097935595975493 ], [ 119.254068658363195, 26.09842049644104 ], [ 119.253661228281516, 26.099144398008704 ], [ 119.253176783126221, 26.100032983126141 ], [ 119.25277955559153, 26.100684200266588 ], [ 119.252676131389663, 26.100884753043417 ], [ 119.25240652957099, 26.101427011318258 ], [ 119.252084055241198, 26.102187249362409 ], [ 119.251696658181004, 26.103057658685803 ], [ 119.251367282207411, 26.103837118777413 ], [ 119.251099021218081, 26.104310355088867 ] ] ] } },
{ "type": "Feature", "properties": { "osm_id": "271380534", "code": 5114, "fclass": "secondary", "name": "115县道", "ref": "X115", "oneway": "F", "maxspeed": 0, "layer": 0, "bridge": "F", "tunnel": "F" }, "geometry": { "type": "MultiLineString", "coordinates": [ [ [ 119.248736798929215, 26.107316540265479 ], [ 119.248915339774129, 26.107017635077415 ], [ 119.249228272687105, 26.106599398566924 ], [ 119.249622383786615, 26.106141928325396 ], [ 119.250005563386921, 26.105762362115758 ] ] ] } },
{ "type": "Feature", "properties": { "osm_id": "271663699", "code": 5141, "fclass": "service", "name": null, "ref": null, "oneway": "B", "maxspeed": 0, "layer": 0, "bridge": "F", "tunnel": "F" }, "geometry": { "type": "MultiLineString", "coordinates": [ [ [ 119.244462839745523, 26.082128076286519 ], [ 119.24448894789586, 26.082072596491724 ], [ 119.244642603106143, 26.081745178121114 ], [ 119.244719633448014, 26.08155344732079 ], [ 119.244796755910514, 26.081384904329738 ], [ 119.244848064146922, 26.081300822142296 ], [ 119.244993578294867, 26.081248915028535 ], [ 119.24512203453456, 26.081320276634731 ], [ 119.245301778756584, 26.081384723576623 ], [ 119.245430143625995, 26.081402046323376 ], [ 119.245532822400406, 26.081380516878486 ], [ 119.245609918513338, 26.08130454343047 ], [ 119.245661232621416, 26.081174119384094 ], [ 119.245704082457209, 26.081035972950882 ], [ 119.24585816208932, 26.080922614434865 ], [ 119.246063620807647, 26.080825451837608 ], [ 119.246200541139658, 26.080850757551779 ], [ 119.24631175497619, 26.080945022465542 ], [ 119.246397395303475, 26.080938665916715 ], [ 119.246619869578311, 26.080865015431701 ], [ 119.246722544569778, 26.080812675622756 ], [ 119.246936535127048, 26.080816072631983 ], [ 119.247107702616674, 26.080834195802097 ], [ 119.247210353843244, 26.080889903845847 ], [ 119.247227453521518, 26.081028978809272 ], [ 119.247176122035754, 26.081274976037481 ], [ 119.247176085374363, 26.081444752573983 ], [ 119.247287276977829, 26.081593034317251 ], [ 119.2475268429843, 26.08162778510528 ], [ 119.247770702592504, 26.081595183083245 ], [ 119.248040292844109, 26.081798162229223 ], [ 119.248237113061194, 26.08191712878148 ], [ 119.249043433992043, 26.082206325670313 ], [ 119.249871181975223, 26.083009284538196 ], [ 119.250011320373915, 26.082822044634757 ], [ 119.25013432888656, 26.082645306618474 ], [ 119.250133376822177, 26.082106385074258 ], [ 119.25004264039859, 26.081847500781631 ], [ 119.249974279906269, 26.081684236367632 ], [ 119.249348827399089, 26.081226326195651 ] ] ] } },
{ "type": "Feature", "properties": { "osm_id": "272787327", "code": 5112, "fclass": "trunk", "name": "洪山桥", "ref": null, "oneway": "F", "maxspeed": 0, "layer": 1, "bridge": "T", "tunnel": "F" }, "geometry": { "type": "MultiLineString", "coordinates": [ [ [ 119.257292558393445, 26.083041199446228 ], [ 119.257445874839689, 26.083104014759037 ], [ 119.258999513871785, 26.083739397454881 ], [ 119.259833796289186, 26.084057929864422 ], [ 119.260276202185722, 26.084214780170697 ], [ 119.260784844422417, 26.084392499356465 ] ] ] } },
{ "type": "Feature", "properties": { "osm_id": "272787330", "code": 5112, "fclass": "trunk", "name": "妙峰路", "ref": null, "oneway": "F", "maxspeed": 0, "layer": 0, "bridge": "F", "tunnel": "F" }, "geometry": { "type": "MultiLineString", "coordinates": [ [ [ 119.256048799810316, 26.083016517649174 ], [ 119.255875359643142, 26.083026180773299 ], [ 119.255768524889447, 26.0830432797753 ], [ 119.25567134532993, 26.083069152765024 ], [ 119.255532745449855, 26.083105948465185 ], [ 119.255306222686102, 26.083181384527347 ], [ 119.254995359600727, 26.083304027370605 ], [ 119.254095419808493, 26.083711400965495 ], [ 119.253233933545857, 26.084054355633526 ], [ 119.252740960601372, 26.084242047395897 ], [ 119.252335305546111, 26.08440648705173 ], [ 119.252188039360149, 26.08446369069684 ], [ 119.252048045203423, 26.084508240124659 ], [ 119.251927868301166, 26.084537761360899 ], [ 119.251795746755519, 26.084560577887409 ], [ 119.251720879358686, 26.084560339374033 ], [ 119.251643725265623, 26.084551468151805 ], [ 119.251565978932589, 26.084528598639174 ], [ 119.251496596094881, 26.084503781263997 ], [ 119.251422636629144, 26.084470390378701 ], [ 119.251351168968071, 26.084428851515174 ], [ 119.2512729317083, 26.084385795252803 ], [ 119.251185931074957, 26.084348281485426 ], [ 119.251090963008224, 26.08431772397244 ], [ 119.251002464686252, 26.084290980646724 ], [ 119.250932481276124, 26.084272360084459 ] ] ] } },
{ "type": "Feature", "properties": { "osm_id": "272787331", "code": 5112, "fclass": "trunk", "name": null, "ref": null, "oneway": "F", "maxspeed": 0, "layer": 1, "bridge": "T", "tunnel": "F" }, "geometry": { "type": "MultiLineString", "coordinates": [ [ [ 119.253543140463719, 26.083813786368875 ], [ 119.254000277465579, 26.083604729986639 ], [ 119.25472347332601, 26.083272716437861 ], [ 119.254968918886902, 26.083166039510431 ], [ 119.25514854818131, 26.083086328634653 ], [ 119.255338925351495, 26.083024007985031 ], [ 119.255526911036199, 26.082971339349118 ], [ 119.255755617700316, 26.082920530116393 ], [ 119.256007020087551, 26.082890732162255 ], [ 119.256240499358711, 26.082874594192266 ], [ 119.256384168997982, 26.082876071412134 ], [ 119.256527538901878, 26.082884039202575 ], [ 119.256670907184457, 26.082900601416064 ], [ 119.256805115897265, 26.082918592283981 ], [ 119.256927377012175, 26.0829381594381 ], [ 119.257028331088151, 26.082959327987144 ], [ 119.257125800186941, 26.082982530107998 ], [ 119.257201364254399, 26.083007921808814 ], [ 119.257292558393445, 26.083041199446228 ] ] ] } },
{ "type": "Feature", "properties": { "osm_id": "273202452", "code": 5113, "fclass": "primary", "name": "南江滨西大道", "ref": null, "oneway": "F", "maxspeed": 0, "layer": 0, "bridge": "F", "tunnel": "F" }, "geometry": { "type": "MultiLineString", "coordinates": [ [ [ 119.368767710703281, 26.031561164337127 ], [ 119.36793346038472, 26.032286563095081 ], [ 119.367584580798678, 26.032606846968935 ], [ 119.367290887231505, 26.032940584916467 ], [ 119.367060311467839, 26.033222335173839 ], [ 119.366885501288067, 26.03348452875457 ], [ 119.366879023079292, 26.03349420652145 ], [ 119.366809690079762, 26.033635480188067 ], [ 119.366764079838461, 26.033964387959063 ], [ 119.366816472360185, 26.034398112478886 ], [ 119.366815426102988, 26.034669155766348 ], [ 119.366788549846277, 26.035063070873424 ], [ 119.366705862805659, 26.035637490356859 ], [ 119.366691994702393, 26.03574578624205 ], [ 119.366640845317903, 26.036105785617721 ], [ 119.366556229600363, 26.036531053688744 ], [ 119.366337136492135, 26.037011495476591 ], [ 119.366087779638178, 26.037371484666743 ], [ 119.365877949374521, 26.037639246427894 ], [ 119.365792420258146, 26.037846240421793 ], [ 119.365699983518525, 26.038812447266825 ], [ 119.36568740766009, 26.038909679754788 ], [ 119.365516436539096, 26.039782970569529 ], [ 119.36543154160762, 26.040397297736305 ], [ 119.365333774234884, 26.04110456246606 ], [ 119.364678083839777, 26.042539634237936 ], [ 119.363933850141748, 26.043389860023396 ] ] ] } },
{ "type": "Feature", "properties": { "osm_id": "273202453", "code": 5113, "fclass": "primary", "name": "南江滨西大道", "ref": null, "oneway": "F", "maxspeed": 0, "layer": 0, "bridge": "F", "tunnel": "T" }, "geometry": { "type": "MultiLineString", "coordinates": [ [ [ 119.369651413043954, 26.03074282592782 ], [ 119.368767710703281, 26.031561164337127 ] ] ] } },
{ "type": "Feature", "properties": { "osm_id": "273202454", "code": 5114, "fclass": "secondary", "name": "南江滨西大道", "ref": null, "oneway": "F", "maxspeed": 0, "layer": 0, "bridge": "F", "tunnel": "F" }, "geometry": { "type": "MultiLineString", "coordinates": [ [ [ 119.369593107101394, 26.030689336243423 ], [ 119.370426533682235, 26.029935730872406 ], [ 119.370822236363111, 26.029631006946712 ], [ 119.371204120461414, 26.029403612067902 ], [ 119.371638742439686, 26.02915130841874 ], [ 119.371642232413706, 26.029149678213198 ], [ 119.371968589725228, 26.028995517827042 ], [ 119.372367444537801, 26.02883072753232 ], [ 119.372961963111422, 26.028649086291576 ], [ 119.373644651072766, 26.028507350054479 ], [ 119.373880499437973, 26.028480606817926 ], [ 119.373999469470689, 26.028467108666106 ], [ 119.374245085630676, 26.028439171925488 ], [ 119.375219027972065, 26.028450631121967 ], [ 119.375853214499756, 26.028516522972225 ], [ 119.376496506107898, 26.028647865065409 ], [ 119.377099017195434, 26.028802758895178 ], [ 119.377556570965808, 26.028873155400838 ], [ 119.377978802028835, 26.028916938163984 ], [ 119.378489743749611, 26.028914108261731 ], [ 119.378722478461626, 26.028912775207747 ], [ 119.379304855894262, 26.028830760927935 ], [ 119.379839226123352, 26.028686369435292 ], [ 119.380314759789954, 26.028532564354627 ] ] ] } },
{ "type": "Feature", "properties": { "osm_id": "273202455", "code": 5113, "fclass": "primary", "name": "南江滨西大道", "ref": null, "oneway": "F", "maxspeed": 0, "layer": 0, "bridge": "F", "tunnel": "T" }, "geometry": { "type": "MultiLineString", "coordinates": [ [ [ 119.368685033731325, 26.031485244689062 ], [ 119.369593107101394, 26.030689336243423 ] ] ] } },
{ "type": "Feature", "properties": { "osm_id": "273202460", "code": 5114, "fclass": "secondary", "name": null, "ref": null, "oneway": "F", "maxspeed": 0, "layer": 0, "bridge": "F", "tunnel": "F" }, "geometry": { "type": "MultiLineString", "coordinates": [ [ [ 119.368710447551678, 26.031082937805074 ], [ 119.36874507250603, 26.030962655296364 ], [ 119.368748156835622, 26.030951819301265 ], [ 119.368831678600813, 26.030839856969227 ], [ 119.368951642466115, 26.03075937077169 ], [ 119.369059270397344, 26.030725630489552 ], [ 119.369095183043328, 26.030719016196628 ], [ 119.369246439355578, 26.030723491896588 ], [ 119.369387850742385, 26.030771464127934 ], [ 119.369505346574883, 26.03085776474671 ], [ 119.369586349957359, 26.030972954830528 ], [ 119.369605662167771, 26.031044087099009 ], [ 119.369622072934462, 26.03110486939428 ], [ 119.36960881313513, 26.03123904358829 ], [ 119.369585406427575, 26.031286169738408 ], [ 119.369547955539147, 26.0313613121264 ], [ 119.369445873244686, 26.031458306826845 ], [ 119.369337566014622, 26.031508611052534 ], [ 119.369313830037513, 26.031519652283173 ], [ 119.36916578694715, 26.031538821647871 ], [ 119.36908246613784, 26.03152464512663 ], [ 119.369017804666655, 26.031513623367246 ], [ 119.368885749657196, 26.031446856363267 ], [ 119.368783297207543, 26.03134477347615 ], [ 119.368722630747683, 26.031218895200297 ], [ 119.368710447551678, 26.031082937805074 ] ] ] } },
{ "type": "Feature", "properties": { "osm_id": "273202496", "code": 5114, "fclass": "secondary", "name": null, "ref": null, "oneway": "F", "maxspeed": 0, "layer": 1, "bridge": "T", "tunnel": "F" }, "geometry": { "type": "MultiLineString", "coordinates": [ [ [ 119.368579918451289, 26.030808325741166 ], [ 119.367867322461763, 26.030102198979733 ] ] ] } },
{ "type": "Feature", "properties": { "osm_id": "273202497", "code": 5114, "fclass": "secondary", "name": null, "ref": null, "oneway": "F", "maxspeed": 0, "layer": 0, "bridge": "F", "tunnel": "F" }, "geometry": { "type": "MultiLineString", "coordinates": [ [ [ 119.367867322461763, 26.030102198979733 ], [ 119.367386492441995, 26.029647184409125 ], [ 119.364993201461587, 26.027384128765963 ], [ 119.364810043915853, 26.02711344886686 ], [ 119.364459431701746, 26.026785390095135 ], [ 119.364278426450866, 26.0266159446677 ], [ 119.364152155538804, 26.026490405370438 ], [ 119.363456760942199, 26.025843219566791 ], [ 119.362329423218597, 26.024872341217868 ], [ 119.360641884880366, 26.023187750779186 ], [ 119.360594312363304, 26.023140295132599 ], [ 119.360518555528216, 26.023064754430671 ], [ 119.359827195512224, 26.022331579175738 ], [ 119.358814057336346, 26.021457718101061 ], [ 119.357768888784577, 26.020616051012418 ], [ 119.35728788770156, 26.020247806734233 ], [ 119.354651515018233, 26.018641334995884 ] ] ] } },
{ "type": "Feature", "properties": { "osm_id": "273202498", "code": 5114, "fclass": "secondary", "name": null, "ref": null, "oneway": "F", "maxspeed": 0, "layer": 0, "bridge": "F", "tunnel": "F" }, "geometry": { "type": "MultiLineString", "coordinates": [ [ [ 119.368909832223906, 26.030627249639466 ], [ 119.369059270397344, 26.030725630489552 ] ] ] } },
{ "type": "Feature", "properties": { "osm_id": "273202499", "code": 5114, "fclass": "secondary", "name": null, "ref": null, "oneway": "F", "maxspeed": 0, "layer": 1, "bridge": "T", "tunnel": "F" }, "geometry": { "type": "MultiLineString", "coordinates": [ [ [ 119.368108845280886, 26.02990039568898 ], [ 119.368807902813884, 26.030551562156823 ], [ 119.368909832223906, 26.030627249639466 ] ] ] } },
{ "type": "Feature", "properties": { "osm_id": "273202550", "code": 5114, "fclass": "secondary", "name": null, "ref": null, "oneway": "F", "maxspeed": 0, "layer": 0, "bridge": "F", "tunnel": "F" }, "geometry": { "type": "MultiLineString", "coordinates": [ [ [ 119.36908246613784, 26.03152464512663 ], [ 119.369015431609398, 26.0315396645417 ], [ 119.368955589225038, 26.031565516120111 ], [ 119.368866932676895, 26.031616610350408 ], [ 119.368504300749677, 26.031921313269457 ], [ 119.368247056962247, 26.032143977116458 ], [ 119.367934676357734, 26.032424913236788 ], [ 119.367477221205803, 26.032852944772593 ], [ 119.367229552514914, 26.033097483014444 ], [ 119.367070430562748, 26.033267195973018 ], [ 119.366885501288067, 26.03348452875457 ] ] ] } },
{ "type": "Feature", "properties": { "osm_id": "273202554", "code": 5114, "fclass": "secondary", "name": null, "ref": null, "oneway": "F", "maxspeed": 0, "layer": 0, "bridge": "F", "tunnel": "F" }, "geometry": { "type": "MultiLineString", "coordinates": [ [ [ 119.36688180322443, 26.033254080727612 ], [ 119.367023801609392, 26.033013479860593 ], [ 119.367203990688722, 26.032738602840094 ], [ 119.367424327445192, 26.032502156774839 ], [ 119.367704826716135, 26.032259145610571 ], [ 119.368020301656884, 26.031967343757508 ], [ 119.368497699795711, 26.031543189033659 ], [ 119.368624511225505, 26.031414841763187 ], [ 119.368691292249906, 26.031330344892165 ], [ 119.36871299705507, 26.031273584376514 ], [ 119.368722630747683, 26.031218895200297 ] ] ] } },
{ "type": "Feature", "properties": { "osm_id": "273202565", "code": 5114, "fclass": "secondary", "name": null, "ref": null, "oneway": "F", "maxspeed": 0, "layer": 0, "bridge": "F", "tunnel": "F" }, "geometry": { "type": "MultiLineString", "coordinates": [ [ [ 119.369246439355578, 26.030723491896588 ], [ 119.369342704604406, 26.030707836165107 ], [ 119.369440947393201, 26.030670932818357 ], [ 119.369530692693075, 26.030613381081274 ], [ 119.369892098808634, 26.030303390624965 ], [ 119.37024153254626, 26.030003904433883 ], [ 119.370422170662351, 26.029839298492799 ], [ 119.370563447708605, 26.029734203264088 ], [ 119.370863745355578, 26.029512582893119 ], [ 119.37102657231587, 26.029417721606634 ], [ 119.371401207613943, 26.029241775963552 ], [ 119.371642232413706, 26.029149678213198 ] ] ] } },
{ "type": "Feature", "properties": { "osm_id": "273202570", "code": 5114, "fclass": "secondary", "name": null, "ref": null, "oneway": "F", "maxspeed": 0, "layer": 0, "bridge": "F", "tunnel": "F" }, "geometry": { "type": "MultiLineString", "coordinates": [ [ [ 119.371552705514077, 26.029349102214269 ], [ 119.371315035549642, 26.029527324074746 ], [ 119.371027309672755, 26.029736561970399 ], [ 119.370808466699216, 26.029890296759529 ], [ 119.37044179272975, 26.030190289444551 ], [ 119.370000356977854, 26.030577730598097 ], [ 119.369738159018539, 26.030805358351749 ], [ 119.369714535539927, 26.030831490428717 ], [ 119.369659319996344, 26.030899693660711 ], [ 119.369633712541287, 26.030940080678118 ], [ 119.369615991000629, 26.03098591624623 ], [ 119.369605662167771, 26.031044087099009 ] ] ] } },
{ "type": "Feature", "properties": { "osm_id": "273202667", "code": 5134, "fclass": "secondary_link", "name": null, "ref": null, "oneway": "F", "maxspeed": 0, "layer": 0, "bridge": "F", "tunnel": "F" }, "geometry": { "type": "MultiLineString", "coordinates": [ [ [ 119.366603603437937, 26.035675431484748 ], [ 119.366705862805659, 26.035637490356859 ] ] ] } },
{ "type": "Feature", "properties": { "osm_id": "273202825", "code": 5141, "fclass": "service", "name": null, "ref": null, "oneway": "F", "maxspeed": 0, "layer": 0, "bridge": "F", "tunnel": "F" }, "geometry": { "type": "MultiLineString", "coordinates": [ [ [ 119.369776961906553, 26.032133299563689 ], [ 119.369765899687465, 26.032028941759734 ], [ 119.369791154406229, 26.03192728101218 ], [ 119.369850339912929, 26.031838466894005 ], [ 119.36993747685915, 26.031771081451289 ], [ 119.370044189888205, 26.031731761624037 ], [ 119.370159906870711, 26.031724402615076 ], [ 119.370273255456155, 26.031749684469219 ], [ 119.370344410687622, 26.031781947422481 ], [ 119.370407899555616, 26.031832753150912 ], [ 119.370456035133316, 26.031895155483269 ], [ 119.370500618856326, 26.032004564640513 ], [ 119.370501314996602, 26.032120317226433 ], [ 119.37045811176435, 26.032228420357079 ], [ 119.370376184912217, 26.0323158829463 ], [ 119.370265400576343, 26.032372204449192 ], [ 119.37013902016092, 26.032390747688925 ], [ 119.370012204788495, 26.032369108425556 ], [ 119.369900320268002, 26.03230988152399 ], [ 119.369823334641367, 26.032230140804735 ], [ 119.369776961906553, 26.032133299563689 ] ] ] } },
{ "type": "Feature", "properties": { "osm_id": "273202826", "code": 5115, "fclass": "tertiary", "name": null, "ref": null, "oneway": "F", "maxspeed": 0, "layer": 0, "bridge": "F", "tunnel": "F" }, "geometry": { "type": "MultiLineString", "coordinates": [ [ [ 119.369585406427575, 26.031286169738408 ], [ 119.370044189888205, 26.031731761624037 ] ] ] } },
{ "type": "Feature", "properties": { "osm_id": "273202827", "code": 5115, "fclass": "tertiary", "name": null, "ref": null, "oneway": "F", "maxspeed": 0, "layer": 0, "bridge": "F", "tunnel": "F" }, "geometry": { "type": "MultiLineString", "coordinates": [ [ [ 119.369791154406229, 26.03192728101218 ], [ 119.369337566014622, 26.031508611052534 ] ] ] } },
{ "type": "Feature", "properties": { "osm_id": "273202828", "code": 5141, "fclass": "service", "name": null, "ref": null, "oneway": "B", "maxspeed": 0, "layer": 0, "bridge": "F", "tunnel": "F" }, "geometry": { "type": "MultiLineString", "coordinates": [ [ [ 119.370344410687622, 26.031781947422481 ], [ 119.371093735696221, 26.0311281137718 ], [ 119.371192613163146, 26.031033704397863 ], [ 119.371166974216237, 26.030780836464135 ], [ 119.371170996198813, 26.03044199762023 ], [ 119.371261695939282, 26.030089669466342 ], [ 119.371526221758316, 26.029682897523866 ], [ 119.371812343961039, 26.029478959240478 ], [ 119.372906304789481, 26.029059946574215 ], [ 119.373008058180034, 26.029088965163837 ], [ 119.37346866502223, 26.029799305297676 ], [ 119.373620412672366, 26.029869114204619 ], [ 119.373959056452179, 26.029807657263895 ], [ 119.374188191301357, 26.029747004886602 ], [ 119.374292613855545, 26.02962167795593 ], [ 119.374487234125297, 26.02955443983948 ] ] ] } },
{ "type": "Feature", "properties": { "osm_id": "273202829", "code": 5141, "fclass": "service", "name": null, "ref": null, "oneway": "B", "maxspeed": 0, "layer": 0, "bridge": "F", "tunnel": "F" }, "geometry": { "type": "MultiLineString", "coordinates": [ [ [ 119.369823334641367, 26.032230140804735 ], [ 119.36894663069809, 26.032995796218309 ], [ 119.368411489932697, 26.032949034009906 ], [ 119.368104661012737, 26.032946401726548 ], [ 119.367742220170129, 26.033035231643197 ], [ 119.367492758367547, 26.033159671046139 ], [ 119.367181074038314, 26.033459011712086 ], [ 119.366960553164859, 26.033822214887451 ], [ 119.36691686918698, 26.034071795306211 ], [ 119.36695608838744, 26.034504985143599 ], [ 119.367065908970702, 26.034767945592083 ], [ 119.367406672582831, 26.034948675574327 ], [ 119.36751651705724, 26.035134398015732 ], [ 119.367482958251856, 26.035314290668563 ], [ 119.367405592792721, 26.03549498012142 ], [ 119.367165644372193, 26.035862309693528 ] ] ] } },
{ "type": "Feature", "properties": { "osm_id": "283302402", "code": 5114, "fclass": "secondary", "name": "盘屿路", "ref": null, "oneway": "F", "maxspeed": 0, "layer": 0, "bridge": "F", "tunnel": "F" }, "geometry": { "type": "MultiLineString", "coordinates": [ [ [ 119.28704022983284, 26.012954153206305 ], [ 119.287167181501559, 26.012834973214808 ], [ 119.288806865733548, 26.011296667505142 ], [ 119.288954817236359, 26.011169153313652 ], [ 119.290169670713126, 26.010303810730136 ], [ 119.29144573162877, 26.009505225260124 ], [ 119.29165923128275, 26.009383487753468 ], [ 119.292070726919164, 26.009148749855431 ] ] ] } },
{ "type": "Feature", "properties": { "osm_id": "287961126", "code": 5112, "fclass": "trunk", "name": "南二环路", "ref": null, "oneway": "F", "maxspeed": 0, "layer": 1, "bridge": "T", "tunnel": "F" }, "geometry": { "type": "MultiLineString", "coordinates": [ [ [ 119.334836081276521, 26.025666096800823 ], [ 119.335801857622101, 26.025710579405505 ], [ 119.338466636785881, 26.025849971631864 ], [ 119.341031525464928, 26.025983329385038 ], [ 119.342142663010094, 26.026027260967375 ], [ 119.342683877176839, 26.02602010944409 ], [ 119.3434893421894, 26.026054589920768 ] ] ] } },
{ "type": "Feature", "properties": { "osm_id": "287961127", "code": 5112, "fclass": "trunk", "name": "福峡路", "ref": "G324", "oneway": "F", "maxspeed": 0, "layer": 0, "bridge": "F", "tunnel": "F" }, "geometry": { "type": "MultiLineString", "coordinates": [ [ [ 119.380246061389869, 25.994061608390833 ], [ 119.380432271225814, 25.993789919538806 ], [ 119.380565996966851, 25.993671756570404 ], [ 119.380626779919325, 25.993609506679768 ], [ 119.38067467701174, 25.993572780416063 ], [ 119.381508744816671, 25.992428183461229 ], [ 119.381600201118701, 25.992302569448391 ], [ 119.382255775768343, 25.991411907248775 ], [ 119.382546584111722, 25.990956377987832 ], [ 119.382877920856686, 25.990463023669456 ], [ 119.383137425731064, 25.990008939728373 ], [ 119.383384270501239, 25.989554493611191 ], [ 119.383464486355322, 25.989409129006152 ], [ 119.383953387208123, 25.98841304001904 ], [ 119.384296954533866, 25.987884665486256 ], [ 119.38484358108029, 25.98704372108557 ], [ 119.385343776364508, 25.986488754515381 ], [ 119.385781316209759, 25.986075232242111 ], [ 119.385856885518265, 25.986004434552225 ], [ 119.386108922989337, 25.985799063390306 ], [ 119.386270428708059, 25.985667512409112 ], [ 119.38710429109662, 25.984931768143969 ], [ 119.388022929570923, 25.984158870371616 ], [ 119.388517694992728, 25.983658410107239 ], [ 119.388821606434007, 25.983294530728688 ], [ 119.389111506037949, 25.982879516264585 ], [ 119.389644376502048, 25.982109344021243 ], [ 119.389677244454816, 25.982061894644929 ], [ 119.39054699370547, 25.980949770361473 ], [ 119.390808802846152, 25.980632918281756 ], [ 119.391241334810232, 25.98010926330187 ], [ 119.391756098175264, 25.979485911828977 ], [ 119.392668089109506, 25.978627309136044 ], [ 119.394239117858746, 25.977453935255372 ], [ 119.395289419969401, 25.976714446273188 ], [ 119.396922860978918, 25.975520000629508 ], [ 119.39818297254466, 25.97462155762895 ], [ 119.398545929879973, 25.974358617182045 ], [ 119.398763501552409, 25.974189421292383 ], [ 119.398909518923176, 25.974075873940908 ], [ 119.398951695613306, 25.974043032017917 ], [ 119.399110010066664, 25.973919960751136 ], [ 119.399540015877079, 25.97355647323122 ], [ 119.400821619909379, 25.972560302178984 ], [ 119.401405156934175, 25.972123200443242 ], [ 119.402216038366902, 25.971623186027671 ], [ 119.402774005581691, 25.971028099006549 ], [ 119.403246377540995, 25.970220269970795 ], [ 119.403589796673401, 25.969778101917157 ], [ 119.403916318932247, 25.969360243958686 ], [ 119.404090855476483, 25.969195468310716 ], [ 119.404329850915232, 25.969079083241294 ], [ 119.404463233031109, 25.969048528747997 ], [ 119.404603407244849, 25.969034557444221 ], [ 119.404793457693586, 25.969051042069864 ], [ 119.404979010725, 25.969074875640874 ], [ 119.405165088365109, 25.969064702682719 ], [ 119.40535239454816, 25.969013329766817 ], [ 119.405568329028782, 25.968917392271596 ], [ 119.405846114063891, 25.968739133043634 ], [ 119.406336055131192, 25.968304814600806 ], [ 119.40647765754666, 25.968127507452376 ], [ 119.406536521297525, 25.968013713953418 ], [ 119.406562170317088, 25.967922492892324 ], [ 119.406572717295646, 25.967831868054741 ] ] ] } },
{ "type": "Feature", "properties": { "osm_id": "287961128", "code": 5114, "fclass": "secondary", "name": null, "ref": null, "oneway": "F", "maxspeed": 0, "layer": 0, "bridge": "F", "tunnel": "F" }, "geometry": { "type": "MultiLineString", "coordinates": [ [ [ 119.360761564037347, 26.042600135128563 ], [ 119.359543518461095, 26.040913242771722 ], [ 119.358954921166557, 26.040098668584086 ], [ 119.358090659204635, 26.039020427552149 ] ] ] } },
{ "type": "Feature", "properties": { "osm_id": "287961129", "code": 5134, "fclass": "secondary_link", "name": null, "ref": null, "oneway": "F", "maxspeed": 0, "layer": 0, "bridge": "F", "tunnel": "F" }, "geometry": { "type": "MultiLineString", "coordinates": [ [ [ 119.375363488711912, 26.031666205380287 ], [ 119.375490560745732, 26.031816096045677 ], [ 119.37566173602778, 26.03187732640826 ], [ 119.375806235906737, 26.031880248392525 ], [ 119.375961373325126, 26.031844906045961 ] ] ] } },
{ "type": "Feature", "properties": { "osm_id": "287961131", "code": 5113, "fclass": "primary", "name": "福峡路", "ref": null, "oneway": "F", "maxspeed": 0, "layer": 3, "bridge": "F", "tunnel": "F" }, "geometry": { "type": "MultiLineString", "coordinates": [ [ [ 119.343570840910076, 26.029679024656936 ], [ 119.344082027439654, 26.029156304498791 ] ] ] } },
{ "type": "Feature", "properties": { "osm_id": "287961132", "code": 5115, "fclass": "tertiary", "name": null, "ref": null, "oneway": "B", "maxspeed": 0, "layer": 0, "bridge": "F", "tunnel": "F" }, "geometry": { "type": "MultiLineString", "coordinates": [ [ [ 119.337257140027631, 26.025530602851024 ], [ 119.337465022625537, 26.026181630097202 ], [ 119.337883892640718, 26.027423623680704 ], [ 119.337951861141249, 26.027596402550977 ], [ 119.338064576673233, 26.027888045161685 ], [ 119.338207447852781, 26.028099161274671 ], [ 119.338491689812386, 26.028396324908599 ] ] ] } },
{ "type": "Feature", "properties": { "osm_id": "287961133", "code": 5114, "fclass": "secondary", "name": null, "ref": null, "oneway": "F", "maxspeed": 0, "layer": 1, "bridge": "T", "tunnel": "F" }, "geometry": { "type": "MultiLineString", "coordinates": [ [ [ 119.363376066999123, 26.043704577455561 ], [ 119.363678526014269, 26.043454325213119 ], [ 119.363834089518079, 26.043279964496918 ] ] ] } },
{ "type": "Feature", "properties": { "osm_id": "287961134", "code": 5112, "fclass": "trunk", "name": "福峡路", "ref": "G324", "oneway": "F", "maxspeed": 0, "layer": 0, "bridge": "F", "tunnel": "F" }, "geometry": { "type": "MultiLineString", "coordinates": [ [ [ 119.406878298940867, 25.967941485391112 ], [ 119.406679678900119, 25.96812444424781 ], [ 119.406437335115925, 25.968355510529772 ], [ 119.405931659774581, 25.968835928989421 ], [ 119.405395514270396, 25.969149079135001 ], [ 119.405030216082039, 25.969228441058974 ], [ 119.404381709968035, 25.969304225558709 ], [ 119.404037909810285, 25.969480289503693 ], [ 119.403734087745022, 25.969869081458306 ], [ 119.403397061169144, 25.970303028084988 ], [ 119.402920972784031, 25.971117208666804 ], [ 119.402335587031459, 25.971741730322339 ], [ 119.40151189174378, 25.972249666419597 ], [ 119.400937839961088, 25.972679691161687 ], [ 119.399955445781131, 25.973489255432934 ], [ 119.399649384544588, 25.973718021806626 ], [ 119.399432997994253, 25.973869425995996 ], [ 119.39922009658784, 25.974044291330436 ], [ 119.399083467378333, 25.974150660162746 ], [ 119.399043088829671, 25.974182022502493 ], [ 119.399025198437656, 25.974195872436713 ], [ 119.39889446956694, 25.974297566171032 ], [ 119.398879178054386, 25.974309435725939 ], [ 119.398658903509727, 25.974480731686953 ], [ 119.398555967724491, 25.974556329929957 ], [ 119.398352203275195, 25.974700420088535 ], [ 119.397033904787563, 25.975643664490423 ], [ 119.395505825643227, 25.976761195609292 ], [ 119.395399934899785, 25.976838564058355 ], [ 119.394350414169196, 25.977577560986774 ], [ 119.392789047480349, 25.97874390937303 ], [ 119.39189132393507, 25.97958920619428 ], [ 119.390944112525418, 25.980736107462995 ], [ 119.390689890775178, 25.981043804755075 ], [ 119.389824223099382, 25.982150781590661 ], [ 119.389471265352682, 25.982660864852079 ], [ 119.389260773782453, 25.982965096864259 ], [ 119.388966874030757, 25.983385870233274 ], [ 119.388654469261667, 25.983759931393497 ], [ 119.388149812452411, 25.984270461584256 ], [ 119.387226871724664, 25.985047050843765 ], [ 119.386582272926702, 25.985615888215786 ], [ 119.386392103398691, 25.985783634059128 ], [ 119.385989752834988, 25.986094103043182 ], [ 119.385549921799637, 25.986498837176118 ], [ 119.385402857236926, 25.986659762854231 ], [ 119.384989704024051, 25.987134593653543 ], [ 119.384105396646689, 25.988494986357605 ], [ 119.383573758953261, 25.989545856998074 ], [ 119.383455682438594, 25.989760153649833 ], [ 119.383337620596393, 25.989959758255537 ], [ 119.383287670856959, 25.990053335180182 ], [ 119.383097963340006, 25.990408941037767 ], [ 119.382974412770622, 25.990616119424224 ], [ 119.382878031929621, 25.990775750311698 ], [ 119.382632538730007, 25.991182020442135 ], [ 119.382267438266737, 25.991747336677495 ], [ 119.382014020753431, 25.99210584664468 ], [ 119.381751502779963, 25.992385929284584 ], [ 119.381681914136479, 25.992479099717141 ], [ 119.381132602757191, 25.993214167362218 ], [ 119.380925142576203, 25.993491766352044 ], [ 119.38080321313744, 25.993689603277748 ], [ 119.380753325174837, 25.993722295507972 ], [ 119.380677577229832, 25.99379284598399 ], [ 119.380660499357973, 25.993822784241146 ], [ 119.380388583898451, 25.99414914599279 ] ] ] } },
{ "type": "Feature", "properties": { "osm_id": "287961135", "code": 5114, "fclass": "secondary", "name": "会展东路", "ref": null, "oneway": "F", "maxspeed": 0, "layer": 0, "bridge": "F", "tunnel": "F" }, "geometry": { "type": "MultiLineString", "coordinates": [ [ [ 119.375371845506734, 26.032473948088594 ], [ 119.37527783497444, 26.031677267378726 ], [ 119.375058405030288, 26.0308955483241 ], [ 119.374802137685862, 26.030166863393482 ], [ 119.374487234125297, 26.02955443983948 ], [ 119.374390357981767, 26.029365988876812 ], [ 119.374091095719677, 26.028852739880367 ], [ 119.373962374120083, 26.02861557946839 ], [ 119.373880499437973, 26.028480606817926 ] ] ] } },
{ "type": "Feature", "properties": { "osm_id": "287961136", "code": 5113, "fclass": "primary", "name": null, "ref": null, "oneway": "F", "maxspeed": 0, "layer": 0, "bridge": "F", "tunnel": "F" }, "geometry": { "type": "MultiLineString", "coordinates": [ [ [ 119.364459431701746, 26.026785390095135 ], [ 119.364346256856606, 26.026997465850947 ], [ 119.364143306595267, 26.027326983919782 ], [ 119.363865357243142, 26.027778418791456 ], [ 119.363522369998748, 26.02832218844555 ], [ 119.359992120560548, 26.033485053752646 ] ] ] } },
{ "type": "Feature", "properties": { "osm_id": "287961138", "code": 5112, "fclass": "trunk", "name": "妙峰路", "ref": null, "oneway": "F", "maxspeed": 0, "layer": 0, "bridge": "F", "tunnel": "F" }, "geometry": { "type": "MultiLineString", "coordinates": [ [ [ 119.239651685304622, 26.080799374520723 ], [ 119.240501003921139, 26.080981044615431 ], [ 119.240556599135942, 26.080992291188149 ], [ 119.240703654708611, 26.081026409759946 ], [ 119.241206671543608, 26.08114651036929 ], [ 119.242230348596365, 26.081379610066843 ], [ 119.242584365418679, 26.081454915823329 ], [ 119.242979700713988, 26.081556749505982 ], [ 119.243716630933434, 26.081785459886273 ], [ 119.24448894789586, 26.082072596491724 ], [ 119.245597668872605, 26.082524766537595 ], [ 119.246685869665995, 26.082981014185208 ], [ 119.247482065875246, 26.083016540251965 ], [ 119.247599356516446, 26.083037130467417 ], [ 119.247717938749815, 26.083064443475998 ], [ 119.24789625152826, 26.083128715562804 ], [ 119.24803872208679, 26.083177023366456 ], [ 119.248203989764278, 26.083235210650599 ], [ 119.24845069491198, 26.083318148167184 ] ] ] } },
{ "type": "Feature", "properties": { "osm_id": "287961140", "code": 5115, "fclass": "tertiary", "name": null, "ref": null, "oneway": "B", "maxspeed": 0, "layer": 0, "bridge": "F", "tunnel": "F" }, "geometry": { "type": "MultiLineString", "coordinates": [ [ [ 119.343003948941146, 26.000051793017288 ], [ 119.342889597928533, 26.001696897810614 ], [ 119.342821137995898, 26.002683198289258 ], [ 119.342778281965437, 26.003301166729187 ], [ 119.342674342943425, 26.004799542734684 ], [ 119.342670708618016, 26.004851407936354 ], [ 119.342579922563743, 26.006567420454136 ], [ 119.342583584971251, 26.006691116154599 ], [ 119.342610120374601, 26.006790686129371 ] ] ] } },
{ "type": "Feature", "properties": { "osm_id": "287961141", "code": 5114, "fclass": "secondary", "name": null, "ref": null, "oneway": "F", "maxspeed": 0, "layer": 0, "bridge": "F", "tunnel": "F" }, "geometry": { "type": "MultiLineString", "coordinates": [ [ [ 119.364993201461587, 26.027384128765963 ], [ 119.364368948010124, 26.027348049249156 ], [ 119.364211275369641, 26.027447950615731 ], [ 119.363922619396462, 26.027856921426935 ], [ 119.36387215469685, 26.027936842683385 ], [ 119.363577642292341, 26.02840374550625 ], [ 119.360046144973296, 26.03356856420033 ], [ 119.358779030342149, 26.03543713727894 ], [ 119.358017006672981, 26.036662855750318 ], [ 119.357826370265329, 26.037125681137979 ], [ 119.357804015741891, 26.037557297530721 ], [ 119.358015331501008, 26.037980792812739 ], [ 119.358085507553184, 26.038094309468953 ], [ 119.359069367683375, 26.03956013351268 ], [ 119.359444842429681, 26.040105590455465 ], [ 119.359770959258455, 26.040481555888928 ], [ 119.36013176795592, 26.040897567857385 ], [ 119.361047100251838, 26.042001878661665 ], [ 119.361528309276508, 26.042620528797698 ], [ 119.361815761818505, 26.042994694671048 ] ] ] } },
{ "type": "Feature", "properties": { "osm_id": "287961143", "code": 5113, "fclass": "primary", "name": null, "ref": null, "oneway": "F", "maxspeed": 0, "layer": 0, "bridge": "F", "tunnel": "F" }, "geometry": { "type": "MultiLineString", "coordinates": [ [ [ 119.363359422944967, 26.027896775785653 ], [ 119.363743494515674, 26.027548139893653 ] ] ] } },
{ "type": "Feature", "properties": { "osm_id": "287961144", "code": 5113, "fclass": "primary", "name": "南江滨西大道", "ref": null, "oneway": "F", "maxspeed": 0, "layer": 0, "bridge": "F", "tunnel": "F" }, "geometry": { "type": "MultiLineString", "coordinates": [ [ [ 119.363834089518079, 26.043279964496918 ], [ 119.364546944288804, 26.042480841394667 ], [ 119.365171283770621, 26.041119746576413 ], [ 119.36546865706201, 26.038952640090105 ], [ 119.365604540271221, 26.038012667248712 ], [ 119.365642326747576, 26.037773045168937 ], [ 119.365721016535204, 26.037611402479062 ], [ 119.365892871430106, 26.037391331174842 ], [ 119.366179419770063, 26.036987999556036 ], [ 119.366359658845269, 26.036674964035711 ], [ 119.366533657901357, 26.036105260815152 ], [ 119.366603603437937, 26.035675431484748 ] ] ] } },
{ "type": "Feature", "properties": { "osm_id": "287961145", "code": 5112, "fclass": "trunk", "name": "福峡路", "ref": "G324", "oneway": "F", "maxspeed": 0, "layer": 0, "bridge": "F", "tunnel": "F" }, "geometry": { "type": "MultiLineString", "coordinates": [ [ [ 119.380388583898451, 25.99414914599279 ], [ 119.379902398633007, 25.99480276335207 ], [ 119.379822737664711, 25.994904594863776 ], [ 119.379521565632331, 25.995289775763879 ], [ 119.378899519826575, 25.996021729156265 ], [ 119.378672079961163, 25.99612248710552 ], [ 119.377749349599853, 25.996531185620039 ], [ 119.376616030713365, 25.996767792898687 ], [ 119.376459140760417, 25.996800590871629 ], [ 119.375148633876208, 25.996944949700442 ], [ 119.374959631699781, 25.996965810831981 ], [ 119.373764775747702, 25.996919752377309 ], [ 119.373209688816345, 25.996981955478784 ], [ 119.372909190438264, 25.997086052121912 ] ] ] } },
{ "type": "Feature", "properties": { "osm_id": "287961146", "code": 5112, "fclass": "trunk", "name": "鼓山大桥", "ref": null, "oneway": "F", "maxspeed": 0, "layer": 1, "bridge": "T", "tunnel": "F" }, "geometry": { "type": "MultiLineString", "coordinates": [ [ [ 119.354599260276672, 26.034279243153438 ], [ 119.358979790062207, 26.039707482003323 ], [ 119.361566001344343, 26.043022205721005 ] ] ] } },
{ "type": "Feature", "properties": { "osm_id": "287961147", "code": 5133, "fclass": "primary_link", "name": null, "ref": null, "oneway": "F", "maxspeed": 0, "layer": 0, "bridge": "F", "tunnel": "F" }, "geometry": { "type": "MultiLineString", "coordinates": [ [ [ 119.346886296988743, 26.026485207065999 ], [ 119.346853820578517, 26.026773974412944 ], [ 119.346867308844992, 26.026872748711028 ], [ 119.346912661773274, 26.02698078866776 ], [ 119.346967917960626, 26.027066265834026 ], [ 119.347079580382143, 26.027159974866652 ], [ 119.347316833104102, 26.027363657134579 ] ] ] } },
{ "type": "Feature", "properties": { "osm_id": "287961148", "code": 5114, "fclass": "secondary", "name": "后浦路", "ref": null, "oneway": "F", "maxspeed": 0, "layer": 0, "bridge": "F", "tunnel": "F" }, "geometry": { "type": "MultiLineString", "coordinates": [ [ [ 119.35164007431888, 26.031143818853842 ], [ 119.351307353589235, 26.030836274588356 ], [ 119.350655345839712, 26.030326425457602 ], [ 119.349055819187484, 26.029077457508336 ], [ 119.347200896570698, 26.027757642515308 ] ] ] } },
{ "type": "Feature", "properties": { "osm_id": "287961149", "code": 5132, "fclass": "trunk_link", "name": null, "ref": null, "oneway": "F", "maxspeed": 0, "layer": 1, "bridge": "T", "tunnel": "F" }, "geometry": { "type": "MultiLineString", "coordinates": [ [ [ 119.359770959258455, 26.040481555888928 ], [ 119.362509499537808, 26.044138963218053 ], [ 119.362765021165202, 26.04448392383572 ], [ 119.363315849811698, 26.045333836946156 ], [ 119.363779431279468, 26.046058357937621 ] ] ] } },
{ "type": "Feature", "properties": { "osm_id": "287961150", "code": 5113, "fclass": "primary", "name": "福峡路", "ref": null, "oneway": "F", "maxspeed": 0, "layer": 0, "bridge": "F", "tunnel": "F" }, "geometry": { "type": "MultiLineString", "coordinates": [ [ [ 119.354155123115447, 26.018192795007938 ], [ 119.354095927660026, 26.018280300299207 ], [ 119.353676722882696, 26.018789652974494 ], [ 119.35251395696838, 26.020114737204722 ], [ 119.35020731107501, 26.022705792716206 ], [ 119.350124061477771, 26.022799387911622 ], [ 119.348504477200606, 26.024621215566221 ], [ 119.348426209341781, 26.024709371357496 ], [ 119.346886296988743, 26.026485207065999 ], [ 119.346537499182318, 26.02688427476216 ], [ 119.346447295843021, 26.026991750905747 ] ] ] } },
{ "type": "Feature", "properties": { "osm_id": "287961151", "code": 5114, "fclass": "secondary", "name": null, "ref": null, "oneway": "F", "maxspeed": 0, "layer": 1, "bridge": "T", "tunnel": "F" }, "geometry": { "type": "MultiLineString", "coordinates": [ [ [ 119.363933850141748, 26.043389860023396 ], [ 119.363791321805891, 26.043521546133814 ], [ 119.363481017124187, 26.043805334311482 ] ] ] } },
{ "type": "Feature", "properties": { "osm_id": "287961152", "code": 5134, "fclass": "secondary_link", "name": null, "ref": null, "oneway": "F", "maxspeed": 0, "layer": 0, "bridge": "F", "tunnel": "F" }, "geometry": { "type": "MultiLineString", "coordinates": [ [ [ 119.362347361592725, 26.043720529198424 ], [ 119.362702231152213, 26.044230250607811 ], [ 119.362778250701993, 26.044345998019359 ] ] ] } },
{ "type": "Feature", "properties": { "osm_id": "287961153", "code": 5113, "fclass": "primary", "name": "福峡路", "ref": null, "oneway": "F", "maxspeed": 0, "layer": 0, "bridge": "F", "tunnel": "F" }, "geometry": { "type": "MultiLineString", "coordinates": [ [ [ 119.363085552615601, 26.005234813936209 ], [ 119.362658009438661, 26.005562354789131 ], [ 119.36078343330631, 26.00721317253057 ], [ 119.359051314987752, 26.008693518570205 ], [ 119.358678975392294, 26.009063271274584 ], [ 119.358499534549054, 26.009284597332133 ], [ 119.358346971645389, 26.009514283182245 ], [ 119.357445183332857, 26.011301063694102 ], [ 119.356508497735547, 26.013350367980586 ], [ 119.356379816991904, 26.013639534417972 ], [ 119.356175549842476, 26.014107166044482 ], [ 119.354987293655967, 26.016744541824703 ], [ 119.354700063323222, 26.017372630970403 ], [ 119.354286614354066, 26.018010819491447 ], [ 119.354155123115447, 26.018192795007938 ] ] ] } },
{ "type": "Feature", "properties": { "osm_id": "287961154", "code": 5112, "fclass": "trunk", "name": "后浦路", "ref": null, "oneway": "F", "maxspeed": 0, "layer": 0, "bridge": "F", "tunnel": "F" }, "geometry": { "type": "MultiLineString", "coordinates": [ [ [ 119.35212947453698, 26.031442695900878 ], [ 119.351941467963854, 26.031228662102937 ], [ 119.351246892128927, 26.030575222267828 ], [ 119.350240924474733, 26.029824848261615 ], [ 119.349580576681404, 26.029320324235108 ] ] ] } },
{ "type": "Feature", "properties": { "osm_id": "287961155", "code": 5113, "fclass": "primary", "name": "福峡路", "ref": null, "oneway": "F", "maxspeed": 0, "layer": 0, "bridge": "F", "tunnel": "F" }, "geometry": { "type": "MultiLineString", "coordinates": [ [ [ 119.35393436238904, 26.018176316868377 ], [ 119.353994363924002, 26.018104899764552 ], [ 119.354103261230051, 26.017954279879085 ], [ 119.354278851562086, 26.017697553639138 ], [ 119.354320545621732, 26.017619090535558 ], [ 119.35455011478679, 26.017202814746724 ], [ 119.354780870812093, 26.016701856031126 ], [ 119.356045875239147, 26.01384414660648 ], [ 119.356319245366052, 26.013268828293111 ], [ 119.357253475226628, 26.011224945087985 ], [ 119.358159106215524, 26.009421386991821 ], [ 119.358451539404882, 26.009005794377991 ], [ 119.358797717029745, 26.008627141690106 ], [ 119.359284085606689, 26.008200690658416 ], [ 119.359627001345046, 26.007900158668981 ], [ 119.360472059513413, 26.007200501485542 ], [ 119.361009164466751, 26.006746925193397 ], [ 119.361446312917423, 26.006377888420385 ], [ 119.362035784074891, 26.005911093479263 ], [ 119.362512746577423, 26.005476038740095 ], [ 119.36296527709959, 26.005123477229358 ] ] ] } },
{ "type": "Feature", "properties": { "osm_id": "287961156", "code": 5134, "fclass": "secondary_link", "name": "会展西路", "ref": null, "oneway": "F", "maxspeed": 0, "layer": 0, "bridge": "F", "tunnel": "F" }, "geometry": { "type": "MultiLineString", "coordinates": [ [ [ 119.370332959501226, 26.03692239559377 ], [ 119.370215426549763, 26.036905725812559 ] ] ] } },
{ "type": "Feature", "properties": { "osm_id": "287961157", "code": 5115, "fclass": "tertiary", "name": null, "ref": null, "oneway": "B", "maxspeed": 0, "layer": 0, "bridge": "F", "tunnel": "F" }, "geometry": { "type": "MultiLineString", "coordinates": [ [ [ 119.329739715875519, 26.011899105514129 ], [ 119.329815094038139, 26.012890545201806 ], [ 119.329998386074763, 26.013302672101482 ], [ 119.330108124039413, 26.013510270597468 ], [ 119.332128851659917, 26.017332952179984 ], [ 119.332945660264286, 26.018878658764969 ] ] ] } },
{ "type": "Feature", "properties": { "osm_id": "287961158", "code": 5113, "fclass": "primary", "name": null, "ref": null, "oneway": "F", "maxspeed": 0, "layer": 0, "bridge": "F", "tunnel": "F" }, "geometry": { "type": "MultiLineString", "coordinates": [ [ [ 119.364143306595267, 26.027326983919782 ], [ 119.36387215469685, 26.027936842683385 ] ] ] } },
{ "type": "Feature", "properties": { "osm_id": "287961159", "code": 5134, "fclass": "secondary_link", "name": null, "ref": null, "oneway": "F", "maxspeed": 0, "layer": 0, "bridge": "F", "tunnel": "F" }, "geometry": { "type": "MultiLineString", "coordinates": [ [ [ 119.361815761818505, 26.042994694671048 ], [ 119.362261879040247, 26.043631643664312 ], [ 119.362347361592725, 26.043720529198424 ], [ 119.362558762029337, 26.043893550816929 ], [ 119.362757784362742, 26.04398604325171 ], [ 119.363059120200418, 26.043959551699835 ] ] ] } },
{ "type": "Feature", "properties": { "osm_id": "288629348", "code": 5115, "fclass": "tertiary", "name": null, "ref": null, "oneway": "B", "maxspeed": 0, "layer": 0, "bridge": "F", "tunnel": "F" }, "geometry": { "type": "MultiLineString", "coordinates": [ [ [ 119.359672976372877, 25.997771108762397 ], [ 119.359609388505476, 25.996651097879109 ], [ 119.357823990492463, 25.992123224768818 ], [ 119.357696041843937, 25.991798851415076 ], [ 119.356771659035246, 25.989208781694405 ], [ 119.356716777667728, 25.989097857659342 ], [ 119.356552329978484, 25.988765702587038 ], [ 119.356496249144016, 25.988652377591066 ], [ 119.355896567310893, 25.986721176243361 ], [ 119.355715142220589, 25.986236296425034 ] ] ] } },
{ "type": "Feature", "properties": { "osm_id": "293320258", "code": 5115, "fclass": "tertiary", "name": null, "ref": null, "oneway": "B", "maxspeed": 0, "layer": 0, "bridge": "F", "tunnel": "F" }, "geometry": { "type": "MultiLineString", "coordinates": [ [ [ 119.321095068157121, 26.024673426411788 ], [ 119.321171281480289, 26.024430919095813 ], [ 119.321321058123814, 26.024261570828056 ], [ 119.321467355259102, 26.024172238828832 ] ] ] } },
{ "type": "Feature", "properties": { "osm_id": "293320515", "code": 5114, "fclass": "secondary", "name": "首山路", "ref": null, "oneway": "B", "maxspeed": 0, "layer": 0, "bridge": "F", "tunnel": "F" }, "geometry": { "type": "MultiLineString", "coordinates": [ [ [ 119.321000977210161, 26.026356317737552 ], [ 119.320879056707298, 26.027443420871734 ] ] ] } },
{ "type": "Feature", "properties": { "osm_id": "293320516", "code": 5114, "fclass": "secondary", "name": null, "ref": null, "oneway": "B", "maxspeed": 0, "layer": -1, "bridge": "F", "tunnel": "T" }, "geometry": { "type": "MultiLineString", "coordinates": [ [ [ 119.321052193320085, 26.025712937963583 ], [ 119.321000977210161, 26.026356317737552 ] ] ] } },
{ "type": "Feature", "properties": { "osm_id": "293732895", "code": 5122, "fclass": "residential", "name": null, "ref": null, "oneway": "B", "maxspeed": 0, "layer": 0, "bridge": "F", "tunnel": "F" }, "geometry": { "type": "MultiLineString", "coordinates": [ [ [ 119.381691309494968, 26.027597115120777 ], [ 119.381234217871636, 26.027151382881236 ], [ 119.380826082727097, 26.026678970394794 ], [ 119.38056958570003, 26.026470051860695 ], [ 119.380188988581139, 26.02633322537018 ], [ 119.37963591230168, 26.026072212943955 ], [ 119.378934538541472, 26.025769401836584 ], [ 119.378766952973862, 26.025658212447667 ], [ 119.378666286272491, 26.0255635508375 ], [ 119.378580080003189, 26.025471276465801 ], [ 119.378508217734122, 26.025351305149943 ], [ 119.378421970798342, 26.025183572530896 ], [ 119.378208616701386, 26.024504587197942 ], [ 119.378103079646692, 26.024034644970367 ], [ 119.378279747489174, 26.023122046315549 ], [ 119.378377803269899, 26.022975305119544 ], [ 119.379621261388806, 26.022018446035251 ], [ 119.38020083781268, 26.021565515885701 ], [ 119.380769761024879, 26.021120998641475 ], [ 119.38159771254989, 26.020505544692657 ], [ 119.381820203789474, 26.020240421946461 ], [ 119.381870427032794, 26.020120668850275 ] ] ] } },
{ "type": "Feature", "properties": { "osm_id": "297597621", "code": 5122, "fclass": "residential", "name": null, "ref": null, "oneway": "B", "maxspeed": 0, "layer": 1, "bridge": "T", "tunnel": "F" }, "geometry": { "type": "MultiLineString", "coordinates": [ [ [ 119.354161161584386, 26.041198226029174 ], [ 119.354311464534803, 26.04089084812092 ] ] ] } },
{ "type": "Feature", "properties": { "osm_id": "297597622", "code": 5122, "fclass": "residential", "name": null, "ref": null, "oneway": "B", "maxspeed": 0, "layer": 0, "bridge": "F", "tunnel": "F" }, "geometry": { "type": "MultiLineString", "coordinates": [ [ [ 119.354311464534803, 26.04089084812092 ], [ 119.354573900939627, 26.04060193832413 ], [ 119.355171867941422, 26.039865407130087 ], [ 119.355538221315243, 26.039352272553657 ] ] ] } },
{ "type": "Feature", "properties": { "osm_id": "297597623", "code": 5122, "fclass": "residential", "name": null, "ref": null, "oneway": "B", "maxspeed": 0, "layer": 0, "bridge": "F", "tunnel": "F" }, "geometry": { "type": "MultiLineString", "coordinates": [ [ [ 119.3537987398079, 26.041918250773907 ], [ 119.353879638032936, 26.041709061026182 ], [ 119.354024321311982, 26.041471061515537 ], [ 119.354161161584386, 26.041198226029174 ] ] ] } },
{ "type": "Feature", "properties": { "osm_id": "299080226", "code": 5134, "fclass": "secondary_link", "name": null, "ref": null, "oneway": "F", "maxspeed": 0, "layer": 0, "bridge": "F", "tunnel": "F" }, "geometry": { "type": "MultiLineString", "coordinates": [ [ [ 119.268890198498056, 26.056584646036196 ], [ 119.269084434482849, 26.056820083776678 ], [ 119.269243989068357, 26.057173418997646 ], [ 119.269408289153802, 26.057590278176697 ] ] ] } },
{ "type": "Feature", "properties": { "osm_id": "299080227", "code": 5134, "fclass": "secondary_link", "name": null, "ref": null, "oneway": "F", "maxspeed": 0, "layer": 0, "bridge": "F", "tunnel": "F" }, "geometry": { "type": "MultiLineString", "coordinates": [ [ [ 119.268288239575455, 26.057740280690606 ], [ 119.268283937774555, 26.057506530707428 ], [ 119.268206786553264, 26.057297230246895 ], [ 119.268088235616048, 26.057161939857679 ], [ 119.267964224931248, 26.057049044722071 ] ] ] } },
{ "type": "Feature", "properties": { "osm_id": "299080228", "code": 5134, "fclass": "secondary_link", "name": null, "ref": null, "oneway": "F", "maxspeed": 0, "layer": 0, "bridge": "F", "tunnel": "F" }, "geometry": { "type": "MultiLineString", "coordinates": [ [ [ 119.268143185084412, 26.056973895564074 ], [ 119.268309685967623, 26.056895037066965 ], [ 119.268472899952599, 26.056814513501173 ], [ 119.268556584318546, 26.056755437698335 ], [ 119.268664627149292, 26.056625168367301 ] ] ] } },
{ "type": "Feature", "properties": { "osm_id": "299080229", "code": 5134, "fclass": "secondary_link", "name": null, "ref": null, "oneway": "F", "maxspeed": 0, "layer": 0, "bridge": "F", "tunnel": "F" }, "geometry": { "type": "MultiLineString", "coordinates": [ [ [ 119.269618733383396, 26.057874572902882 ], [ 119.269231937370108, 26.057726461162375 ], [ 119.269042334258785, 26.057648832188121 ], [ 119.268858673360725, 26.057630044129489 ], [ 119.26869576943713, 26.057627548234354 ], [ 119.268288239575455, 26.057740280690606 ] ] ] } },
{ "type": "Feature", "properties": { "osm_id": "299311808", "code": 5114, "fclass": "secondary", "name": null, "ref": null, "oneway": "F", "maxspeed": 0, "layer": 0, "bridge": "F", "tunnel": "F" }, "geometry": { "type": "MultiLineString", "coordinates": [ [ [ 119.333790522519607, 26.025845806162035 ], [ 119.332200017255744, 26.025808000292376 ], [ 119.331924519623925, 26.025813821275282 ], [ 119.330997170488615, 26.025833880591982 ], [ 119.330709072008446, 26.025854572467559 ], [ 119.330477234525745, 26.02586474569361 ], [ 119.329702701408252, 26.025930845577296 ], [ 119.329298269290419, 26.025965556431125 ], [ 119.32844483545324, 26.026072347220644 ], [ 119.328155136485762, 26.026094516592785 ], [ 119.327764211516879, 26.026145601120295 ], [ 119.327084631929523, 26.026200804472424 ], [ 119.326351203723306, 26.026240133131942 ], [ 119.325946603675092, 26.026243609778781 ], [ 119.325380284281778, 26.026223078131085 ], [ 119.324767987192402, 26.026210580891561 ], [ 119.324036997815909, 26.026202467950078 ], [ 119.323060583732186, 26.026200822914337 ], [ 119.321316089015767, 26.026180262551399 ], [ 119.32124507925883, 26.026179422098124 ], [ 119.320593413282566, 26.026176517847304 ], [ 119.320317011906226, 26.026175383381904 ], [ 119.31924860184148, 26.026166672773993 ], [ 119.31866047965363, 26.026169340008998 ], [ 119.318088560400184, 26.026191066317775 ], [ 119.317582640946512, 26.026239192303521 ], [ 119.317349294687986, 26.02626133135632 ], [ 119.316653266910734, 26.026302011801775 ], [ 119.316398007976815, 26.026344520725328 ], [ 119.315811651261825, 26.026424730211211 ], [ 119.315331541646032, 26.02654371073546 ], [ 119.314284958502057, 26.026795090056435 ], [ 119.313367816244863, 26.026971837858419 ], [ 119.313125774632368, 26.027031363403488 ], [ 119.312253871640905, 26.027245786878133 ], [ 119.31135073919117, 26.027447783331144 ], [ 119.310713590648518, 26.027579414112999 ], [ 119.310570619542915, 26.027605919459084 ], [ 119.310077585663635, 26.027714716157242 ], [ 119.309585145883972, 26.027775157390828 ], [ 119.308962505636757, 26.027796089923111 ], [ 119.308197350820677, 26.027813490702332 ], [ 119.307288705590778, 26.02781024200273 ], [ 119.306872874360792, 26.027819859669531 ], [ 119.305871624365366, 26.027828817379042 ], [ 119.304971196150575, 26.027831885779595 ], [ 119.304592870252279, 26.027833025338271 ], [ 119.304091357324182, 26.027795572454067 ], [ 119.303756980239271, 26.027786251043853 ], [ 119.303332940383598, 26.027827708947967 ], [ 119.302649009534065, 26.027950017803111 ], [ 119.302498168633264, 26.028002786080865 ], [ 119.302119846350408, 26.028086635614219 ], [ 119.301411451165819, 26.028355234603971 ], [ 119.300919782467389, 26.028667901572216 ], [ 119.300409797893082, 26.028996400731756 ], [ 119.300014616670921, 26.02931088361623 ], [ 119.299938960351369, 26.029377068736128 ], [ 119.299718721185343, 26.029569431327175 ], [ 119.299561618782164, 26.029731610960656 ], [ 119.299351507505662, 26.029883030366378 ], [ 119.299084115662112, 26.030075181311609 ] ] ] } },
{ "type": "Feature", "properties": { "osm_id": "303418200", "code": 5115, "fclass": "tertiary", "name": null, "ref": null, "oneway": "B", "maxspeed": 0, "layer": 1, "bridge": "T", "tunnel": "F" }, "geometry": { "type": "MultiLineString", "coordinates": [ [ [ 119.361888809673005, 26.042204679757432 ], [ 119.36213229020322, 26.041831090105344 ] ] ] } },
{ "type": "Feature", "properties": { "osm_id": "303418201", "code": 5115, "fclass": "tertiary", "name": null, "ref": null, "oneway": "F", "maxspeed": 0, "layer": 0, "bridge": "F", "tunnel": "F" }, "geometry": { "type": "MultiLineString", "coordinates": [ [ [ 119.367867322461763, 26.030102198979733 ], [ 119.367731898433036, 26.030084602850838 ], [ 119.367549917648404, 26.030128024485702 ], [ 119.367309578995446, 26.030331305890353 ], [ 119.366744435494766, 26.030838767587845 ] ] ] } },
{ "type": "Feature", "properties": { "osm_id": "303418203", "code": 5115, "fclass": "tertiary", "name": null, "ref": null, "oneway": "F", "maxspeed": 0, "layer": 0, "bridge": "F", "tunnel": "F" }, "geometry": { "type": "MultiLineString", "coordinates": [ [ [ 119.366744435494766, 26.030838767587845 ], [ 119.367217753108477, 26.030310639169361 ], [ 119.367458068357607, 26.030073266162987 ], [ 119.367492401489855, 26.029950163292796 ], [ 119.367486020103897, 26.029826313204389 ], [ 119.367386492441995, 26.029647184409125 ] ] ] } },
{ "type": "Feature", "properties": { "osm_id": "303418210", "code": 5115, "fclass": "tertiary", "name": null, "ref": null, "oneway": "F", "maxspeed": 0, "layer": 0, "bridge": "F", "tunnel": "F" }, "geometry": { "type": "MultiLineString", "coordinates": [ [ [ 119.367641708990803, 26.029451982034306 ], [ 119.367817273871026, 26.029503697047254 ], [ 119.367924744677239, 26.029505687618006 ], [ 119.3680344835456, 26.029473443791932 ], [ 119.368513065882254, 26.029112088313276 ] ] ] } },
{ "type": "Feature", "properties": { "osm_id": "304937478", "code": 5115, "fclass": "tertiary", "name": "六一南路", "ref": null, "oneway": "F", "maxspeed": 0, "layer": 0, "bridge": "F", "tunnel": "F" }, "geometry": { "type": "MultiLineString", "coordinates": [ [ [ 119.329497706732553, 26.044641166273593 ], [ 119.332138143691282, 26.041572579173565 ], [ 119.332252837115902, 26.04143519175074 ] ] ] } },
{ "type": "Feature", "properties": { "osm_id": "304941750", "code": 5112, "fclass": "trunk", "name": null, "ref": null, "oneway": "F", "maxspeed": 0, "layer": 1, "bridge": "T", "tunnel": "F" }, "geometry": { "type": "MultiLineString", "coordinates": [ [ [ 119.347443405070564, 26.002623526699217 ], [ 119.347684253533771, 26.002199065960429 ], [ 119.347825175756896, 26.001874464052996 ], [ 119.348367780582521, 26.000499545423953 ], [ 119.349200920099577, 25.998235038750927 ], [ 119.350456863121025, 25.994952432064292 ], [ 119.35099106743013, 25.993437322045292 ], [ 119.351469750686817, 25.991880060639069 ], [ 119.351743550887917, 25.990677178497606 ], [ 119.351970507970719, 25.989489324032025 ], [ 119.352442747568233, 25.986470182375779 ], [ 119.352548789366466, 25.985646425580089 ], [ 119.352629730721631, 25.985229120514443 ], [ 119.352829546199928, 25.983951124420145 ], [ 119.353164946242515, 25.98079124548509 ], [ 119.353399868971977, 25.97898679582061 ], [ 119.353443501982227, 25.978563944438712 ] ] ] } },
{ "type": "Feature", "properties": { "osm_id": "305503647", "code": 5113, "fclass": "primary", "name": "连江南路", "ref": null, "oneway": "F", "maxspeed": 0, "layer": 1, "bridge": "T", "tunnel": "F" }, "geometry": { "type": "MultiLineString", "coordinates": [ [ [ 119.341568629505829, 26.053047125794976 ], [ 119.341619387903123, 26.053272109437568 ] ] ] } },
{ "type": "Feature", "properties": { "osm_id": "306648966", "code": 5113, "fclass": "primary", "name": "杨桥西路", "ref": null, "oneway": "F", "maxspeed": 0, "layer": 0, "bridge": "F", "tunnel": "F" }, "geometry": { "type": "MultiLineString", "coordinates": [ [ [ 119.261362272581962, 26.084453712980338 ], [ 119.261406729192814, 26.084352798850844 ], [ 119.261479685232828, 26.084210034405299 ], [ 119.261764378847303, 26.083805409819906 ], [ 119.26223519662112, 26.083195675782239 ], [ 119.262417334862974, 26.083001797510295 ], [ 119.262571970145999, 26.082851984520808 ], [ 119.262689424197461, 26.082803125199497 ], [ 119.262837774220884, 26.082700253656242 ], [ 119.263056353034486, 26.082602422727252 ], [ 119.263072680778876, 26.082595006324354 ] ] ] } },
{ "type": "Feature", "properties": { "osm_id": "307439587", "code": 5134, "fclass": "secondary_link", "name": null, "ref": null, "oneway": "F", "maxspeed": 0, "layer": 0, "bridge": "F", "tunnel": "F" }, "geometry": { "type": "MultiLineString", "coordinates": [ [ [ 119.278557745066138, 26.040827480448357 ], [ 119.278621550856059, 26.040609403142653 ], [ 119.278602837468554, 26.040387855598183 ], [ 119.278501049991561, 26.040204409613303 ], [ 119.278394038645388, 26.040085880605808 ] ] ] } },
{ "type": "Feature", "properties": { "osm_id": "307439588", "code": 5134, "fclass": "secondary_link", "name": null, "ref": null, "oneway": "F", "maxspeed": 0, "layer": 0, "bridge": "F", "tunnel": "F" }, "geometry": { "type": "MultiLineString", "coordinates": [ [ [ 119.279730010576529, 26.039872314121354 ], [ 119.279670622687235, 26.040033611919828 ], [ 119.27965539259101, 26.040185630351665 ], [ 119.279686311019447, 26.040321488759378 ], [ 119.279755906510218, 26.040462320176569 ] ] ] } },
{ "type": "Feature", "properties": { "osm_id": "307440836", "code": 5134, "fclass": "secondary_link", "name": null, "ref": null, "oneway": "F", "maxspeed": 0, "layer": 0, "bridge": "F", "tunnel": "F" }, "geometry": { "type": "MultiLineString", "coordinates": [ [ [ 119.315012400788021, 26.026217302469011 ], [ 119.315482590108743, 26.026166458242937 ], [ 119.315928841658476, 26.026106418175392 ], [ 119.316227064036994, 26.026090864063001 ], [ 119.316473799664251, 26.026093673962635 ] ] ] } },
{ "type": "Feature", "properties": { "osm_id": "307440837", "code": 5114, "fclass": "secondary", "name": null, "ref": null, "oneway": "F", "maxspeed": 0, "layer": 0, "bridge": "F", "tunnel": "F" }, "geometry": { "type": "MultiLineString", "coordinates": [ [ [ 119.320712906247167, 26.025839437935364 ], [ 119.321346961281321, 26.025831154168319 ] ] ] } },
{ "type": "Feature", "properties": { "osm_id": "307440839", "code": 5114, "fclass": "secondary", "name": null, "ref": null, "oneway": "F", "maxspeed": 0, "layer": 0, "bridge": "F", "tunnel": "F" }, "geometry": { "type": "MultiLineString", "coordinates": [ [ [ 119.346140962390379, 26.02709509572685 ], [ 119.34537807891995, 26.026791223183924 ], [ 119.344981819239152, 26.026657984411351 ], [ 119.344567190616075, 26.026536892784357 ], [ 119.34422483150756, 26.026465709592195 ], [ 119.34392907916029, 26.026420492934943 ], [ 119.343431776194933, 26.026351887867211 ], [ 119.34127802259087, 26.026213879682459 ], [ 119.339626063753087, 26.026134701256272 ], [ 119.33823892776617, 26.026047202567955 ], [ 119.337937108208365, 26.026035058840918 ], [ 119.337543824953073, 26.026022096291538 ] ] ] } },
{ "type": "Feature", "properties": { "osm_id": "307451855", "code": 5121, "fclass": "unclassified", "name": "金港路", "ref": null, "oneway": "B", "maxspeed": 0, "layer": 0, "bridge": "F", "tunnel": "F" }, "geometry": { "type": "MultiLineString", "coordinates": [ [ [ 119.280824301267245, 26.038858876795917 ], [ 119.282178747124604, 26.039413018297751 ], [ 119.282439096339175, 26.039489131327841 ], [ 119.282561435580931, 26.03953487492678 ], [ 119.282618251788179, 26.039552924168667 ], [ 119.284267874345119, 26.040076047032329 ], [ 119.284697055021383, 26.040455955147344 ], [ 119.285006503538867, 26.040729674676268 ], [ 119.285395903548348, 26.041074026174442 ], [ 119.285996807029747, 26.04160515104186 ], [ 119.28603237830059, 26.041644979394363 ], [ 119.286565644394329, 26.042014965869676 ], [ 119.287347173800256, 26.042304062435477 ], [ 119.287452137135304, 26.042342844820528 ], [ 119.288141865926661, 26.042398860972234 ], [ 119.288220278987893, 26.042405200261864 ], [ 119.288945450708368, 26.042327326577631 ], [ 119.289579138008278, 26.042101717897136 ], [ 119.289994783768805, 26.042024420031037 ], [ 119.290992305982087, 26.042026624928461 ] ] ] } },
{ "type": "Feature", "properties": { "osm_id": "307451856", "code": 5121, "fclass": "unclassified", "name": "金港支路", "ref": null, "oneway": "B", "maxspeed": 0, "layer": 0, "bridge": "F", "tunnel": "F" }, "geometry": { "type": "MultiLineString", "coordinates": [ [ [ 119.284267874345119, 26.040076047032329 ], [ 119.284472532770906, 26.039472717584658 ], [ 119.284571259711342, 26.039066178447602 ], [ 119.28455100868733, 26.038034414305031 ], [ 119.284548901762179, 26.037928159411383 ] ] ] } },
{ "type": "Feature", "properties": { "osm_id": "307451857", "code": 5115, "fclass": "tertiary", "name": "杨周路", "ref": null, "oneway": "F", "maxspeed": 0, "layer": 0, "bridge": "F", "tunnel": "F" }, "geometry": { "type": "MultiLineString", "coordinates": [ [ [ 119.282004766091205, 26.037214500860561 ], [ 119.283904399183939, 26.037761004602668 ], [ 119.284548901762179, 26.037928159411383 ], [ 119.287432175279349, 26.037970183218953 ] ] ] } },
{ "type": "Feature", "properties": { "osm_id": "307451858", "code": 5121, "fclass": "unclassified", "name": "百花洲路", "ref": null, "oneway": "B", "maxspeed": 0, "layer": 0, "bridge": "F", "tunnel": "F" }, "geometry": { "type": "MultiLineString", "coordinates": [ [ [ 119.270683735702406, 26.036730530887645 ], [ 119.271713647374668, 26.035902602164054 ], [ 119.273013370571121, 26.03485699907905 ], [ 119.274155193416021, 26.034039625649484 ], [ 119.27419349197389, 26.034012189466679 ] ] ] } },
{ "type": "Feature", "properties": { "osm_id": "307451859", "code": 5114, "fclass": "secondary", "name": "建新南路", "ref": null, "oneway": "F", "maxspeed": 0, "layer": 0, "bridge": "F", "tunnel": "F" }, "geometry": { "type": "MultiLineString", "coordinates": [ [ [ 119.265743521385147, 26.037414211325373 ], [ 119.26665758889915, 26.036430483573966 ], [ 119.268121100010319, 26.035075948661351 ], [ 119.268404099280104, 26.034846878933831 ], [ 119.269221283003205, 26.034270071508377 ], [ 119.270004123952575, 26.033729161327908 ], [ 119.270838470726801, 26.033214092850333 ], [ 119.273226365952894, 26.03207999341571 ], [ 119.273314343706758, 26.032045003953005 ], [ 119.275114382007146, 26.031349148995066 ], [ 119.276989038197613, 26.030902339797294 ], [ 119.277594529923149, 26.030757418218183 ], [ 119.279213151476654, 26.030533872496427 ], [ 119.280218734061989, 26.0304404120782 ], [ 119.280586602987285, 26.030415229575162 ], [ 119.282110400153229, 26.030313330565548 ], [ 119.282885301227793, 26.030245443105787 ], [ 119.283621910036004, 26.03026661232763 ], [ 119.286485074615896, 26.030287641191336 ], [ 119.286826709895251, 26.030289678079978 ] ] ] } },
{ "type": "Feature", "properties": { "osm_id": "307451860", "code": 5115, "fclass": "tertiary", "name": null, "ref": null, "oneway": "F", "maxspeed": 0, "layer": 0, "bridge": "F", "tunnel": "F" }, "geometry": { "type": "MultiLineString", "coordinates": [ [ [ 119.273256070136483, 26.031921845739792 ], [ 119.273314343706758, 26.032045003953005 ], [ 119.27334612666003, 26.032108363954727 ] ] ] } },
{ "type": "Feature", "properties": { "osm_id": "307451861", "code": 5115, "fclass": "tertiary", "name": null, "ref": null, "oneway": "F", "maxspeed": 0, "layer": 0, "bridge": "F", "tunnel": "F" }, "geometry": { "type": "MultiLineString", "coordinates": [ [ [ 119.263861510811083, 26.023818918517623 ], [ 119.264670718971232, 26.024266721567422 ], [ 119.264745276235715, 26.024327569781427 ], [ 119.265205188326902, 26.024682035293296 ], [ 119.265705832543404, 26.025113357904544 ], [ 119.268427549966844, 26.027261696779984 ] ] ] } },
{ "type": "Feature", "properties": { "osm_id": "307451863", "code": 5121, "fclass": "unclassified", "name": "镜浦路", "ref": null, "oneway": "B", "maxspeed": 0, "layer": 0, "bridge": "F", "tunnel": "F" }, "geometry": { "type": "MultiLineString", "coordinates": [ [ [ 119.272038454029854, 26.030085167544929 ], [ 119.273259903151441, 26.02938774963776 ], [ 119.274227787209398, 26.028843225134121 ], [ 119.275297564578011, 26.028240638456509 ] ] ] } },
{ "type": "Feature", "properties": { "osm_id": "307451867", "code": 5121, "fclass": "unclassified", "name": "红江路", "ref": null, "oneway": "B", "maxspeed": 0, "layer": 0, "bridge": "F", "tunnel": "F" }, "geometry": { "type": "MultiLineString", "coordinates": [ [ [ 119.273239613904209, 26.026620442588502 ], [ 119.271787458042525, 26.02794209009911 ], [ 119.271737512704789, 26.027987192125277 ], [ 119.270645044383372, 26.0289812128444 ], [ 119.270587438075893, 26.029033564927907 ], [ 119.269520581076819, 26.030035177676666 ], [ 119.269104607260317, 26.030425523083061 ], [ 119.268432450035718, 26.031056287833557 ], [ 119.267064310964031, 26.032345900626844 ], [ 119.266242064397019, 26.033120607738841 ] ] ] } },
{ "type": "Feature", "properties": { "osm_id": "307451868", "code": 5121, "fclass": "unclassified", "name": "冯宅路", "ref": null, "oneway": "B", "maxspeed": 0, "layer": 0, "bridge": "F", "tunnel": "F" }, "geometry": { "type": "MultiLineString", "coordinates": [ [ [ 119.268432450035718, 26.031056287833557 ], [ 119.267278541551846, 26.03014803229912 ], [ 119.267101821236565, 26.030008853909219 ], [ 119.266121282986163, 26.029236271746683 ] ] ] } },
{ "type": "Feature", "properties": { "osm_id": "307451869", "code": 5121, "fclass": "unclassified", "name": null, "ref": null, "oneway": "B", "maxspeed": 0, "layer": 0, "bridge": "F", "tunnel": "F" }, "geometry": { "type": "MultiLineString", "coordinates": [ [ [ 119.266242064397019, 26.033120607738841 ], [ 119.26473763321242, 26.034364320925093 ], [ 119.264500372343079, 26.034435788948585 ], [ 119.264137528755342, 26.034442082711941 ], [ 119.263183597089551, 26.034265888024656 ], [ 119.263182472355012, 26.032995023439391 ] ] ] } },
{ "type": "Feature", "properties": { "osm_id": "307452711", "code": 5121, "fclass": "unclassified", "name": "百花洲路", "ref": null, "oneway": "B", "maxspeed": 0, "layer": 0, "bridge": "F", "tunnel": "F" }, "geometry": { "type": "MultiLineString", "coordinates": [ [ [ 119.287152232351872, 26.03299629698234 ], [ 119.287028207991526, 26.033008255353799 ], [ 119.284868324916388, 26.033058771917698 ], [ 119.284528355559985, 26.033054006324996 ], [ 119.282991749299015, 26.033031036889664 ], [ 119.28284504229994, 26.033030017467631 ], [ 119.281673076985939, 26.033020752120983 ], [ 119.280642674017642, 26.033011627931717 ], [ 119.277082628535723, 26.032999229150519 ], [ 119.27419349197389, 26.034012189466679 ] ] ] } },
{ "type": "Feature", "properties": { "osm_id": "307452712", "code": 5121, "fclass": "unclassified", "name": "后巷路", "ref": null, "oneway": "B", "maxspeed": 0, "layer": 0, "bridge": "F", "tunnel": "F" }, "geometry": { "type": "MultiLineString", "coordinates": [ [ [ 119.279813627011222, 26.036560601344775 ], [ 119.280196186775569, 26.035527148500098 ], [ 119.280494864661748, 26.034720418435747 ], [ 119.280544024830689, 26.034152420037039 ], [ 119.280642674017642, 26.033011627931717 ], [ 119.280618374922199, 26.031799401089728 ], [ 119.280592780676031, 26.030521512250331 ], [ 119.280586602987285, 26.030415229575162 ] ] ] } },
{ "type": "Feature", "properties": { "osm_id": "307452715", "code": 5134, "fclass": "secondary_link", "name": null, "ref": null, "oneway": "F", "maxspeed": 0, "layer": 0, "bridge": "F", "tunnel": "F" }, "geometry": { "type": "MultiLineString", "coordinates": [ [ [ 119.282110400153229, 26.030313330565548 ], [ 119.282276240728606, 26.030264668793446 ], [ 119.282485484096796, 26.030214584004575 ], [ 119.282617634321326, 26.030156718255064 ], [ 119.282721174079171, 26.030078721331652 ], [ 119.282802370230741, 26.029938451296882 ], [ 119.282885349754153, 26.029772096893897 ] ] ] } },
{ "type": "Feature", "properties": { "osm_id": "307452717", "code": 5122, "fclass": "residential", "name": null, "ref": null, "oneway": "B", "maxspeed": 0, "layer": 0, "bridge": "F", "tunnel": "F" }, "geometry": { "type": "MultiLineString", "coordinates": [ [ [ 119.299356999099643, 26.005597009272506 ], [ 119.298997956505872, 26.005516660233162 ], [ 119.297077886326079, 26.005572766019029 ], [ 119.293421691659631, 26.005671470752226 ], [ 119.291716844499874, 26.005740509071689 ], [ 119.289802971616155, 26.006349767916099 ] ] ] } },
{ "type": "Feature", "properties": { "osm_id": "307452718", "code": 5115, "fclass": "tertiary", "name": null, "ref": null, "oneway": "B", "maxspeed": 0, "layer": 0, "bridge": "F", "tunnel": "F" }, "geometry": { "type": "MultiLineString", "coordinates": [ [ [ 119.299356999099643, 26.005597009272506 ], [ 119.299777391251524, 26.005503049233216 ], [ 119.300482758921547, 26.005445468706633 ], [ 119.301157304507186, 26.005354728889536 ], [ 119.301992889567799, 26.005145620922455 ], [ 119.302859581197723, 26.004847041590615 ], [ 119.303214077506297, 26.00467212444984 ], [ 119.306464079141719, 26.003065281369128 ], [ 119.306872981101961, 26.002837925037806 ], [ 119.307399603306521, 26.002625307235643 ], [ 119.307988171250742, 26.002433705642776 ], [ 119.308700617048004, 26.00227330988789 ], [ 119.309475115128677, 26.002172495594813 ], [ 119.309766389302254, 26.002167859852264 ], [ 119.310416833205181, 26.00215741392374 ], [ 119.311798550874229, 26.002350663639628 ], [ 119.315875945053776, 26.003073599622454 ], [ 119.317123442268482, 26.003295837432212 ], [ 119.318881670694651, 26.003609280967456 ], [ 119.32020173187702, 26.003946968007149 ], [ 119.321657967937341, 26.004415587194689 ], [ 119.32547479420154, 26.005274767853546 ], [ 119.328003023239589, 26.005795667721461 ], [ 119.329067537089998, 26.006016070058362 ], [ 119.331334696452032, 26.006505236721726 ], [ 119.332277690886329, 26.006709750998674 ], [ 119.333075807688914, 26.00688340644124 ], [ 119.335457198958593, 26.007404503017018 ], [ 119.336336821223497, 26.007598207744081 ] ] ] } },
{ "type": "Feature", "properties": { "osm_id": "307452719", "code": 5122, "fclass": "residential", "name": null, "ref": null, "oneway": "B", "maxspeed": 0, "layer": 0, "bridge": "F", "tunnel": "F" }, "geometry": { "type": "MultiLineString", "coordinates": [ [ [ 119.332277690886329, 26.006709750998674 ], [ 119.332385435417223, 26.005409523681092 ] ] ] } },
{ "type": "Feature", "properties": { "osm_id": "307452720", "code": 5122, "fclass": "residential", "name": null, "ref": null, "oneway": "B", "maxspeed": 0, "layer": 0, "bridge": "F", "tunnel": "F" }, "geometry": { "type": "MultiLineString", "coordinates": [ [ [ 119.331334696452032, 26.006505236721726 ], [ 119.331358410821238, 26.006014354344465 ], [ 119.331124059249788, 26.005371276842116 ], [ 119.331415552234972, 26.004139112915102 ], [ 119.331396849678981, 26.003967367303503 ], [ 119.331165858878876, 26.003540680218535 ], [ 119.331031239849537, 26.003292153679197 ], [ 119.330803074991749, 26.003024761431373 ], [ 119.330379372489716, 26.002528255049608 ], [ 119.33035266198786, 26.002490710616204 ], [ 119.330074509021742, 26.002099941522662 ], [ 119.329774354349439, 26.001688516245473 ], [ 119.329746370247946, 26.001433082049292 ], [ 119.329607786777018, 26.000621313452818 ], [ 119.329592067492882, 26.000529090499484 ], [ 119.3297144343436, 25.999999101667054 ], [ 119.329742635542203, 25.999910723446249 ], [ 119.32874322032994, 25.999374125678429 ], [ 119.327861232565283, 25.998673054223971 ], [ 119.327438995983471, 25.99827621296259 ], [ 119.327236521902947, 25.998141052638641 ], [ 119.326688165895362, 25.997775122136488 ], [ 119.326195112302642, 25.99724158782924 ], [ 119.32595259060821, 25.996989743978048 ], [ 119.325639970829755, 25.996753449228407 ], [ 119.325235565651667, 25.996484899130746 ], [ 119.324723810456049, 25.995649552016825 ], [ 119.324291638817812, 25.994884532402001 ] ] ] } },
{ "type": "Feature", "properties": { "osm_id": "307452721", "code": 5122, "fclass": "residential", "name": null, "ref": null, "oneway": "B", "maxspeed": 0, "layer": 0, "bridge": "F", "tunnel": "F" }, "geometry": { "type": "MultiLineString", "coordinates": [ [ [ 119.326602563103137, 26.000696021867316 ], [ 119.326640640431634, 25.99939629168825 ], [ 119.326688165895362, 25.997775122136488 ] ] ] } },
{ "type": "Feature", "properties": { "osm_id": "307452722", "code": 5122, "fclass": "residential", "name": null, "ref": null, "oneway": "B", "maxspeed": 0, "layer": 0, "bridge": "F", "tunnel": "F" }, "geometry": { "type": "MultiLineString", "coordinates": [ [ [ 119.326640640431634, 25.99939629168825 ], [ 119.323526859498898, 25.999166609015361 ], [ 119.323532486106075, 25.99931619153611 ], [ 119.32343713490873, 26.001456552030003 ], [ 119.323361744386503, 26.00172610657933 ], [ 119.323154958499472, 26.002090053371912 ], [ 119.322769532578491, 26.002507206181516 ], [ 119.322233782331253, 26.003044120602709 ], [ 119.321895395717874, 26.003510886194132 ], [ 119.321746142966234, 26.004079532828325 ], [ 119.321657967937341, 26.004415587194689 ] ] ] } },
{ "type": "Feature", "properties": { "osm_id": "307452723", "code": 5122, "fclass": "residential", "name": null, "ref": null, "oneway": "B", "maxspeed": 0, "layer": 0, "bridge": "F", "tunnel": "F" }, "geometry": { "type": "MultiLineString", "coordinates": [ [ [ 119.32343713490873, 26.001456552030003 ], [ 119.320778844181859, 26.001205732368078 ], [ 119.318161019483298, 26.000561484292717 ], [ 119.317172046366608, 26.000318329542171 ], [ 119.317130633704124, 26.002851086001495 ], [ 119.317123442268482, 26.003295837432212 ] ] ] } },
{ "type": "Feature", "properties": { "osm_id": "307452724", "code": 5122, "fclass": "residential", "name": null, "ref": null, "oneway": "B", "maxspeed": 0, "layer": 0, "bridge": "F", "tunnel": "F" }, "geometry": { "type": "MultiLineString", "coordinates": [ [ [ 119.317172046366608, 26.000318329542171 ], [ 119.317098199584265, 25.998491064794521 ], [ 119.314599359359576, 25.99839075164622 ], [ 119.314457415384581, 25.999835897011874 ] ] ] } },
{ "type": "Feature", "properties": { "osm_id": "307452725", "code": 5122, "fclass": "residential", "name": null, "ref": null, "oneway": "B", "maxspeed": 0, "layer": 0, "bridge": "F", "tunnel": "F" }, "geometry": { "type": "MultiLineString", "coordinates": [ [ [ 119.314457415384581, 25.999835897011874 ], [ 119.315838240619982, 26.000005441090721 ], [ 119.317172046366608, 26.000318329542171 ] ] ] } },
{ "type": "Feature", "properties": { "osm_id": "307452726", "code": 5122, "fclass": "residential", "name": null, "ref": null, "oneway": "B", "maxspeed": 0, "layer": 0, "bridge": "F", "tunnel": "F" }, "geometry": { "type": "MultiLineString", "coordinates": [ [ [ 119.314457415384581, 25.999835897011874 ], [ 119.312002817673346, 25.999828036524484 ], [ 119.311798550874229, 26.002350663639628 ] ] ] } },
{ "type": "Feature", "properties": { "osm_id": "307452727", "code": 5122, "fclass": "residential", "name": null, "ref": null, "oneway": "B", "maxspeed": 0, "layer": 0, "bridge": "F", "tunnel": "F" }, "geometry": { "type": "MultiLineString", "coordinates": [ [ [ 119.312002817673346, 25.999828036524484 ], [ 119.311941061789469, 25.99984364499603 ], [ 119.309255086483006, 26.000520985864235 ], [ 119.309766389302254, 26.002167859852264 ] ] ] } },
{ "type": "Feature", "properties": { "osm_id": "307452728", "code": 5122, "fclass": "residential", "name": null, "ref": null, "oneway": "B", "maxspeed": 0, "layer": 0, "bridge": "F", "tunnel": "F" }, "geometry": { "type": "MultiLineString", "coordinates": [ [ [ 119.308700617048004, 26.00227330988789 ], [ 119.309060387995601, 26.003383840237348 ], [ 119.310223960261482, 26.005783636622482 ], [ 119.31037244462479, 26.006069011404872 ], [ 119.310496190491506, 26.00661487353084 ], [ 119.310669261124431, 26.007591594563525 ], [ 119.310328054214978, 26.008903098366861 ], [ 119.31000558497314, 26.010042718327639 ], [ 119.310507364446295, 26.010300234354869 ], [ 119.3108045980687, 26.01127498021761 ], [ 119.31111015250373, 26.01146405580025 ], [ 119.311597611262258, 26.011765534343215 ] ] ] } },
{ "type": "Feature", "properties": { "osm_id": "307452969", "code": 5115, "fclass": "tertiary", "name": "螺洲街", "ref": null, "oneway": "B", "maxspeed": 0, "layer": 0, "bridge": "F", "tunnel": "F" }, "geometry": { "type": "MultiLineString", "coordinates": [ [ [ 119.359672976372877, 25.997771108762397 ], [ 119.359587431718523, 25.998748911055749 ], [ 119.358284697377229, 26.000448188231776 ], [ 119.358296761917074, 26.000644976645575 ], [ 119.358357119491799, 26.00128351059217 ], [ 119.358721817794418, 26.002920143227268 ] ] ] } },
{ "type": "Feature", "properties": { "osm_id": "307452970", "code": 5115, "fclass": "tertiary", "name": null, "ref": null, "oneway": "B", "maxspeed": 0, "layer": 0, "bridge": "F", "tunnel": "F" }, "geometry": { "type": "MultiLineString", "coordinates": [ [ [ 119.358721817794418, 26.002920143227268 ], [ 119.358716340486481, 26.003248905481602 ] ] ] } },
{ "type": "Feature", "properties": { "osm_id": "307452971", "code": 5112, "fclass": "trunk", "name": "324国道", "ref": "G324", "oneway": "F", "maxspeed": 0, "layer": 0, "bridge": "F", "tunnel": "F" }, "geometry": { "type": "MultiLineString", "coordinates": [ [ [ 119.407381802950368, 25.961608074270448 ], [ 119.407401770638714, 25.961683535825628 ], [ 119.407404027362404, 25.961888581735082 ], [ 119.40735857037825, 25.96209615632106 ], [ 119.407303024253608, 25.962241180995097 ], [ 119.407186448540642, 25.962453880824267 ], [ 119.40713590277737, 25.962596994601633 ], [ 119.407119252341559, 25.962779163712117 ], [ 119.407153634429363, 25.963230508016171 ] ] ] } },
{ "type": "Feature", "properties": { "osm_id": "307452972", "code": 5112, "fclass": "trunk", "name": null, "ref": "G324", "oneway": "F", "maxspeed": 0, "layer": 1, "bridge": "T", "tunnel": "F" }, "geometry": { "type": "MultiLineString", "coordinates": [ [ [ 119.407153634429363, 25.963230508016171 ], [ 119.407132980831918, 25.96516982173797 ], [ 119.407087635763332, 25.967332425274254 ], [ 119.407070816623246, 25.967570239740635 ], [ 119.407017427725023, 25.967730327039209 ], [ 119.406878298940867, 25.967941485391112 ] ] ] } },
{ "type": "Feature", "properties": { "osm_id": "308594142", "code": 5122, "fclass": "residential", "name": null, "ref": null, "oneway": "B", "maxspeed": 0, "layer": 0, "bridge": "F", "tunnel": "F" }, "geometry": { "type": "MultiLineString", "coordinates": [ [ [ 119.331809685276355, 26.032404511307504 ], [ 119.333245766810606, 26.032514474384591 ], [ 119.335144006325706, 26.032868492684518 ], [ 119.336548905503861, 26.033132450590561 ], [ 119.336689155314204, 26.033350504080165 ], [ 119.337225792986871, 26.033398861484784 ], [ 119.33761252373337, 26.033682523584559 ], [ 119.338127020159178, 26.034096966295007 ], [ 119.338089905559031, 26.034446822272884 ], [ 119.338643939058329, 26.034789695011153 ] ] ] } },
{ "type": "Feature", "properties": { "osm_id": "308594143", "code": 5122, "fclass": "residential", "name": null, "ref": null, "oneway": "B", "maxspeed": 0, "layer": 0, "bridge": "F", "tunnel": "F" }, "geometry": { "type": "MultiLineString", "coordinates": [ [ [ 119.329889110825732, 26.051405455065957 ], [ 119.330256201267673, 26.05135744749127 ], [ 119.330445965956372, 26.051281474328871 ], [ 119.331332712980142, 26.05052404830953 ], [ 119.332200496410437, 26.049809448610095 ] ] ] } },
{ "type": "Feature", "properties": { "osm_id": "308594145", "code": 5141, "fclass": "service", "name": "程埔路", "ref": null, "oneway": "B", "maxspeed": 0, "layer": 0, "bridge": "F", "tunnel": "F" }, "geometry": { "type": "MultiLineString", "coordinates": [ [ [ 119.320758220719497, 26.047632811304645 ], [ 119.320809116942257, 26.047358593900796 ], [ 119.32081941606792, 26.047303048820922 ], [ 119.320789411830248, 26.047275154253139 ], [ 119.320471271771865, 26.047004514852997 ], [ 119.32044660088502, 26.046979133386561 ], [ 119.320425447609409, 26.046951195037988 ], [ 119.320413552372969, 26.046927202056864 ], [ 119.320406790440813, 26.046906422861937 ], [ 119.320403852931975, 26.04688767957764 ], [ 119.320402717232326, 26.046861009966729 ], [ 119.320403093993903, 26.046837713887744 ], [ 119.320405580894004, 26.046812483774925 ], [ 119.32040987805108, 26.046787023845276 ], [ 119.320413784511146, 26.046772165757879 ], [ 119.320416892569241, 26.04676301837986 ], [ 119.320420101538218, 26.046754169206448 ], [ 119.320426121865964, 26.04674077556087 ], [ 119.320606818561828, 26.046418633668619 ], [ 119.320632612106081, 26.046367330899805 ], [ 119.320657590431168, 26.046306445881694 ], [ 119.320867919569835, 26.04567526111142 ], [ 119.320952732365825, 26.04542057990388 ] ] ] } },
{ "type": "Feature", "properties": { "osm_id": "308594146", "code": 5122, "fclass": "residential", "name": "立新路", "ref": null, "oneway": "B", "maxspeed": 0, "layer": 0, "bridge": "F", "tunnel": "F" }, "geometry": { "type": "MultiLineString", "coordinates": [ [ [ 119.323320457398864, 26.04988568308686 ], [ 119.323530063402771, 26.049428770219222 ], [ 119.323699627009233, 26.049061785308762 ], [ 119.323964979939447, 26.048743405349505 ], [ 119.324382381877285, 26.048242499170708 ], [ 119.324200378533078, 26.047431347572772 ] ] ] } },
{ "type": "Feature", "properties": { "osm_id": "308594148", "code": 5122, "fclass": "residential", "name": "工农路", "ref": null, "oneway": "B", "maxspeed": 0, "layer": 0, "bridge": "F", "tunnel": "F" }, "geometry": { "type": "MultiLineString", "coordinates": [ [ [ 119.330238503805703, 26.04817597753534 ], [ 119.330568893617908, 26.048773008778397 ], [ 119.331015298024809, 26.049058985091534 ], [ 119.332200496410437, 26.049809448610095 ], [ 119.332759978473476, 26.050247172294455 ], [ 119.333516634154321, 26.050809698557345 ], [ 119.334225460256931, 26.051160601441897 ], [ 119.334457693152331, 26.051271895418658 ], [ 119.335060559970714, 26.051531681091998 ], [ 119.33524294198304, 26.051731815164519 ], [ 119.335324706047231, 26.052617514474786 ], [ 119.335400358968187, 26.0527490138163 ] ] ] } },
{ "type": "Feature", "properties": { "osm_id": "308594150", "code": 5122, "fclass": "residential", "name": null, "ref": null, "oneway": "B", "maxspeed": 0, "layer": 0, "bridge": "F", "tunnel": "F" }, "geometry": { "type": "MultiLineString", "coordinates": [ [ [ 119.336548905503861, 26.033132450590561 ], [ 119.336886021083984, 26.031720990531024 ] ] ] } },
{ "type": "Feature", "properties": { "osm_id": "308594151", "code": 5122, "fclass": "residential", "name": "共和路", "ref": null, "oneway": "B", "maxspeed": 0, "layer": 0, "bridge": "F", "tunnel": "F" }, "geometry": { "type": "MultiLineString", "coordinates": [ [ [ 119.328671922249569, 26.052015498138232 ], [ 119.32790180788632, 26.052031623789684 ] ] ] } },
{ "type": "Feature", "properties": { "osm_id": "308594152", "code": 5122, "fclass": "residential", "name": null, "ref": null, "oneway": "B", "maxspeed": 0, "layer": 0, "bridge": "F", "tunnel": "F" }, "geometry": { "type": "MultiLineString", "coordinates": [ [ [ 119.330529204403717, 26.050080706056896 ], [ 119.331332712980142, 26.05052404830953 ] ] ] } },
{ "type": "Feature", "properties": { "osm_id": "308594154", "code": 5122, "fclass": "residential", "name": null, "ref": null, "oneway": "B", "maxspeed": 0, "layer": 0, "bridge": "F", "tunnel": "F" }, "geometry": { "type": "MultiLineString", "coordinates": [ [ [ 119.333304861052852, 26.037152641687218 ], [ 119.333528808334535, 26.035652913001762 ] ] ] } },
{ "type": "Feature", "properties": { "osm_id": "308594156", "code": 5122, "fclass": "residential", "name": null, "ref": null, "oneway": "B", "maxspeed": 0, "layer": 0, "bridge": "F", "tunnel": "F" }, "geometry": { "type": "MultiLineString", "coordinates": [ [ [ 119.332079296686757, 26.043176308699316 ], [ 119.333084090595932, 26.043376258760716 ] ] ] } },
{ "type": "Feature", "properties": { "osm_id": "308594157", "code": 5122, "fclass": "residential", "name": null, "ref": null, "oneway": "B", "maxspeed": 0, "layer": 0, "bridge": "F", "tunnel": "F" }, "geometry": { "type": "MultiLineString", "coordinates": [ [ [ 119.335219132404774, 26.032533613622061 ], [ 119.335144006325706, 26.032868492684518 ] ] ] } },
{ "type": "Feature", "properties": { "osm_id": "308594165", "code": 5122, "fclass": "residential", "name": null, "ref": null, "oneway": "B", "maxspeed": 0, "layer": 0, "bridge": "F", "tunnel": "F" }, "geometry": { "type": "MultiLineString", "coordinates": [ [ [ 119.319725730473152, 26.043973703567939 ], [ 119.321110590348908, 26.043441857824629 ] ] ] } },
{ "type": "Feature", "properties": { "osm_id": "308594166", "code": 5122, "fclass": "residential", "name": null, "ref": null, "oneway": "B", "maxspeed": 0, "layer": 0, "bridge": "F", "tunnel": "F" }, "geometry": { "type": "MultiLineString", "coordinates": [ [ [ 119.33340734607863, 26.052052526617238 ], [ 119.334225460256931, 26.051160601441897 ] ] ] } },
{ "type": "Feature", "properties": { "osm_id": "308594167", "code": 5122, "fclass": "residential", "name": null, "ref": null, "oneway": "B", "maxspeed": 0, "layer": 0, "bridge": "F", "tunnel": "F" }, "geometry": { "type": "MultiLineString", "coordinates": [ [ [ 119.334432785361599, 26.039128354914535 ], [ 119.334560281443729, 26.039169169447032 ], [ 119.33559029582409, 26.039498770129793 ], [ 119.336817762826627, 26.039883771124391 ] ] ] } },
{ "type": "Feature", "properties": { "osm_id": "308594168", "code": 5122, "fclass": "residential", "name": "复园支路", "ref": null, "oneway": "B", "maxspeed": 0, "layer": 0, "bridge": "F", "tunnel": "F" }, "geometry": { "type": "MultiLineString", "coordinates": [ [ [ 119.324041580574061, 26.044497077411073 ], [ 119.324093683611721, 26.044047470135396 ], [ 119.323330232983267, 26.04169708963634 ] ] ] } },
{ "type": "Feature", "properties": { "osm_id": "308594169", "code": 5141, "fclass": "service", "name": "太平巷", "ref": null, "oneway": "B", "maxspeed": 0, "layer": 0, "bridge": "F", "tunnel": "F" }, "geometry": { "type": "MultiLineString", "coordinates": [ [ [ 119.327888179555487, 26.05083534476503 ], [ 119.327607635702691, 26.050780217859941 ], [ 119.326751897353844, 26.05044506487771 ], [ 119.326563880431877, 26.050163476224824 ] ] ] } },
{ "type": "Feature", "properties": { "osm_id": "308594171", "code": 5122, "fclass": "residential", "name": "牛眠山巷", "ref": null, "oneway": "B", "maxspeed": 0, "layer": 0, "bridge": "F", "tunnel": "F" }, "geometry": { "type": "MultiLineString", "coordinates": [ [ [ 119.324638615201337, 26.04133941829738 ], [ 119.324632863372202, 26.041226955796855 ], [ 119.324407884023543, 26.036824386881207 ] ] ] } },
{ "type": "Feature", "properties": { "osm_id": "308594172", "code": 5122, "fclass": "residential", "name": "先锋路", "ref": null, "oneway": "B", "maxspeed": 0, "layer": 0, "bridge": "F", "tunnel": "F" }, "geometry": { "type": "MultiLineString", "coordinates": [ [ [ 119.338632225895893, 26.044100755233707 ], [ 119.338197137709955, 26.04564381122502 ], [ 119.338166081465403, 26.047705279002386 ], [ 119.338141091328069, 26.048349542827882 ], [ 119.338096059223531, 26.049118873335981 ], [ 119.33818941854507, 26.050625125178151 ], [ 119.338522675556277, 26.051612707297288 ] ] ] } },
{ "type": "Feature", "properties": { "osm_id": "308594173", "code": 5122, "fclass": "residential", "name": null, "ref": null, "oneway": "B", "maxspeed": 0, "layer": 0, "bridge": "F", "tunnel": "F" }, "geometry": { "type": "MultiLineString", "coordinates": [ [ [ 119.331911529473899, 26.044212200849945 ], [ 119.332962673533814, 26.044238025360311 ], [ 119.334492257160989, 26.044276992573494 ] ] ] } },
{ "type": "Feature", "properties": { "osm_id": "308594174", "code": 5122, "fclass": "residential", "name": null, "ref": null, "oneway": "B", "maxspeed": 0, "layer": 0, "bridge": "F", "tunnel": "F" }, "geometry": { "type": "MultiLineString", "coordinates": [ [ [ 119.33761252373337, 26.033682523584559 ], [ 119.33797114357634, 26.032058141414076 ], [ 119.338472811635995, 26.032211647867143 ] ] ] } },
{ "type": "Feature", "properties": { "osm_id": "308594175", "code": 5122, "fclass": "residential", "name": null, "ref": null, "oneway": "B", "maxspeed": 0, "layer": 0, "bridge": "F", "tunnel": "F" }, "geometry": { "type": "MultiLineString", "coordinates": [ [ [ 119.334457693152331, 26.051271895418658 ], [ 119.334479342671798, 26.051134658531073 ], [ 119.334435065282818, 26.050394898305701 ] ] ] } },
{ "type": "Feature", "properties": { "osm_id": "308594176", "code": 5122, "fclass": "residential", "name": null, "ref": null, "oneway": "B", "maxspeed": 0, "layer": 0, "bridge": "F", "tunnel": "F" }, "geometry": { "type": "MultiLineString", "coordinates": [ [ [ 119.333421653296725, 26.048249686190445 ], [ 119.332780909365454, 26.047870409691967 ], [ 119.332021467112966, 26.04751672656052 ], [ 119.331056440642556, 26.047256999830779 ] ] ] } },
{ "type": "Feature", "properties": { "osm_id": "308594177", "code": 5122, "fclass": "residential", "name": null, "ref": null, "oneway": "B", "maxspeed": 0, "layer": 0, "bridge": "F", "tunnel": "F" }, "geometry": { "type": "MultiLineString", "coordinates": [ [ [ 119.327931913876242, 26.051789122436961 ], [ 119.328676248574197, 26.051731668572252 ], [ 119.329205719917027, 26.051674791465185 ] ] ] } },
{ "type": "Feature", "properties": { "osm_id": "308594178", "code": 5122, "fclass": "residential", "name": "石岩路", "ref": null, "oneway": "B", "maxspeed": 0, "layer": 0, "bridge": "F", "tunnel": "F" }, "geometry": { "type": "MultiLineString", "coordinates": [ [ [ 119.321224404167097, 26.044688351456795 ], [ 119.319920862745192, 26.044705336800497 ], [ 119.318806364754238, 26.045161169362107 ], [ 119.318684066029661, 26.045632919578875 ] ] ] } },
{ "type": "Feature", "properties": { "osm_id": "308594180", "code": 5122, "fclass": "residential", "name": null, "ref": null, "oneway": "B", "maxspeed": 0, "layer": 0, "bridge": "F", "tunnel": "F" }, "geometry": { "type": "MultiLineString", "coordinates": [ [ [ 119.327465218916785, 26.038637965986101 ], [ 119.328954517748727, 26.038732190711833 ], [ 119.329143212039227, 26.036767551753737 ], [ 119.329341344329123, 26.035018333264393 ] ] ] } },
{ "type": "Feature", "properties": { "osm_id": "308594181", "code": 5122, "fclass": "residential", "name": null, "ref": null, "oneway": "B", "maxspeed": 0, "layer": 0, "bridge": "F", "tunnel": "F" }, "geometry": { "type": "MultiLineString", "coordinates": [ [ [ 119.321098182521965, 26.043408575508245 ], [ 119.321849675192084, 26.043646641850241 ], [ 119.322246608262958, 26.04388004275253 ], [ 119.322480243688261, 26.044336899466611 ] ] ] } },
{ "type": "Feature", "properties": { "osm_id": "308594183", "code": 5122, "fclass": "residential", "name": null, "ref": null, "oneway": "B", "maxspeed": 0, "layer": 0, "bridge": "F", "tunnel": "F" }, "geometry": { "type": "MultiLineString", "coordinates": [ [ [ 119.332962673533814, 26.044238025360311 ], [ 119.333084090595932, 26.043376258760716 ], [ 119.333188464133343, 26.04263622341017 ], [ 119.333729079758356, 26.041684765825778 ] ] ] } },
{ "type": "Feature", "properties": { "osm_id": "308594184", "code": 5122, "fclass": "residential", "name": null, "ref": null, "oneway": "B", "maxspeed": 0, "layer": 0, "bridge": "F", "tunnel": "F" }, "geometry": { "type": "MultiLineString", "coordinates": [ [ [ 119.333414373252694, 26.053017317206848 ], [ 119.33340734607863, 26.052052526617238 ], [ 119.333407067788144, 26.051786849696239 ], [ 119.332894863483119, 26.051438629741344 ] ] ] } },
{ "type": "Feature", "properties": { "osm_id": "308594187", "code": 5122, "fclass": "residential", "name": null, "ref": null, "oneway": "B", "maxspeed": 0, "layer": 0, "bridge": "F", "tunnel": "F" }, "geometry": { "type": "MultiLineString", "coordinates": [ [ [ 119.332538240708772, 26.046641914794201 ], [ 119.332901407576387, 26.045714206799051 ], [ 119.332941650633373, 26.045493187422306 ], [ 119.332934863401633, 26.045168201342147 ], [ 119.333001530595624, 26.044675730636545 ] ] ] } },
{ "type": "Feature", "properties": { "osm_id": "308594189", "code": 5122, "fclass": "residential", "name": null, "ref": null, "oneway": "B", "maxspeed": 0, "layer": 0, "bridge": "F", "tunnel": "F" }, "geometry": { "type": "MultiLineString", "coordinates": [ [ [ 119.332832891642383, 26.037042129869683 ], [ 119.333304861052852, 26.037152641687218 ], [ 119.334779421441652, 26.037498866390006 ], [ 119.335282830549858, 26.038258721962894 ] ] ] } },
{ "type": "Feature", "properties": { "osm_id": "308594194", "code": 5141, "fclass": "service", "name": null, "ref": null, "oneway": "B", "maxspeed": 0, "layer": 0, "bridge": "F", "tunnel": "F" }, "geometry": { "type": "MultiLineString", "coordinates": [ [ [ 119.320288441421468, 26.048888166266952 ], [ 119.320220481988343, 26.048721713641129 ], [ 119.320185436888863, 26.048498691830403 ], [ 119.320173211704159, 26.048264296853578 ] ] ] } },
{ "type": "Feature", "properties": { "osm_id": "308594195", "code": 5122, "fclass": "residential", "name": null, "ref": null, "oneway": "B", "maxspeed": 0, "layer": 0, "bridge": "F", "tunnel": "F" }, "geometry": { "type": "MultiLineString", "coordinates": [ [ [ 119.334692281452917, 26.031582218484086 ], [ 119.334553004497678, 26.032439246855969 ], [ 119.335219132404774, 26.032533613622061 ], [ 119.335801730428571, 26.032616419311911 ], [ 119.336045928634078, 26.031675142242662 ] ] ] } },
{ "type": "Feature", "properties": { "osm_id": "308594196", "code": 5122, "fclass": "residential", "name": null, "ref": null, "oneway": "B", "maxspeed": 0, "layer": 0, "bridge": "F", "tunnel": "F" }, "geometry": { "type": "MultiLineString", "coordinates": [ [ [ 119.332114396803021, 26.053055826992349 ], [ 119.333414373252694, 26.053017317206848 ], [ 119.333927796850105, 26.053038273927534 ], [ 119.334063134616216, 26.053075563750912 ], [ 119.334179830340915, 26.05315502378502 ], [ 119.334497705086335, 26.053434743339313 ] ] ] } },
{ "type": "Feature", "properties": { "osm_id": "308594202", "code": 5122, "fclass": "residential", "name": "信平路", "ref": null, "oneway": "B", "maxspeed": 0, "layer": 0, "bridge": "F", "tunnel": "F" }, "geometry": { "type": "MultiLineString", "coordinates": [ [ [ 119.32804788991352, 26.050805686405539 ], [ 119.328636739954547, 26.050778716418549 ], [ 119.329337240006382, 26.050487833631394 ] ] ] } },
{ "type": "Feature", "properties": { "osm_id": "308594204", "code": 5141, "fclass": "service", "name": "巷下路", "ref": null, "oneway": "B", "maxspeed": 0, "layer": 0, "bridge": "F", "tunnel": "F" }, "geometry": { "type": "MultiLineString", "coordinates": [ [ [ 119.324690530361039, 26.046797332049213 ], [ 119.325376708673872, 26.047226623195115 ], [ 119.325792432259846, 26.047992735285629 ], [ 119.326284132211541, 26.048372395237564 ], [ 119.326681117965322, 26.048679053914327 ], [ 119.327002474825704, 26.048794541411429 ], [ 119.327244920088731, 26.049114394094971 ] ] ] } },
{ "type": "Feature", "properties": { "osm_id": "308594205", "code": 5115, "fclass": "tertiary", "name": "朝阳路", "ref": null, "oneway": "B", "maxspeed": 0, "layer": 0, "bridge": "F", "tunnel": "F" }, "geometry": { "type": "MultiLineString", "coordinates": [ [ [ 119.329340820219713, 26.052646519111196 ], [ 119.329713929372645, 26.05256092619252 ], [ 119.330032461261865, 26.052489387911969 ], [ 119.330182964059929, 26.052439756728383 ], [ 119.330421643518861, 26.052333195238162 ], [ 119.331553564741455, 26.051838734732129 ], [ 119.331730739287153, 26.051766567237024 ], [ 119.331935257409697, 26.051711810576816 ] ] ] } },
{ "type": "Feature", "properties": { "osm_id": "308594207", "code": 5122, "fclass": "residential", "name": null, "ref": null, "oneway": "B", "maxspeed": 0, "layer": 0, "bridge": "F", "tunnel": "F" }, "geometry": { "type": "MultiLineString", "coordinates": [ [ [ 119.334531591914754, 26.049096893706171 ], [ 119.335173266292799, 26.049119288547406 ], [ 119.335325073876461, 26.049181661835174 ], [ 119.335642779518778, 26.049533147178597 ], [ 119.337102176677931, 26.049102613479043 ], [ 119.337215055474232, 26.049048752432654 ], [ 119.338096059223531, 26.049118873335981 ], [ 119.341308633032355, 26.04942888322579 ] ] ] } },
{ "type": "Feature", "properties": { "osm_id": "308594208", "code": 5122, "fclass": "residential", "name": null, "ref": null, "oneway": "B", "maxspeed": 0, "layer": 0, "bridge": "F", "tunnel": "F" }, "geometry": { "type": "MultiLineString", "coordinates": [ [ [ 119.33321610854702, 26.048515337803053 ], [ 119.334309386153507, 26.048877639941711 ], [ 119.334531591914754, 26.049096893706171 ], [ 119.334337728805238, 26.049450720952287 ], [ 119.334234274697067, 26.049542944510279 ], [ 119.3341367926527, 26.049586441802884 ], [ 119.333283487041641, 26.049879648560186 ], [ 119.333043723218168, 26.050001736330206 ], [ 119.332759978473476, 26.050247172294455 ] ] ] } },
{ "type": "Feature", "properties": { "osm_id": "308594209", "code": 5122, "fclass": "residential", "name": null, "ref": null, "oneway": "B", "maxspeed": 0, "layer": 0, "bridge": "F", "tunnel": "F" }, "geometry": { "type": "MultiLineString", "coordinates": [ [ [ 119.327157849471817, 26.041380916635735 ], [ 119.327171492624203, 26.041259079604355 ], [ 119.327465218916785, 26.038637965986101 ], [ 119.327664948020512, 26.036814248871906 ], [ 119.327690853829765, 26.036578302888817 ], [ 119.327582577251647, 26.033250587047302 ] ] ] } },
{ "type": "Feature", "properties": { "osm_id": "308594210", "code": 5122, "fclass": "residential", "name": null, "ref": null, "oneway": "B", "maxspeed": 0, "layer": 0, "bridge": "F", "tunnel": "F" }, "geometry": { "type": "MultiLineString", "coordinates": [ [ [ 119.329644930186788, 26.050887446845735 ], [ 119.329978520671304, 26.05079891546406 ], [ 119.330242885195034, 26.050554069600519 ], [ 119.330529204403717, 26.050080706056896 ], [ 119.330745827798665, 26.049570939759935 ], [ 119.330995222505109, 26.049172570101334 ], [ 119.331015298024809, 26.049058985091534 ], [ 119.331472693525868, 26.048481852733257 ], [ 119.331633288691663, 26.048410661777002 ], [ 119.331894373430174, 26.048352663066808 ], [ 119.332202145300855, 26.048365571916197 ], [ 119.332406737688331, 26.048302187031062 ], [ 119.332780909365454, 26.047870409691967 ] ] ] } },
{ "type": "Feature", "properties": { "osm_id": "308594211", "code": 5122, "fclass": "residential", "name": "透湖路", "ref": null, "oneway": "B", "maxspeed": 0, "layer": 0, "bridge": "F", "tunnel": "F" }, "geometry": { "type": "MultiLineString", "coordinates": [ [ [ 119.320952732365825, 26.04542057990388 ], [ 119.320790105962303, 26.045251524590398 ], [ 119.320722954517919, 26.045194454150131 ], [ 119.320624907653283, 26.045122600226659 ], [ 119.320409608938903, 26.044985613130695 ], [ 119.320109477656217, 26.044813557534258 ], [ 119.319920862745192, 26.044705336800497 ] ] ] } },
{ "type": "Feature", "properties": { "osm_id": "308594213", "code": 5122, "fclass": "residential", "name": "共和路", "ref": null, "oneway": "B", "maxspeed": 0, "layer": 0, "bridge": "F", "tunnel": "F" }, "geometry": { "type": "MultiLineString", "coordinates": [ [ [ 119.329340820219713, 26.052646519111196 ], [ 119.329249736255406, 26.051953300027481 ] ] ] } },
{ "type": "Feature", "properties": { "osm_id": "308594214", "code": 5122, "fclass": "residential", "name": "上藤路", "ref": null, "oneway": "B", "maxspeed": 0, "layer": 0, "bridge": "F", "tunnel": "F" }, "geometry": { "type": "MultiLineString", "coordinates": [ [ [ 119.326418007988252, 26.050087406334772 ], [ 119.326563880431877, 26.050163476224824 ], [ 119.325623650296706, 26.051272788419034 ] ] ] } },
{ "type": "Feature", "properties": { "osm_id": "308594215", "code": 5115, "fclass": "tertiary", "name": "朝阳路", "ref": null, "oneway": "B", "maxspeed": 0, "layer": 0, "bridge": "F", "tunnel": "F" }, "geometry": { "type": "MultiLineString", "coordinates": [ [ [ 119.331935257409697, 26.051711810576816 ], [ 119.332107341510991, 26.051681427641796 ], [ 119.332516595819726, 26.051616331601718 ], [ 119.33258992588371, 26.051605156509059 ], [ 119.332653400130937, 26.051585193402634 ], [ 119.332724590142234, 26.051546760436477 ], [ 119.332807223937209, 26.051500415096186 ], [ 119.332894863483119, 26.051438629741344 ], [ 119.332971046522346, 26.051374369491768 ], [ 119.333516634154321, 26.050809698557345 ], [ 119.333609762701585, 26.05072421636557 ], [ 119.333713845372799, 26.05064493093705 ], [ 119.333802890299452, 26.050594986440984 ], [ 119.333916844383523, 26.050544808444851 ], [ 119.334000177320931, 26.050510225526921 ], [ 119.33407658721184, 26.050483810009112 ], [ 119.334191452653016, 26.050445442335029 ], [ 119.334303410101782, 26.050413609117804 ], [ 119.334435065282818, 26.050394898305701 ], [ 119.334546942305664, 26.050386076956705 ], [ 119.334733141748927, 26.050380994794899 ], [ 119.335442120497518, 26.050445506713139 ], [ 119.337235592653656, 26.05059411562938 ], [ 119.33818941854507, 26.050625125178151 ], [ 119.340658202016087, 26.050543358563235 ] ] ] } },
{ "type": "Feature", "properties": { "osm_id": "308594216", "code": 5122, "fclass": "residential", "name": "公园路", "ref": null, "oneway": "B", "maxspeed": 0, "layer": 0, "bridge": "F", "tunnel": "F" }, "geometry": { "type": "MultiLineString", "coordinates": [ [ [ 119.325649247585872, 26.045338906740561 ], [ 119.326273326653961, 26.044390595939362 ], [ 119.326382934937229, 26.043759389476502 ] ] ] } },
{ "type": "Feature", "properties": { "osm_id": "308594217", "code": 5122, "fclass": "residential", "name": "万春巷", "ref": null, "oneway": "B", "maxspeed": 0, "layer": 0, "bridge": "F", "tunnel": "F" }, "geometry": { "type": "MultiLineString", "coordinates": [ [ [ 119.326418007988252, 26.050087406334772 ], [ 119.325724102308328, 26.049699990514771 ], [ 119.324976275912533, 26.049705833991812 ], [ 119.324882649502797, 26.049514231058325 ], [ 119.32482980916005, 26.049285430659289 ], [ 119.324683533035582, 26.049136313833575 ], [ 119.324408883941373, 26.04903094764494 ], [ 119.324070015661661, 26.049062242045714 ], [ 119.323530063402771, 26.049428770219222 ] ] ] } },
{ "type": "Feature", "properties": { "osm_id": "308594218", "code": 5122, "fclass": "residential", "name": null, "ref": null, "oneway": "B", "maxspeed": 0, "layer": 0, "bridge": "F", "tunnel": "F" }, "geometry": { "type": "MultiLineString", "coordinates": [ [ [ 119.327582577251647, 26.033250587047302 ], [ 119.331600083679731, 26.033095622670206 ], [ 119.331577370072438, 26.033763851598817 ], [ 119.332184488604625, 26.033798790292792 ], [ 119.331323669148389, 26.037054176726123 ], [ 119.330880837877032, 26.03797770713097 ], [ 119.330741745066931, 26.039043865680128 ] ] ] } },
{ "type": "Feature", "properties": { "osm_id": "308594219", "code": 5122, "fclass": "residential", "name": "复园路", "ref": null, "oneway": "B", "maxspeed": 0, "layer": 0, "bridge": "F", "tunnel": "F" }, "geometry": { "type": "MultiLineString", "coordinates": [ [ [ 119.321502560278986, 26.043816297847521 ], [ 119.321959916324673, 26.04411325638312 ], [ 119.322480243688261, 26.044336899466611 ] ] ] } },
{ "type": "Feature", "properties": { "osm_id": "308594220", "code": 5122, "fclass": "residential", "name": null, "ref": null, "oneway": "B", "maxspeed": 0, "layer": 0, "bridge": "F", "tunnel": "F" }, "geometry": { "type": "MultiLineString", "coordinates": [ [ [ 119.327690853829765, 26.036578302888817 ], [ 119.329143212039227, 26.036767551753737 ], [ 119.331323669148389, 26.037054176726123 ], [ 119.332806657223188, 26.037330069131389 ] ] ] } },
{ "type": "Feature", "properties": { "osm_id": "308595207", "code": 5122, "fclass": "residential", "name": null, "ref": null, "oneway": "B", "maxspeed": 0, "layer": 0, "bridge": "F", "tunnel": "F" }, "geometry": { "type": "MultiLineString", "coordinates": [ [ [ 119.351215767653187, 26.036275142007909 ], [ 119.350830932586135, 26.036999206249089 ], [ 119.350641105151794, 26.037356409836836 ], [ 119.349348970229372, 26.036692892994079 ], [ 119.349118927621035, 26.037053488492806 ], [ 119.348337235195771, 26.03707246022234 ], [ 119.348122997638853, 26.036761758336375 ], [ 119.346935120359944, 26.036181483990379 ] ] ] } },
{ "type": "Feature", "properties": { "osm_id": "308595208", "code": 5122, "fclass": "residential", "name": null, "ref": null, "oneway": "B", "maxspeed": 0, "layer": 0, "bridge": "F", "tunnel": "F" }, "geometry": { "type": "MultiLineString", "coordinates": [ [ [ 119.356431652666373, 26.039128941690127 ], [ 119.355921565328273, 26.038854829194303 ], [ 119.355848858038968, 26.038742011145413 ], [ 119.355716313992104, 26.038296829001109 ], [ 119.355663382645403, 26.038066086872622 ], [ 119.355704900357054, 26.037496095938156 ], [ 119.354948660519767, 26.036946098074242 ], [ 119.354395878483402, 26.036120117042532 ], [ 119.354064839693876, 26.036762968732145 ], [ 119.35357977377862, 26.037543023562112 ], [ 119.353005675126695, 26.038075094460208 ], [ 119.35236588062125, 26.038422466654222 ], [ 119.351711669675041, 26.038558222696295 ], [ 119.351604309804372, 26.038580582517785 ], [ 119.350798874770817, 26.038743279609537 ] ] ] } },
{ "type": "Feature", "properties": { "osm_id": "308595209", "code": 5115, "fclass": "tertiary", "name": "双湖二路", "ref": null, "oneway": "F", "maxspeed": 0, "layer": 0, "bridge": "F", "tunnel": "F" }, "geometry": { "type": "MultiLineString", "coordinates": [ [ [ 119.348909727830176, 26.033463458780663 ], [ 119.351193326137647, 26.03349057827467 ] ] ] } },
{ "type": "Feature", "properties": { "osm_id": "308595211", "code": 5122, "fclass": "residential", "name": null, "ref": null, "oneway": "B", "maxspeed": 0, "layer": 0, "bridge": "F", "tunnel": "F" }, "geometry": { "type": "MultiLineString", "coordinates": [ [ [ 119.341602033670767, 26.03910296436317 ], [ 119.343342618596935, 26.040261894725081 ], [ 119.343722783365465, 26.041375775180622 ] ] ] } },
{ "type": "Feature", "properties": { "osm_id": "308595212", "code": 5122, "fclass": "residential", "name": null, "ref": null, "oneway": "B", "maxspeed": 0, "layer": 0, "bridge": "F", "tunnel": "F" }, "geometry": { "type": "MultiLineString", "coordinates": [ [ [ 119.339073879523767, 26.037283361907253 ], [ 119.340338524699249, 26.03584233302799 ], [ 119.341642929819045, 26.036712869131421 ] ] ] } },
{ "type": "Feature", "properties": { "osm_id": "308595213", "code": 5122, "fclass": "residential", "name": "友谊路", "ref": null, "oneway": "B", "maxspeed": 0, "layer": 0, "bridge": "F", "tunnel": "F" }, "geometry": { "type": "MultiLineString", "coordinates": [ [ [ 119.339207238241912, 26.042246685512872 ], [ 119.339239323894674, 26.042130373726739 ], [ 119.339864118124495, 26.03956363181371 ], [ 119.340728546686137, 26.038519540598731 ] ] ] } },
{ "type": "Feature", "properties": { "osm_id": "308595214", "code": 5122, "fclass": "residential", "name": null, "ref": null, "oneway": "B", "maxspeed": 0, "layer": 0, "bridge": "F", "tunnel": "F" }, "geometry": { "type": "MultiLineString", "coordinates": [ [ [ 119.349348970229372, 26.036692892994079 ], [ 119.349504970037714, 26.036391067150646 ], [ 119.350830932586135, 26.036999206249089 ] ] ] } },
{ "type": "Feature", "properties": { "osm_id": "308595215", "code": 5122, "fclass": "residential", "name": null, "ref": null, "oneway": "B", "maxspeed": 0, "layer": 0, "bridge": "F", "tunnel": "F" }, "geometry": { "type": "MultiLineString", "coordinates": [ [ [ 119.336206443312264, 26.045637273371039 ], [ 119.338197137709955, 26.04564381122502 ], [ 119.339813024698472, 26.04565181008245 ] ] ] } },
{ "type": "Feature", "properties": { "osm_id": "308595216", "code": 5122, "fclass": "residential", "name": null, "ref": null, "oneway": "B", "maxspeed": 0, "layer": 0, "bridge": "F", "tunnel": "F" }, "geometry": { "type": "MultiLineString", "coordinates": [ [ [ 119.341541554063639, 26.039104041886265 ], [ 119.340728546686137, 26.038519540598731 ], [ 119.339073879523767, 26.037283361907253 ], [ 119.337555626494932, 26.036151502705266 ], [ 119.337440806755666, 26.036066007076549 ] ] ] } },
{ "type": "Feature", "properties": { "osm_id": "308595217", "code": 5122, "fclass": "residential", "name": null, "ref": null, "oneway": "B", "maxspeed": 0, "layer": 0, "bridge": "F", "tunnel": "F" }, "geometry": { "type": "MultiLineString", "coordinates": [ [ [ 119.341389778104357, 26.044212674656755 ], [ 119.338632225895893, 26.044100755233707 ], [ 119.33757643225394, 26.044011361778573 ], [ 119.337861205659465, 26.042080787557943 ] ] ] } },
{ "type": "Feature", "properties": { "osm_id": "308595218", "code": 5122, "fclass": "residential", "name": null, "ref": null, "oneway": "B", "maxspeed": 0, "layer": 0, "bridge": "F", "tunnel": "F" }, "geometry": { "type": "MultiLineString", "coordinates": [ [ [ 119.351239424005911, 26.034961837681298 ], [ 119.3525548074645, 26.035000455325573 ], [ 119.353459490811986, 26.035369359222564 ], [ 119.354395878483402, 26.036120117042532 ], [ 119.354964723029767, 26.035160932996845 ] ] ] } },
{ "type": "Feature", "properties": { "osm_id": "308595219", "code": 5122, "fclass": "residential", "name": "双湖三路", "ref": null, "oneway": "B", "maxspeed": 0, "layer": 0, "bridge": "F", "tunnel": "F" }, "geometry": { "type": "MultiLineString", "coordinates": [ [ [ 119.343388818127067, 26.030509291306533 ], [ 119.344335807229896, 26.030791039646957 ], [ 119.345327750456804, 26.031132157293428 ], [ 119.346171831943352, 26.031403537698804 ], [ 119.34662241908562, 26.03153974370229 ], [ 119.347119628556939, 26.031656270379784 ], [ 119.348951737960789, 26.031684140852615 ], [ 119.351229698846879, 26.031700024964408 ] ] ] } },
{ "type": "Feature", "properties": { "osm_id": "308595220", "code": 5122, "fclass": "residential", "name": null, "ref": null, "oneway": "B", "maxspeed": 0, "layer": 0, "bridge": "F", "tunnel": "F" }, "geometry": { "type": "MultiLineString", "coordinates": [ [ [ 119.341844514672658, 26.036295908003773 ], [ 119.342480370385331, 26.036738482558892 ], [ 119.34602785232147, 26.038643676906528 ], [ 119.346935120359944, 26.036181483990379 ], [ 119.347592789850168, 26.034094495007913 ], [ 119.348770179115263, 26.034389523892887 ], [ 119.348867576194536, 26.034347042445152 ] ] ] } },
{ "type": "Feature", "properties": { "osm_id": "308596490", "code": 5122, "fclass": "residential", "name": null, "ref": null, "oneway": "B", "maxspeed": 0, "layer": 0, "bridge": "F", "tunnel": "F" }, "geometry": { "type": "MultiLineString", "coordinates": [ [ [ 119.341541554063639, 26.039104041886265 ], [ 119.341602033670767, 26.03910296436317 ] ] ] } },
{ "type": "Feature", "properties": { "osm_id": "308681915", "code": 5121, "fclass": "unclassified", "name": "洋洽路", "ref": null, "oneway": "B", "maxspeed": 0, "layer": 0, "bridge": "F", "tunnel": "F" }, "geometry": { "type": "MultiLineString", "coordinates": [ [ [ 119.302658760859615, 26.041016801014909 ], [ 119.303102324916509, 26.040110851312743 ], [ 119.303140616569891, 26.040030393679849 ], [ 119.30351551157662, 26.03931993318557 ], [ 119.303603048490729, 26.039154056691057 ], [ 119.303692961284398, 26.038853606006402 ], [ 119.303566814228091, 26.038597589072907 ], [ 119.303427592845679, 26.038124534527494 ] ] ] } },
{ "type": "Feature", "properties": { "osm_id": "308681916", "code": 5121, "fclass": "unclassified", "name": null, "ref": null, "oneway": "B", "maxspeed": 0, "layer": 0, "bridge": "F", "tunnel": "F" }, "geometry": { "type": "MultiLineString", "coordinates": [ [ [ 119.30360900749001, 26.042144530639952 ], [ 119.303888347879976, 26.041988893081303 ], [ 119.304125724342143, 26.04147783614361 ], [ 119.304483930206175, 26.040719110242257 ], [ 119.304544486076068, 26.040590838330285 ] ] ] } },
{ "type": "Feature", "properties": { "osm_id": "308681917", "code": 5121, "fclass": "unclassified", "name": null, "ref": null, "oneway": "B", "maxspeed": 0, "layer": 0, "bridge": "F", "tunnel": "F" }, "geometry": { "type": "MultiLineString", "coordinates": [ [ [ 119.303140616569891, 26.040030393679849 ], [ 119.303626827960656, 26.040189972231865 ], [ 119.303764313678073, 26.04023213275207 ], [ 119.303787766351689, 26.040273302532263 ], [ 119.303960995734215, 26.040384340949011 ], [ 119.304544486076068, 26.040590838330285 ] ] ] } },
{ "type": "Feature", "properties": { "osm_id": "308681919", "code": 5121, "fclass": "unclassified", "name": null, "ref": null, "oneway": "B", "maxspeed": 0, "layer": 0, "bridge": "F", "tunnel": "F" }, "geometry": { "type": "MultiLineString", "coordinates": [ [ [ 119.303888347879976, 26.041988893081303 ], [ 119.305043764854986, 26.042443395960198 ], [ 119.305731439677189, 26.042713540252993 ] ] ] } },
{ "type": "Feature", "properties": { "osm_id": "308681920", "code": 5122, "fclass": "residential", "name": null, "ref": null, "oneway": "B", "maxspeed": 0, "layer": 0, "bridge": "F", "tunnel": "F" }, "geometry": { "type": "MultiLineString", "coordinates": [ [ [ 119.306669774921744, 26.044573062959341 ], [ 119.307008923737015, 26.043940504003317 ], [ 119.306815617325242, 26.043464490488262 ], [ 119.307359083510491, 26.043249654762015 ], [ 119.307709716256596, 26.042979061702415 ], [ 119.309182303466685, 26.042394684572074 ], [ 119.310111829082302, 26.042372991256467 ] ] ] } },
{ "type": "Feature", "properties": { "osm_id": "308681921", "code": 5122, "fclass": "residential", "name": "对湖路", "ref": null, "oneway": "B", "maxspeed": 0, "layer": 0, "bridge": "F", "tunnel": "F" }, "geometry": { "type": "MultiLineString", "coordinates": [ [ [ 119.309313138355989, 26.03749882527713 ], [ 119.309784712502548, 26.037516920354648 ], [ 119.309902554463761, 26.037718343064423 ], [ 119.309943092116242, 26.03773488624541 ], [ 119.310039809545472, 26.038024502119665 ], [ 119.309968575222229, 26.038178973784266 ], [ 119.309760501995513, 26.038339028909522 ], [ 119.310019134652862, 26.03855888924118 ], [ 119.310055848283056, 26.038670249230545 ], [ 119.310569382297373, 26.039173537674149 ], [ 119.310737532191538, 26.039486068142562 ], [ 119.310490322818211, 26.040976707419819 ], [ 119.310730010566473, 26.041510284275464 ], [ 119.311062349284171, 26.042069923347594 ], [ 119.311089627158566, 26.042281384379894 ], [ 119.310887852612282, 26.04297536979276 ], [ 119.310946128484758, 26.04339473606834 ], [ 119.31147141758268, 26.043915011445161 ], [ 119.311872705488796, 26.044042744926028 ], [ 119.312363159324022, 26.04449282267781 ], [ 119.312678770885796, 26.045615879813035 ], [ 119.312795938634295, 26.045801444374082 ], [ 119.312995634930047, 26.045948543706448 ] ] ] } },
{ "type": "Feature", "properties": { "osm_id": "316315752", "code": 5122, "fclass": "residential", "name": null, "ref": null, "oneway": "B", "maxspeed": 0, "layer": 0, "bridge": "F", "tunnel": "F" }, "geometry": { "type": "MultiLineString", "coordinates": [ [ [ 119.27801038944655, 26.002151931948795 ], [ 119.277697877892379, 26.001977313942852 ] ], [ [ 119.277429576379248, 26.001833031039457 ], [ 119.277315994664335, 26.001892938898436 ], [ 119.276985627244713, 26.001904832823158 ], [ 119.276730758628602, 26.001944748930818 ], [ 119.276488493549067, 26.002458645004175 ], [ 119.276494024917028, 26.002558417705806 ], [ 119.276517859542992, 26.002608412684399 ], [ 119.276542481319453, 26.002678298636603 ], [ 119.276581881065482, 26.002749428671287 ], [ 119.276707065194827, 26.002977167635215 ], [ 119.276733214229722, 26.003000303098396 ], [ 119.277123724057446, 26.003433780631582 ], [ 119.277255255104677, 26.003963378059126 ], [ 119.277266815014372, 26.004009248112158 ], [ 119.277270839609528, 26.004138980305839 ], [ 119.277633365766619, 26.004546656131147 ], [ 119.277658523811425, 26.004568363874053 ], [ 119.278142107378017, 26.004871344695808 ], [ 119.278611534134512, 26.005234062426716 ], [ 119.279040435840344, 26.005636244889171 ], [ 119.279444288066003, 26.006083046948913 ], [ 119.279727425168389, 26.006413342866178 ] ] ] } },
{ "type": "Feature", "properties": { "osm_id": "316315753", "code": 5152, "fclass": "cycleway", "name": "骑行道", "ref": null, "oneway": "B", "maxspeed": 0, "layer": 0, "bridge": "F", "tunnel": "F" }, "geometry": { "type": "MultiLineString", "coordinates": [ [ [ 119.277232598372905, 26.004889220304438 ], [ 119.266444954942756, 26.016752045966655 ], [ 119.260439367771539, 26.022956504837552 ] ] ] } },
{ "type": "Feature", "properties": { "osm_id": "316315755", "code": 5141, "fclass": "service", "name": null, "ref": null, "oneway": "B", "maxspeed": 0, "layer": 0, "bridge": "F", "tunnel": "F" }, "geometry": { "type": "MultiLineString", "coordinates": [ [ [ 119.238688108976234, 26.07878589913626 ], [ 119.23870156228493, 26.078796030675736 ], [ 119.238659803775761, 26.078802995996327 ], [ 119.238489988148444, 26.078697736719374 ], [ 119.238325052208708, 26.0785844558261 ], [ 119.238279996833214, 26.078536403375232 ] ] ] } },
{ "type": "Feature", "properties": { "osm_id": "316315756", "code": 5152, "fclass": "cycleway", "name": null, "ref": null, "oneway": "B", "maxspeed": 0, "layer": 0, "bridge": "F", "tunnel": "F" }, "geometry": { "type": "MultiLineString", "coordinates": [ [ [ 119.241683582372403, 26.051122917793688 ], [ 119.241583837955432, 26.051573646540124 ], [ 119.241507498383271, 26.052022075986947 ], [ 119.241407943971339, 26.052568573248617 ], [ 119.241351552434466, 26.052854736029051 ], [ 119.241302129898742, 26.053138088409515 ], [ 119.241196191007901, 26.053690517408207 ], [ 119.241090063687679, 26.05426174222978 ], [ 119.240994021221695, 26.054763530202369 ], [ 119.240958940534938, 26.054954812011307 ], [ 119.240857357361605, 26.055506916655741 ], [ 119.240757361167908, 26.056061245534632 ], [ 119.240645285683385, 26.056600844318222 ], [ 119.240532045500046, 26.057184815354958 ], [ 119.240444437564989, 26.057700028797406 ], [ 119.240431069733518, 26.057792026156946 ], [ 119.240329532726321, 26.058342564741405 ], [ 119.240250008919091, 26.058783119675812 ], [ 119.240195010098816, 26.059015866569219 ], [ 119.240169639033368, 26.059175093370843 ] ] ] } },
{ "type": "Feature", "properties": { "osm_id": "316349309", "code": 5152, "fclass": "cycleway", "name": null, "ref": null, "oneway": "B", "maxspeed": 0, "layer": 0, "bridge": "F", "tunnel": "F" }, "geometry": { "type": "MultiLineString", "coordinates": [ [ [ 119.277232598372905, 26.004889220304438 ], [ 119.27739708716949, 26.004689299668314 ], [ 119.277547951452263, 26.004584257100209 ], [ 119.277616774981908, 26.004567990101577 ], [ 119.277658523811425, 26.004568363874053 ] ] ] } },
{ "type": "Feature", "properties": { "osm_id": "316349599", "code": 5152, "fclass": "cycleway", "name": "骑行道", "ref": null, "oneway": "B", "maxspeed": 0, "layer": 0, "bridge": "F", "tunnel": "F" }, "geometry": { "type": "MultiLineString", "coordinates": [ [ [ 119.260439367771539, 26.022956504837552 ], [ 119.258815026082772, 26.024714789975466 ], [ 119.253271317612331, 26.030182016241458 ] ] ] } },
{ "type": "Feature", "properties": { "osm_id": "317470662", "code": 5132, "fclass": "trunk_link", "name": null, "ref": null, "oneway": "F", "maxspeed": 0, "layer": 0, "bridge": "F", "tunnel": "F" }, "geometry": { "type": "MultiLineString", "coordinates": [ [ [ 119.255212701475628, 26.029143945951198 ], [ 119.254827521450125, 26.029832730305944 ] ] ] } },
{ "type": "Feature", "properties": { "osm_id": "317470663", "code": 5153, "fclass": "footway", "name": null, "ref": null, "oneway": "B", "maxspeed": 0, "layer": 0, "bridge": "F", "tunnel": "F" }, "geometry": { "type": "MultiLineString", "coordinates": [ [ [ 119.244002182936512, 26.043613155590627 ], [ 119.243932481745432, 26.043811471063261 ], [ 119.243845383984663, 26.044040429176626 ], [ 119.243771233263729, 26.044178017524686 ], [ 119.243676296556629, 26.044434761854777 ], [ 119.243496638893262, 26.044910528305035 ], [ 119.243293343676129, 26.045450860293283 ], [ 119.243091298551846, 26.045953954657573 ], [ 119.2430355618568, 26.046083934508399 ], [ 119.242971370990318, 26.046225596333887 ], [ 119.242795145920127, 26.046754270149073 ], [ 119.242598387647746, 26.047274595921426 ], [ 119.242380313951884, 26.04780156501046 ], [ 119.242200995004154, 26.048338367243478 ], [ 119.242076869394268, 26.048885000514115 ], [ 119.241964320681859, 26.049455182218342 ], [ 119.24186737832872, 26.04999818474586 ], [ 119.24176396845624, 26.050552805831209 ], [ 119.241713930745249, 26.050900906803427 ], [ 119.241683582372403, 26.051122917793688 ] ] ] } },
{ "type": "Feature", "properties": { "osm_id": "317470664", "code": 5152, "fclass": "cycleway", "name": null, "ref": null, "oneway": "B", "maxspeed": 0, "layer": 0, "bridge": "F", "tunnel": "F" }, "geometry": { "type": "MultiLineString", "coordinates": [ [ [ 119.247696261081032, 26.037232372169409 ], [ 119.246855964860728, 26.038608452843647 ], [ 119.245978592936694, 26.03996224666168 ], [ 119.245174710203287, 26.041241911318579 ], [ 119.244791642189227, 26.041846832702653 ], [ 119.244454980667754, 26.042455616649924 ], [ 119.244002182936512, 26.043613155590627 ] ] ] } },
{ "type": "Feature", "properties": { "osm_id": "317470665", "code": 5152, "fclass": "cycleway", "name": "骑行道", "ref": null, "oneway": "B", "maxspeed": 0, "layer": 0, "bridge": "F", "tunnel": "F" }, "geometry": { "type": "MultiLineString", "coordinates": [ [ [ 119.247696261081032, 26.037232372169409 ], [ 119.247702431053682, 26.037228974602684 ], [ 119.247726194772753, 26.037195279432677 ], [ 119.24789935170601, 26.037000112754242 ], [ 119.248172591600991, 26.03651905625113 ], [ 119.248527707921184, 26.036069986245206 ], [ 119.248942794810333, 26.035655967803315 ], [ 119.249286073602377, 26.035219909913426 ], [ 119.249649456360345, 26.034774950722625 ], [ 119.250038228653054, 26.034330483476182 ], [ 119.250395834901752, 26.033879932224966 ], [ 119.250810811447678, 26.03345392346214 ], [ 119.250925082092564, 26.033317006777846 ], [ 119.251285790091075, 26.032875915948239 ], [ 119.251659439313599, 26.032428300896655 ], [ 119.252000320804825, 26.031957951074272 ], [ 119.252039219836192, 26.031925166857278 ], [ 119.252495734662205, 26.031505515874116 ], [ 119.252616890976554, 26.031379974724864 ], [ 119.252770235750504, 26.031170165993501 ], [ 119.253010956139704, 26.0307900434765 ], [ 119.253051702103988, 26.030699133921914 ], [ 119.253271317612331, 26.030182016241458 ] ] ] } },
{ "type": "Feature", "properties": { "osm_id": "317746564", "code": 5152, "fclass": "cycleway", "name": null, "ref": null, "oneway": "B", "maxspeed": 0, "layer": 0, "bridge": "F", "tunnel": "F" }, "geometry": { "type": "MultiLineString", "coordinates": [ [ [ 119.241683582372403, 26.051122917793688 ], [ 119.241784358231357, 26.051084214696459 ], [ 119.241853544090247, 26.051036719215617 ], [ 119.241955854288818, 26.050943773859252 ], [ 119.241978119301692, 26.050897082142232 ], [ 119.242054441541981, 26.050630091958084 ], [ 119.242071396110035, 26.050182521672621 ], [ 119.242085925161547, 26.049982803455027 ], [ 119.242116283713131, 26.04977459442803 ], [ 119.242181104338883, 26.04946977922588 ], [ 119.242323400380457, 26.049234947886973 ], [ 119.242423423686631, 26.048877130431737 ], [ 119.242381766314892, 26.048493461186116 ], [ 119.242416119085902, 26.048297704912319 ], [ 119.242439879968131, 26.048163480908912 ], [ 119.242551498768307, 26.04793766352914 ], [ 119.242626230301767, 26.047776032861432 ], [ 119.242723560148107, 26.047602913927303 ], [ 119.242792390089406, 26.047420322610474 ], [ 119.242840800391235, 26.047238558875542 ], [ 119.24289280882661, 26.046977482328145 ], [ 119.242984756561498, 26.046713650486023 ], [ 119.243102363313511, 26.046414790869886 ], [ 119.243211964381757, 26.046174103614035 ], [ 119.243360771287911, 26.045899781782484 ], [ 119.243438229441225, 26.045688053616619 ], [ 119.24349974274088, 26.045378553049545 ], [ 119.243561778173742, 26.045091251983866 ], [ 119.243593897644956, 26.044953265191602 ], [ 119.243679021613772, 26.044739757578107 ], [ 119.243768019073002, 26.044516813780266 ], [ 119.243819837827147, 26.04435961864565 ], [ 119.243925505771443, 26.044171703349328 ], [ 119.24398436743526, 26.04407988323295 ], [ 119.244014966160933, 26.044009152286378 ], [ 119.244022811257523, 26.043897016661699 ], [ 119.244005836288608, 26.0437663358694 ], [ 119.244002182936512, 26.043613155590627 ] ] ] } },
{ "type": "Feature", "properties": { "osm_id": "317753977", "code": 5152, "fclass": "cycleway", "name": null, "ref": null, "oneway": "B", "maxspeed": 0, "layer": 0, "bridge": "F", "tunnel": "F" }, "geometry": { "type": "MultiLineString", "coordinates": [ [ [ 119.240169639033368, 26.059175093370843 ], [ 119.240172352887697, 26.059319350858452 ], [ 119.240176453529699, 26.059572768168771 ], [ 119.240137444333897, 26.059870366933986 ], [ 119.240197645921455, 26.060255460035897 ], [ 119.240182295103722, 26.06049276010059 ], [ 119.24010766090008, 26.060736376497754 ], [ 119.24002616951897, 26.061006704766356 ], [ 119.240018825816719, 26.061298967770611 ], [ 119.240057618948796, 26.061598851696704 ], [ 119.240021611205165, 26.061811828660733 ], [ 119.239882409700542, 26.062345368121413 ] ] ] } },
{ "type": "Feature", "properties": { "osm_id": "317753980", "code": 5152, "fclass": "cycleway", "name": null, "ref": null, "oneway": "B", "maxspeed": 0, "layer": 0, "bridge": "F", "tunnel": "F" }, "geometry": { "type": "MultiLineString", "coordinates": [ [ [ 119.239882409700542, 26.062345368121413 ], [ 119.239876753661122, 26.0627889665612 ], [ 119.239868947988043, 26.063305299760074 ], [ 119.239857589826485, 26.063890153283491 ], [ 119.239856917675851, 26.064381275849495 ], [ 119.239848721567597, 26.064808946924096 ], [ 119.239842062542621, 26.065156678364726 ], [ 119.239841287492467, 26.065521865035063 ], [ 119.239834809465293, 26.066030005488109 ], [ 119.239828857931741, 26.066430910698305 ], [ 119.239825698382745, 26.066665041397702 ], [ 119.239816167797002, 26.067296770733282 ], [ 119.239810170086812, 26.067856278096308 ], [ 119.239809739519899, 26.068420941767606 ], [ 119.239792241877538, 26.068958127401505 ], [ 119.239786589702376, 26.069500639697971 ], [ 119.239803121930777, 26.069985932094195 ], [ 119.239796728322233, 26.070208725257519 ], [ 119.239791113545124, 26.07038745354539 ], [ 119.239785627505753, 26.070949547693097 ], [ 119.239741453170723, 26.071481225254754 ], [ 119.239697171699021, 26.072040482924756 ], [ 119.239674317587117, 26.072283176455855 ], [ 119.239615104226331, 26.072588527652073 ], [ 119.239476913016816, 26.073116971619779 ], [ 119.239378647167939, 26.073553520297047 ], [ 119.239106904216442, 26.074891727460283 ], [ 119.239049237526231, 26.075189318851741 ], [ 119.238978039474347, 26.075824544507771 ], [ 119.238918477820135, 26.076428213246203 ], [ 119.238864676047712, 26.076995066168585 ], [ 119.238791018909865, 26.077768069919664 ], [ 119.238717743031856, 26.078316431968013 ], [ 119.238688108976234, 26.07878589913626 ], [ 119.238658252593808, 26.079353693059513 ], [ 119.238678110536355, 26.079918496998868 ], [ 119.238691133044185, 26.080136075997757 ], [ 119.238727964526163, 26.080397069307299 ], [ 119.238739075808084, 26.080680780426945 ], [ 119.238762477753838, 26.081266799193653 ], [ 119.238765634901085, 26.081837316230764 ], [ 119.238770073041408, 26.082023525842338 ], [ 119.238791266745423, 26.082522778336223 ], [ 119.238857272673144, 26.083092942979331 ], [ 119.238904150133749, 26.08328968670887 ], [ 119.238957208903471, 26.08347190776691 ], [ 119.238995123899983, 26.083636084422558 ], [ 119.239038977970566, 26.083912440565925 ], [ 119.238978055921805, 26.08454751724171 ], [ 119.238795985599054, 26.085287048268444 ], [ 119.238528383471319, 26.086006444213158 ], [ 119.23828221271981, 26.08664906812621 ], [ 119.237439442539397, 26.088236380386139 ] ] ] } },
{ "type": "Feature", "properties": { "osm_id": "317753984", "code": 5153, "fclass": "footway", "name": null, "ref": null, "oneway": "B", "maxspeed": 0, "layer": 0, "bridge": "F", "tunnel": "F" }, "geometry": { "type": "MultiLineString", "coordinates": [ [ [ 119.239882409700542, 26.062345368121413 ], [ 119.239916359531435, 26.062038314901947 ], [ 119.239915272081717, 26.061524674730549 ], [ 119.239906075640775, 26.061102692870296 ], [ 119.239873750925724, 26.060675751543428 ], [ 119.239869995566323, 26.060467117821229 ], [ 119.239924943657044, 26.06015499967074 ], [ 119.240029545797498, 26.059647748112649 ], [ 119.240169639033368, 26.059175093370843 ] ] ] } },
{ "type": "Feature", "properties": { "osm_id": "317844159", "code": 5122, "fclass": "residential", "name": null, "ref": null, "oneway": "B", "maxspeed": 0, "layer": 0, "bridge": "F", "tunnel": "F" }, "geometry": { "type": "MultiLineString", "coordinates": [ [ [ 119.324407884023543, 26.036824386881207 ], [ 119.325101142778678, 26.036821781298656 ], [ 119.327664948020512, 26.036814248871906 ] ] ] } },
{ "type": "Feature", "properties": { "osm_id": "317844160", "code": 5122, "fclass": "residential", "name": null, "ref": null, "oneway": "B", "maxspeed": 0, "layer": 0, "bridge": "F", "tunnel": "F" }, "geometry": { "type": "MultiLineString", "coordinates": [ [ [ 119.32917516049379, 26.051481372060589 ], [ 119.328679641671741, 26.051517319923821 ] ] ] } },
{ "type": "Feature", "properties": { "osm_id": "317844161", "code": 5122, "fclass": "residential", "name": null, "ref": null, "oneway": "B", "maxspeed": 0, "layer": 0, "bridge": "F", "tunnel": "F" }, "geometry": { "type": "MultiLineString", "coordinates": [ [ [ 119.327582577251647, 26.033250587047302 ], [ 119.326203908778425, 26.033186638754724 ] ] ] } },
{ "type": "Feature", "properties": { "osm_id": "317844164", "code": 5122, "fclass": "residential", "name": "共和路", "ref": null, "oneway": "B", "maxspeed": 0, "layer": 0, "bridge": "F", "tunnel": "F" }, "geometry": { "type": "MultiLineString", "coordinates": [ [ [ 119.328671922249569, 26.052015498138232 ], [ 119.329249736255406, 26.051953300027481 ] ] ] } },
{ "type": "Feature", "properties": { "osm_id": "317844165", "code": 5122, "fclass": "residential", "name": null, "ref": null, "oneway": "B", "maxspeed": 0, "layer": 0, "bridge": "F", "tunnel": "F" }, "geometry": { "type": "MultiLineString", "coordinates": [ [ [ 119.328679641671741, 26.051517319923821 ], [ 119.328676248574197, 26.051731668572252 ], [ 119.328671922249569, 26.052015498138232 ] ] ] } },
{ "type": "Feature", "properties": { "osm_id": "317844166", "code": 5122, "fclass": "residential", "name": null, "ref": null, "oneway": "B", "maxspeed": 0, "layer": 0, "bridge": "F", "tunnel": "F" }, "geometry": { "type": "MultiLineString", "coordinates": [ [ [ 119.330741745066931, 26.039043865680128 ], [ 119.331991439949604, 26.03929042121019 ], [ 119.332972656544712, 26.040753177928835 ] ] ] } },
{ "type": "Feature", "properties": { "osm_id": "317844167", "code": 5122, "fclass": "residential", "name": null, "ref": null, "oneway": "B", "maxspeed": 0, "layer": 0, "bridge": "F", "tunnel": "F" }, "geometry": { "type": "MultiLineString", "coordinates": [ [ [ 119.329337240006382, 26.050487833631394 ], [ 119.329644930186788, 26.050887446845735 ], [ 119.329889110825732, 26.051405455065957 ], [ 119.330032461261865, 26.052489387911969 ] ] ] } },
{ "type": "Feature", "properties": { "osm_id": "317844170", "code": 5122, "fclass": "residential", "name": null, "ref": null, "oneway": "B", "maxspeed": 0, "layer": 0, "bridge": "F", "tunnel": "F" }, "geometry": { "type": "MultiLineString", "coordinates": [ [ [ 119.332806657223188, 26.037330069131389 ], [ 119.332832891642383, 26.037042129869683 ], [ 119.333245766810606, 26.032514474384591 ], [ 119.333466021771898, 26.03065460766938 ], [ 119.332450269720454, 26.030539854831972 ], [ 119.331832297877327, 26.031579773562036 ] ] ] } },
{ "type": "Feature", "properties": { "osm_id": "317844176", "code": 5122, "fclass": "residential", "name": "对湖路", "ref": null, "oneway": "B", "maxspeed": 0, "layer": 0, "bridge": "F", "tunnel": "F" }, "geometry": { "type": "MultiLineString", "coordinates": [ [ [ 119.313689557110933, 26.046368120461853 ], [ 119.314124137535671, 26.046537725293994 ], [ 119.314745896658835, 26.04642256828312 ], [ 119.315168932617894, 26.046503467809469 ], [ 119.315405175235753, 26.046570433140044 ], [ 119.315868211187762, 26.046796678305864 ] ] ] } },
{ "type": "Feature", "properties": { "osm_id": "317844180", "code": 5122, "fclass": "residential", "name": "对湖路", "ref": null, "oneway": "B", "maxspeed": 0, "layer": 1, "bridge": "T", "tunnel": "F" }, "geometry": { "type": "MultiLineString", "coordinates": [ [ [ 119.312995634930047, 26.045948543706448 ], [ 119.313689557110933, 26.046368120461853 ] ] ] } },
{ "type": "Feature", "properties": { "osm_id": "321568741", "code": 5152, "fclass": "cycleway", "name": null, "ref": null, "oneway": "B", "maxspeed": 0, "layer": 0, "bridge": "F", "tunnel": "F" }, "geometry": { "type": "MultiLineString", "coordinates": [ [ [ 119.348697582703693, 26.05143617949177 ], [ 119.349591750066423, 26.051035282390902 ], [ 119.349893985099186, 26.050915336627821 ], [ 119.352177308111919, 26.050296663953215 ] ] ] } },
{ "type": "Feature", "properties": { "osm_id": "321568752", "code": 5154, "fclass": "path", "name": null, "ref": null, "oneway": "B", "maxspeed": 0, "layer": 0, "bridge": "F", "tunnel": "F" }, "geometry": { "type": "MultiLineString", "coordinates": [ [ [ 119.373599825110006, 26.036334432777824 ], [ 119.373452070768963, 26.036488489564817 ], [ 119.373284882482892, 26.036657952170643 ], [ 119.373113036690995, 26.036757760348863 ], [ 119.372951911733395, 26.036908961787258 ], [ 119.372798048070294, 26.03704162166926 ], [ 119.372630439742807, 26.037195001259359 ], [ 119.37247965422732, 26.037316436668345 ], [ 119.372309154052019, 26.037473366822784 ], [ 119.372143819922854, 26.037611414546461 ], [ 119.37199562989349, 26.037739312570118 ], [ 119.371847548752996, 26.037877612289055 ], [ 119.371694784479885, 26.038022121290123 ], [ 119.37156425227127, 26.038156578954812 ], [ 119.371401095209919, 26.038285201208414 ], [ 119.371248097498523, 26.03840083584905 ], [ 119.371074372199416, 26.038538459207015 ], [ 119.370925879935001, 26.038673885020266 ], [ 119.370750831245715, 26.038789807846062 ], [ 119.370572309933834, 26.03892646136125 ], [ 119.370417512228528, 26.039047492244716 ], [ 119.370256226901702, 26.039167305000205 ], [ 119.370074517519754, 26.039315217210213 ], [ 119.369903070453361, 26.039453142191558 ], [ 119.369725939000929, 26.039595665067509 ], [ 119.369568456570178, 26.039736175567487 ], [ 119.369425240053232, 26.03987796636493 ], [ 119.36927901702046, 26.040008712209474 ], [ 119.369117129436972, 26.04014086708051 ], [ 119.368920530075627, 26.040284168435484 ], [ 119.368734196345088, 26.040420580883133 ], [ 119.368557247399465, 26.040565778519809 ], [ 119.368392354084207, 26.040697420523365 ], [ 119.368252125449843, 26.040849424038289 ], [ 119.368061269589802, 26.040968208915746 ], [ 119.36788449125487, 26.041098164088964 ], [ 119.367721152164478, 26.041201493086934 ], [ 119.367547827661511, 26.041301651211018 ], [ 119.367389488839976, 26.041420987618427 ], [ 119.367216175336836, 26.041537762970457 ], [ 119.367056364414836, 26.04168598208317 ], [ 119.366880874232294, 26.041826732619228 ], [ 119.366726427774225, 26.041957981072844 ], [ 119.366569477149312, 26.042083498511364 ], [ 119.366388175365785, 26.042212790806353 ], [ 119.366197493866693, 26.042347929565651 ], [ 119.366002088322986, 26.042457015134577 ], [ 119.365822348862906, 26.04256679488169 ], [ 119.365644425842547, 26.042698812321145 ], [ 119.36555659388307, 26.042887088964207 ], [ 119.365554907558305, 26.043080068196762 ], [ 119.365511310616895, 26.043283811852387 ], [ 119.365429872615977, 26.04347800313122 ], [ 119.365285224516342, 26.043650213694107 ], [ 119.365126462938207, 26.043789707867401 ], [ 119.364933912278346, 26.043888156550619 ], [ 119.364697282598982, 26.043850140873701 ], [ 119.364500023189677, 26.043762143699762 ], [ 119.364391957471611, 26.043718444577404 ], [ 119.36428081887037, 26.043787647433504 ] ] ] } },
{ "type": "Feature", "properties": { "osm_id": "325905881", "code": 5153, "fclass": "footway", "name": null, "ref": null, "oneway": "B", "maxspeed": 0, "layer": 0, "bridge": "F", "tunnel": "F" }, "geometry": { "type": "MultiLineString", "coordinates": [ [ [ 119.253271317612331, 26.030182016241458 ], [ 119.252459491175287, 26.031008025207015 ], [ 119.251745701526062, 26.031893522889415 ], [ 119.250590960596327, 26.033312136392112 ], [ 119.249450395612811, 26.034735359040361 ], [ 119.248075510040877, 26.036516252785539 ], [ 119.247696261081032, 26.037232372169409 ] ] ] } },
{ "type": "Feature", "properties": { "osm_id": "338328004", "code": 5132, "fclass": "trunk_link", "name": null, "ref": null, "oneway": "F", "maxspeed": 0, "layer": 1, "bridge": "T", "tunnel": "F" }, "geometry": { "type": "MultiLineString", "coordinates": [ [ [ 119.297370968596468, 26.027998243938494 ], [ 119.297578340261424, 26.028213368059603 ], [ 119.297759396458744, 26.028380726806176 ], [ 119.297978914892809, 26.028570288991592 ], [ 119.298166607086245, 26.028729233538879 ], [ 119.298435421592188, 26.028907555971099 ], [ 119.298660333530435, 26.029010098691305 ], [ 119.298873168242011, 26.029053256413938 ], [ 119.299068715424227, 26.029053579338036 ], [ 119.299332117353757, 26.029030683923239 ], [ 119.299567587844663, 26.028957959216307 ], [ 119.299740508610356, 26.028868072528685 ], [ 119.300059477381183, 26.028713614522548 ] ] ] } },
{ "type": "Feature", "properties": { "osm_id": "338328006", "code": 5112, "fclass": "trunk", "name": null, "ref": null, "oneway": "F", "maxspeed": 0, "layer": 0, "bridge": "F", "tunnel": "F" }, "geometry": { "type": "MultiLineString", "coordinates": [ [ [ 119.297440197342894, 26.03344459272364 ], [ 119.297494397229542, 26.033108075096621 ], [ 119.297627044459801, 26.032611726526074 ], [ 119.297889061000816, 26.031739062991353 ] ] ] } },
{ "type": "Feature", "properties": { "osm_id": "338328007", "code": 5113, "fclass": "primary", "name": "建新南路", "ref": null, "oneway": "F", "maxspeed": 0, "layer": 0, "bridge": "F", "tunnel": "F" }, "geometry": { "type": "MultiLineString", "coordinates": [ [ [ 119.298332923030657, 26.030391361452494 ], [ 119.297571603312292, 26.03043404542813 ], [ 119.296830244747426, 26.030441524010733 ], [ 119.294337344018544, 26.030507180949872 ], [ 119.29381362444326, 26.030417841196247 ] ] ] } },
{ "type": "Feature", "properties": { "osm_id": "338328008", "code": 5132, "fclass": "trunk_link", "name": null, "ref": null, "oneway": "F", "maxspeed": 0, "layer": 1, "bridge": "T", "tunnel": "F" }, "geometry": { "type": "MultiLineString", "coordinates": [ [ [ 119.299644652554889, 26.029876156813806 ], [ 119.299607010887385, 26.030154309383668 ], [ 119.299569510542312, 26.030350003157121 ], [ 119.299496246077268, 26.030512389414898 ], [ 119.29938354027243, 26.030688576107845 ], [ 119.299206772255715, 26.030841925866195 ], [ 119.299007380025856, 26.030938211757345 ] ] ] } },
{ "type": "Feature", "properties": { "osm_id": "338328009", "code": 5132, "fclass": "trunk_link", "name": null, "ref": null, "oneway": "F", "maxspeed": 0, "layer": 1, "bridge": "T", "tunnel": "F" }, "geometry": { "type": "MultiLineString", "coordinates": [ [ [ 119.293796888216065, 26.030297603138923 ], [ 119.294275032738895, 26.030328769371991 ], [ 119.295577596763735, 26.030332922492921 ], [ 119.296585333141934, 26.030322630997947 ], [ 119.296877907034172, 26.030310688933866 ], [ 119.297242237828314, 26.030286056841391 ], [ 119.297566750428601, 26.030254583185428 ], [ 119.297859230584947, 26.030171051188525 ], [ 119.298077359552977, 26.030090454566171 ], [ 119.298290067909321, 26.029995580821588 ], [ 119.298587955916815, 26.02983557298478 ], [ 119.298875194495423, 26.029637525300309 ], [ 119.299149078983447, 26.029410968233019 ], [ 119.299555936634761, 26.029092510133506 ], [ 119.299867094238024, 26.028841629862622 ], [ 119.300059477381183, 26.028713614522548 ], [ 119.30032192829411, 26.028548617896469 ], [ 119.300846109161355, 26.028278456976722 ], [ 119.301173400495486, 26.028150942428905 ] ] ] } },
{ "type": "Feature", "properties": { "osm_id": "338328010", "code": 5112, "fclass": "trunk", "name": null, "ref": null, "oneway": "F", "maxspeed": 0, "layer": 2, "bridge": "T", "tunnel": "F" }, "geometry": { "type": "MultiLineString", "coordinates": [ [ [ 119.297370968596468, 26.027998243938494 ], [ 119.297630531448505, 26.028371708972617 ], [ 119.297890332624789, 26.028625185147312 ], [ 119.298138759763077, 26.028807955476573 ], [ 119.298454853932185, 26.02899352112702 ], [ 119.298761793103807, 26.029119734081345 ], [ 119.299068546507471, 26.029239581785738 ], [ 119.299292485288021, 26.02934332788919 ], [ 119.299414823789434, 26.029429610708135 ], [ 119.2995259262877, 26.029522697296319 ], [ 119.299631456209042, 26.029679800219306 ], [ 119.299716234400748, 26.029874097026305 ], [ 119.299746510624445, 26.030084263688067 ], [ 119.299725965597489, 26.030266187654433 ], [ 119.299686537183419, 26.030435019366191 ], [ 119.299605735424208, 26.030588996070975 ], [ 119.299489193277125, 26.030740045155401 ], [ 119.299310630698457, 26.030913616807503 ], [ 119.29911317909928, 26.031057073890171 ], [ 119.298891261519714, 26.031224236153722 ], [ 119.298665655696425, 26.031409988742183 ], [ 119.298515319183494, 26.03156798450463 ], [ 119.29833029515602, 26.031769475442459 ], [ 119.298203981243006, 26.031954790694037 ] ] ] } },
{ "type": "Feature", "properties": { "osm_id": "338328011", "code": 5132, "fclass": "trunk_link", "name": null, "ref": null, "oneway": "F", "maxspeed": 0, "layer": 0, "bridge": "F", "tunnel": "F" }, "geometry": { "type": "MultiLineString", "coordinates": [ [ [ 119.301448534469301, 26.028243156075298 ], [ 119.3011264026144, 26.028449428726933 ], [ 119.30079665863687, 26.028654419493485 ] ] ] } },
{ "type": "Feature", "properties": { "osm_id": "338328012", "code": 5112, "fclass": "trunk", "name": "福湾路", "ref": "福湾路", "oneway": "F", "maxspeed": 0, "layer": 1, "bridge": "T", "tunnel": "F" }, "geometry": { "type": "MultiLineString", "coordinates": [ [ [ 119.29726935110935, 26.028053512153431 ], [ 119.296378506408175, 26.026562859285171 ], [ 119.294428816953868, 26.02324646107439 ], [ 119.294273767921013, 26.022989404479382 ], [ 119.292999090618167, 26.020874739876231 ], [ 119.292717147872523, 26.020403665374864 ], [ 119.290710222692326, 26.017754279825564 ] ] ] } },
{ "type": "Feature", "properties": { "osm_id": "338328013", "code": 5114, "fclass": "secondary", "name": "鹭岭路", "ref": null, "oneway": "F", "maxspeed": 0, "layer": 0, "bridge": "F", "tunnel": "F" }, "geometry": { "type": "MultiLineString", "coordinates": [ [ [ 119.300619456773134, 26.040263143307119 ], [ 119.300348271910082, 26.040100452268998 ], [ 119.299669792783831, 26.039569860854538 ], [ 119.299110886970169, 26.03915716928433 ], [ 119.298809384119721, 26.03891092624653 ], [ 119.298344743686712, 26.038515066071344 ], [ 119.29828778532665, 26.038467335529383 ], [ 119.297156863039731, 26.037579296667769 ], [ 119.29643208463601, 26.037036050568343 ] ] ] } },
{ "type": "Feature", "properties": { "osm_id": "338466836", "code": 5114, "fclass": "secondary", "name": "金洲南路", "ref": null, "oneway": "F", "maxspeed": 0, "layer": 0, "bridge": "F", "tunnel": "F" }, "geometry": { "type": "MultiLineString", "coordinates": [ [ [ 119.282970493778294, 26.030363039509211 ], [ 119.282982205006604, 26.031153669979279 ] ] ] } },
{ "type": "Feature", "properties": { "osm_id": "339079673", "code": 5115, "fclass": "tertiary", "name": null, "ref": null, "oneway": "B", "maxspeed": 0, "layer": 0, "bridge": "F", "tunnel": "F" }, "geometry": { "type": "MultiLineString", "coordinates": [ [ [ 119.303671686426398, 26.047019053793839 ], [ 119.303761749914869, 26.046691404343392 ], [ 119.303719448382381, 26.046412987570282 ], [ 119.303688582086281, 26.046209385663012 ], [ 119.303687539278613, 26.045807975683296 ], [ 119.303687360378845, 26.045736409476209 ], [ 119.303850708629184, 26.045446367618478 ], [ 119.303891822229744, 26.045373451251905 ], [ 119.30405555898831, 26.045157952372751 ], [ 119.304133817035122, 26.045054943873613 ], [ 119.304247610660894, 26.044920464594735 ], [ 119.304273901817467, 26.044889321825423 ], [ 119.30451865609561, 26.044599812392349 ], [ 119.304624227563863, 26.044475017914262 ] ] ] } },
{ "type": "Feature", "properties": { "osm_id": "339079983", "code": 5115, "fclass": "tertiary", "name": "洪湾中路", "ref": null, "oneway": "F", "maxspeed": 0, "layer": 0, "bridge": "F", "tunnel": "F" }, "geometry": { "type": "MultiLineString", "coordinates": [ [ [ 119.255693066516798, 26.056323012423693 ], [ 119.255736367238555, 26.056210473770836 ], [ 119.255871223838, 26.055953610482245 ], [ 119.256063833239807, 26.05550072050103 ], [ 119.256211524508714, 26.05503560081986 ], [ 119.256246163890268, 26.054926599808748 ], [ 119.256334907603403, 26.054459982257381 ], [ 119.25639118135247, 26.053985362719835 ], [ 119.256399794664574, 26.053740542339305 ], [ 119.256402697048927, 26.053657336852975 ] ] ] } },
{ "type": "Feature", "properties": { "osm_id": "339080759", "code": 5115, "fclass": "tertiary", "name": "凤冈路", "ref": null, "oneway": "B", "maxspeed": 0, "layer": 0, "bridge": "F", "tunnel": "F" }, "geometry": { "type": "MultiLineString", "coordinates": [ [ [ 119.255639597912605, 26.04213020151083 ], [ 119.257287075571085, 26.042240456533783 ], [ 119.2584334068179, 26.04232609196162 ], [ 119.261348619083876, 26.04252440968602 ], [ 119.263675853523083, 26.042619093219379 ], [ 119.263827279892226, 26.042620552941969 ], [ 119.266414529896892, 26.042631980786958 ], [ 119.2696949508817, 26.042757203441326 ], [ 119.270117744755424, 26.042851758686144 ], [ 119.270343904113318, 26.04293709014711 ], [ 119.271134976837871, 26.043317002590737 ], [ 119.271729873377097, 26.043709467098147 ], [ 119.272945555185686, 26.044618246111838 ], [ 119.273397991638006, 26.044931652526451 ], [ 119.273551478007775, 26.045039586064885 ], [ 119.273979642977096, 26.04537229447968 ], [ 119.274294972542819, 26.045616096150749 ], [ 119.275312322861566, 26.046401898705444 ], [ 119.275800462673374, 26.046745254152871 ], [ 119.27599379485747, 26.046881103895064 ], [ 119.278274218489059, 26.048635707743976 ], [ 119.278362092818043, 26.048699515576359 ], [ 119.279206748235339, 26.049322572864554 ] ] ] } },
{ "type": "Feature", "properties": { "osm_id": "339138863", "code": 5114, "fclass": "secondary", "name": "上三路", "ref": null, "oneway": "F", "maxspeed": 0, "layer": 0, "bridge": "F", "tunnel": "F" }, "geometry": { "type": "MultiLineString", "coordinates": [ [ [ 119.329143031214358, 26.041443622950048 ], [ 119.329076788671415, 26.041441380457609 ], [ 119.327157849471817, 26.041380916635735 ], [ 119.326700059660084, 26.041355004382069 ], [ 119.326539987840576, 26.041349396430494 ], [ 119.325019000875983, 26.041309577597168 ], [ 119.324638615201337, 26.04133941829738 ], [ 119.32387554872831, 26.041540048688727 ], [ 119.323330232983267, 26.04169708963634 ], [ 119.321899709235424, 26.042115406409849 ], [ 119.321070081264551, 26.04235399914614 ], [ 119.320898443517194, 26.042405490769024 ] ] ] } },
{ "type": "Feature", "properties": { "osm_id": "339138864", "code": 5114, "fclass": "secondary", "name": "仓前路", "ref": null, "oneway": "F", "maxspeed": 0, "layer": 0, "bridge": "F", "tunnel": "F" }, "geometry": { "type": "MultiLineString", "coordinates": [ [ [ 119.311866670420699, 26.048168071819994 ], [ 119.311804468560652, 26.048124191784058 ], [ 119.311130769226892, 26.047725431685052 ], [ 119.310615688320112, 26.047425947684395 ], [ 119.31052793253933, 26.047360197968402 ], [ 119.310430903983587, 26.047273904943623 ], [ 119.310299868721941, 26.047168665993478 ] ] ] } },
{ "type": "Feature", "properties": { "osm_id": "339138866", "code": 5114, "fclass": "secondary", "name": "则徐大道", "ref": null, "oneway": "F", "maxspeed": 0, "layer": 3, "bridge": "F", "tunnel": "F" }, "geometry": { "type": "MultiLineString", "coordinates": [ [ [ 119.332252837115902, 26.04143519175074 ], [ 119.332972656544712, 26.040753177928835 ], [ 119.334432785361599, 26.039128354914535 ], [ 119.335282830549858, 26.038258721962894 ], [ 119.335632713095649, 26.037885864081318 ], [ 119.337440806755666, 26.036066007076549 ], [ 119.338643939058329, 26.034789695011153 ], [ 119.341240334378625, 26.032078476039448 ], [ 119.341680870143861, 26.031616271033258 ], [ 119.342030290988646, 26.031252425056657 ], [ 119.342801505122267, 26.030446495856484 ], [ 119.343570840910076, 26.029679024656936 ] ] ] } },
{ "type": "Feature", "properties": { "osm_id": "339152261", "code": 5132, "fclass": "trunk_link", "name": null, "ref": null, "oneway": "F", "maxspeed": 0, "layer": 0, "bridge": "F", "tunnel": "F" }, "geometry": { "type": "MultiLineString", "coordinates": [ [ [ 119.328155136485762, 26.026094516592785 ], [ 119.326793888298482, 26.026061892211562 ] ] ] } },
{ "type": "Feature", "properties": { "osm_id": "339152270", "code": 5114, "fclass": "secondary", "name": null, "ref": null, "oneway": "F", "maxspeed": 0, "layer": 0, "bridge": "F", "tunnel": "F" }, "geometry": { "type": "MultiLineString", "coordinates": [ [ [ 119.314910569066754, 26.02647858234614 ], [ 119.314381932157247, 26.026658527144161 ], [ 119.313885672631244, 26.026804221050114 ], [ 119.313367816244863, 26.026971837858419 ] ] ] } },
{ "type": "Feature", "properties": { "osm_id": "339152595", "code": 5114, "fclass": "secondary", "name": null, "ref": null, "oneway": "F", "maxspeed": 0, "layer": 0, "bridge": "F", "tunnel": "F" }, "geometry": { "type": "MultiLineString", "coordinates": [ [ [ 119.307288705590778, 26.02781024200273 ], [ 119.30695910635967, 26.027805383281596 ], [ 119.306345853310873, 26.027753571819041 ], [ 119.30587344182824, 26.027688567516432 ] ] ] } },
{ "type": "Feature", "properties": { "osm_id": "339152596", "code": 5114, "fclass": "secondary", "name": null, "ref": null, "oneway": "F", "maxspeed": 0, "layer": 0, "bridge": "F", "tunnel": "F" }, "geometry": { "type": "MultiLineString", "coordinates": [ [ [ 119.305581708206503, 26.027556022340224 ], [ 119.307240596900925, 26.027408284905405 ] ] ] } },
{ "type": "Feature", "properties": { "osm_id": "339152597", "code": 5114, "fclass": "secondary", "name": null, "ref": null, "oneway": "F", "maxspeed": 0, "layer": 0, "bridge": "F", "tunnel": "F" }, "geometry": { "type": "MultiLineString", "coordinates": [ [ [ 119.321316089015767, 26.026180262551399 ], [ 119.321205505710381, 26.026270617845768 ], [ 119.321098876149321, 26.026412183156644 ], [ 119.320989081164399, 26.027272208831238 ], [ 119.320879056707298, 26.027443420871734 ] ] ] } },
{ "type": "Feature", "properties": { "osm_id": "339152598", "code": 5114, "fclass": "secondary", "name": null, "ref": null, "oneway": "F", "maxspeed": 0, "layer": 0, "bridge": "F", "tunnel": "F" }, "geometry": { "type": "MultiLineString", "coordinates": [ [ [ 119.320879056707298, 26.027443420871734 ], [ 119.320800376364531, 26.027249918943756 ], [ 119.320796608274904, 26.02702110599559 ], [ 119.320831961828915, 26.026620045568514 ], [ 119.320849668492713, 26.026463941001101 ], [ 119.320810474849651, 26.026353346371064 ], [ 119.320732066808347, 26.026262486335618 ], [ 119.320593413282566, 26.026176517847304 ] ] ] } },
{ "type": "Feature", "properties": { "osm_id": "351469739", "code": 5132, "fclass": "trunk_link", "name": null, "ref": null, "oneway": "F", "maxspeed": 0, "layer": 1, "bridge": "T", "tunnel": "F" }, "geometry": { "type": "MultiLineString", "coordinates": [ [ [ 119.281331965913864, 26.007375285479558 ], [ 119.281202561685916, 26.007505440070016 ], [ 119.281133347154167, 26.007612552497179 ], [ 119.281077425590752, 26.007728632509362 ], [ 119.281067634673761, 26.007986374591837 ], [ 119.281114159180774, 26.008145126745063 ], [ 119.281234245655412, 26.008339177516056 ], [ 119.281414539245077, 26.008469104411681 ], [ 119.28164713831444, 26.008566210581613 ], [ 119.281811990077387, 26.008589770137586 ], [ 119.281984561626999, 26.008569677502873 ], [ 119.282161048675547, 26.008523596648658 ], [ 119.2822774510051, 26.00847360220002 ], [ 119.282391874804489, 26.008371426110383 ], [ 119.282496615075118, 26.00823432031687 ], [ 119.282560649959308, 26.008126597162004 ], [ 119.282630630582375, 26.00789699152142 ], [ 119.282609314742487, 26.007672170288558 ], [ 119.282434925332808, 26.007406676587689 ], [ 119.282177891215341, 26.0070568187802 ] ] ] } },
{ "type": "Feature", "properties": { "osm_id": "351469740", "code": 5132, "fclass": "trunk_link", "name": null, "ref": null, "oneway": "F", "maxspeed": 0, "layer": 2, "bridge": "T", "tunnel": "F" }, "geometry": { "type": "MultiLineString", "coordinates": [ [ [ 119.283394209404889, 26.007564406875055 ], [ 119.283218411472177, 26.008029367040429 ], [ 119.28293576600953, 26.008373050030205 ] ] ] } },
{ "type": "Feature", "properties": { "osm_id": "351469741", "code": 5112, "fclass": "trunk", "name": null, "ref": null, "oneway": "F", "maxspeed": 0, "layer": 2, "bridge": "T", "tunnel": "F" }, "geometry": { "type": "MultiLineString", "coordinates": [ [ [ 119.283983675566574, 26.005849722652734 ], [ 119.282521731225785, 26.006644276985586 ], [ 119.282421817312297, 26.006691676174839 ], [ 119.280875235802753, 26.007405368195919 ] ] ] } },
{ "type": "Feature", "properties": { "osm_id": "351469742", "code": 5112, "fclass": "trunk", "name": null, "ref": null, "oneway": "F", "maxspeed": 0, "layer": 2, "bridge": "T", "tunnel": "F" }, "geometry": { "type": "MultiLineString", "coordinates": [ [ [ 119.280782230121034, 26.007275297913498 ], [ 119.281034661522895, 26.0071655175282 ], [ 119.281793262157635, 26.006812053821275 ], [ 119.282555511047732, 26.006455280806804 ], [ 119.283659496995071, 26.005829244327149 ], [ 119.283750744138032, 26.005775505300182 ] ] ] } },
{ "type": "Feature", "properties": { "osm_id": "351469743", "code": 5112, "fclass": "trunk", "name": null, "ref": null, "oneway": "F", "maxspeed": 0, "layer": 1, "bridge": "T", "tunnel": "F" }, "geometry": { "type": "MultiLineString", "coordinates": [ [ [ 119.280875235802753, 26.007405368195919 ], [ 119.279675143198475, 26.007965255228601 ], [ 119.278397090604543, 26.008527418342158 ], [ 119.278338242993456, 26.008556006050039 ], [ 119.277892971080732, 26.00875954321257 ] ] ] } },
{ "type": "Feature", "properties": { "osm_id": "351469744", "code": 5112, "fclass": "trunk", "name": null, "ref": null, "oneway": "F", "maxspeed": 0, "layer": 1, "bridge": "T", "tunnel": "F" }, "geometry": { "type": "MultiLineString", "coordinates": [ [ [ 119.283750744138032, 26.005775505300182 ], [ 119.284822098395836, 26.005071518269716 ], [ 119.285594422585746, 26.004583909367863 ], [ 119.285989054074591, 26.004334509773187 ], [ 119.28683631338734, 26.003811621207042 ] ] ] } },
{ "type": "Feature", "properties": { "osm_id": "351469745", "code": 5132, "fclass": "trunk_link", "name": null, "ref": null, "oneway": "F", "maxspeed": 0, "layer": 1, "bridge": "T", "tunnel": "F" }, "geometry": { "type": "MultiLineString", "coordinates": [ [ [ 119.28293576600953, 26.008373050030205 ], [ 119.282764216388244, 26.008503414429391 ], [ 119.282518781724917, 26.008622423450092 ], [ 119.281959213289682, 26.008730624661926 ], [ 119.281553424463823, 26.008686508156703 ], [ 119.280530848443831, 26.008382454353043 ], [ 119.279826440162282, 26.008227429659247 ], [ 119.279382370047415, 26.00824879446791 ], [ 119.278338242993456, 26.008556006050039 ] ] ] } },
{ "type": "Feature", "properties": { "osm_id": "351469746", "code": 5112, "fclass": "trunk", "name": "福湾路", "ref": "福湾路", "oneway": "F", "maxspeed": 0, "layer": 1, "bridge": "T", "tunnel": "F" }, "geometry": { "type": "MultiLineString", "coordinates": [ [ [ 119.28508692823128, 26.010525288411483 ], [ 119.2849292885317, 26.010319087484479 ] ] ] } },
{ "type": "Feature", "properties": { "osm_id": "351469747", "code": 5112, "fclass": "trunk", "name": "福湾路", "ref": "福湾路", "oneway": "F", "maxspeed": 0, "layer": 1, "bridge": "T", "tunnel": "F" }, "geometry": { "type": "MultiLineString", "coordinates": [ [ [ 119.285047978710892, 26.010224628287347 ], [ 119.285207022662561, 26.010432013299329 ] ] ] } },
{ "type": "Feature", "properties": { "osm_id": "351469749", "code": 5112, "fclass": "trunk", "name": "福湾路", "ref": "福湾路", "oneway": "F", "maxspeed": 0, "layer": 1, "bridge": "T", "tunnel": "F" }, "geometry": { "type": "MultiLineString", "coordinates": [ [ [ 119.285207022662561, 26.010432013299329 ], [ 119.285884705456567, 26.011314938707979 ], [ 119.28617017092121, 26.011686732300042 ], [ 119.287723153454607, 26.013707915624458 ], [ 119.289125502423829, 26.015545849826516 ], [ 119.290854904462478, 26.017708549644865 ] ] ] } },
{ "type": "Feature", "properties": { "osm_id": "351469752", "code": 5112, "fclass": "trunk", "name": "福湾路", "ref": null, "oneway": "F", "maxspeed": 0, "layer": 1, "bridge": "T", "tunnel": "F" }, "geometry": { "type": "MultiLineString", "coordinates": [ [ [ 119.2849292885317, 26.010319087484479 ], [ 119.284193013756365, 26.0093555442132 ], [ 119.283855340231042, 26.008913406362087 ], [ 119.282426168156164, 26.007299219602135 ], [ 119.282177891215341, 26.0070568187802 ], [ 119.281484419218287, 26.00640380544737 ], [ 119.281496620997842, 26.006391283001996 ], [ 119.280337909552671, 26.005360472017028 ], [ 119.279644186546307, 26.004729488603914 ] ] ] } },
{ "type": "Feature", "properties": { "osm_id": "359886614", "code": 5112, "fclass": "trunk", "name": null, "ref": null, "oneway": "F", "maxspeed": 0, "layer": 0, "bridge": "F", "tunnel": "F" }, "geometry": { "type": "MultiLineString", "coordinates": [ [ [ 119.341782697679648, 25.998090405559875 ], [ 119.339879659353969, 25.99753140537462 ] ] ] } },
{ "type": "Feature", "properties": { "osm_id": "359886615", "code": 5114, "fclass": "secondary", "name": null, "ref": null, "oneway": "F", "maxspeed": 0, "layer": 1, "bridge": "F", "tunnel": "F" }, "geometry": { "type": "MultiLineString", "coordinates": [ [ [ 119.34078141325088, 25.997477453150236 ], [ 119.34106874880942, 25.997554566547322 ], [ 119.341699803038807, 25.997753127345753 ], [ 119.343804646023813, 25.998294839954287 ], [ 119.344327765798582, 25.998378080924812 ], [ 119.344783935992368, 25.998375049613724 ], [ 119.345556560150527, 25.998349476285796 ], [ 119.346120091319122, 25.998253920774058 ], [ 119.347393421015425, 25.997897466231688 ] ] ] } },
{ "type": "Feature", "properties": { "osm_id": "367486313", "code": 5115, "fclass": "tertiary", "name": null, "ref": null, "oneway": "B", "maxspeed": 0, "layer": 1, "bridge": "T", "tunnel": "F" }, "geometry": { "type": "MultiLineString", "coordinates": [ [ [ 119.364051079091581, 26.035624857500164 ], [ 119.364112855602997, 26.035392101761868 ] ] ] } },
{ "type": "Feature", "properties": { "osm_id": "367486314", "code": 5115, "fclass": "tertiary", "name": null, "ref": null, "oneway": "B", "maxspeed": 0, "layer": 0, "bridge": "F", "tunnel": "F" }, "geometry": { "type": "MultiLineString", "coordinates": [ [ [ 119.364112855602997, 26.035392101761868 ], [ 119.364186570726659, 26.035114270545108 ], [ 119.364232979017615, 26.034992307433292 ], [ 119.364272316870725, 26.034889217719929 ], [ 119.364462234373619, 26.03439066077248 ], [ 119.364923036139942, 26.033395295766582 ], [ 119.365318976129842, 26.03265329729043 ], [ 119.365867683906771, 26.031861496552587 ], [ 119.366412208637442, 26.031226295072429 ], [ 119.366744435494766, 26.030838767587845 ] ] ] } },
{ "type": "Feature", "properties": { "osm_id": "368479617", "code": 5132, "fclass": "trunk_link", "name": null, "ref": null, "oneway": "F", "maxspeed": 0, "layer": 2, "bridge": "T", "tunnel": "F" }, "geometry": { "type": "MultiLineString", "coordinates": [ [ [ 119.356550880454037, 26.036119228308085 ], [ 119.356595976694749, 26.03633232890235 ], [ 119.35671903438994, 26.036528820257917 ], [ 119.356902218137478, 26.036773889578228 ], [ 119.357167803186201, 26.037157281133517 ], [ 119.357354753322525, 26.037383373179878 ], [ 119.357763272254758, 26.037888339646873 ] ] ] } },
{ "type": "Feature", "properties": { "osm_id": "395914904", "code": 5122, "fclass": "residential", "name": null, "ref": null, "oneway": "B", "maxspeed": 0, "layer": 0, "bridge": "F", "tunnel": "F" }, "geometry": { "type": "MultiLineString", "coordinates": [ [ [ 119.384786801198572, 25.998495299277739 ], [ 119.385289633833224, 25.998662556601587 ], [ 119.385864634782479, 25.998908605431808 ], [ 119.386632553839064, 25.999303509297167 ], [ 119.387142171462898, 25.999557238861311 ], [ 119.387755282214016, 25.999769185485043 ], [ 119.388730011085684, 26.000036316042689 ], [ 119.390548975319447, 26.00049867133011 ], [ 119.391216692359635, 26.000673084515864 ], [ 119.391342604175136, 26.000698767206529 ], [ 119.391875571722551, 26.000855843047752 ] ] ] } },
[truncated: 1,265,563 more chars]
