# Supplementary material for: Bidirectional k-nearest neighbor spatial crowdsourcing allocation protocol based on edge computing
Source: PeerJ Comput Sci. 2023 Feb 20;9:e1244. doi: 10.7717/peerj-cs.1244 (PMC10280631; doi:10.7717/peerj-cs.1244)
Supplement: Supplemental Information 2 [file peerj-cs-09-1244-s002.zip › code/com.ssm/target/maven-status/maven-compiler-plugin/compile/default-compile/createdFiles.lst]

com\lucong01\demo\tollKits\javaStudyBfs\DijkstraAlgorithm.class
com\lucong01\demo\controller\showload.class
com\lucong01\demo\service\StoAService.class
com\lucong01\demo\dao\DistanceMapper.class
com\lucong01\demo\tollKits\Baidu$3.class
com\lucong01\demo\controller\SafeMaptool.class
com\lucong01\demo\config\CorsFilter.class
com\lucong01\demo\tollKits\Baidu.class
com\lucong01\demo\service\TaxiServiceImpl.class
com\lucong01\demo\tollKits\node\AreaMapInit.class
com\lucong01\demo\controller\SafeMaptool$1.class
com\lucong01\demo\tollKits\javaStudyBfs\Dijkstra.class
com\lucong01\demo\tollKits\Baidu$4.class
com\lucong01\demo\pojo\TaxiCost.class
com\lucong01\demo\dao\LoadPointMapper.class
com\lucong01\demo\controller\WebSocket.class
com\lucong01\demo\tollKits\javaStudyBfs\AStar$1.class
com\lucong01\demo\service\DijkstraResultService.class
com\lucong01\demo\tollKits\javaStudyBfs\BfsAlgorithm.class
com\lucong01\demo\pojo\LoadVectorPlus.class
com\lucong01\demo\dao\LoadPoint_taxi_Mapper.class
com\lucong01\demo\dao\LoadVectorMapper.class
com\lucong01\demo\DemoApplication.class
com\lucong01\demo\tollKits\CSVUtils.class
com\lucong01\demo\service\CrossPointServiceImpl.class
com\lucong01\demo\pojo\FixedTemplate.class
com\lucong01\demo\service\LoadPointService.class
com\lucong01\demo\controller\IntoLoadpoint.class
com\lucong01\demo\tollKits\MapTool.class
com\lucong01\demo\service\LoadVectorService.class
com\lucong01\demo\tollKits\javaStudyBfs\AStar.class
com\lucong01\demo\controller\SafeMaptool$2.class
com\lucong01\demo\controller\PickU_T.class
com\lucong01\demo\dao\DijkstraResultMapper.class
com\lucong01\demo\pojo\CrossPoint.class
com\lucong01\demo\tollKits\Baidu$1.class
com\lucong01\demo\dao\CrossPointMapper.class
com\lucong01\demo\service\StoAServiceImpl.class
com\lucong01\demo\service\LoadPoint_taxiServiceImpl.class
com\lucong01\demo\controller\LoadDateContorller.class
com\lucong01\demo\service\DistanceServiceImpl.class
com\lucong01\demo\dao\TaxiMapper.class
com\lucong01\demo\service\CrossPointService.class
com\lucong01\demo\controller\SafeMaptool$3.class
com\lucong01\demo\service\TaxiService.class
com\lucong01\demo\controller\PickT_U.class
com\lucong01\demo\tollKits\PointRegion.class
com\lucong01\demo\pojo\Taxi.class
com\lucong01\demo\service\FixedTemplateService.class
com\lucong01\demo\config\WebSocketConfig.class
com\lucong01\demo\pojo\DijkstraResult.class
com\lucong01\demo\pojo\StoA.class
com\lucong01\demo\pojo\Knnresult.class
com\lucong01\demo\tollKits\node\Vector.class
com\lucong01\demo\pojo\LoadPoint.class
com\lucong01\demo\controller\QueryDataSet.class
com\lucong01\demo\tollKits\node\Node.class
com\lucong01\demo\pojo\Distance.class
com\lucong01\demo\tollKits\javaStudyBfs\DfsAlgorithm.class
com\lucong01\demo\tollKits\node\Helloworld.class
com\lucong01\demo\dao\FixedTemplateMapper.class
com\lucong01\demo\service\LoadPoint_taxiService.class
com\lucong01\demo\pojo\LoadVector.class
com\lucong01\demo\service\DijkstraResultServiceImpl.class
com\lucong01\demo\dao\StoAMapper.class
com\lucong01\demo\service\FixedTemplateServiceImpl.class
com\lucong01\demo\pojo\LoadPoint_Taxi.class
com\lucong01\demo\tollKits\Baidu$2.class
com\lucong01\demo\service\LoadPointServiceImpl.class
com\lucong01\demo\service\LoadVectorServiceImpl.class
