# Supplementary material for: Bidirectional k-nearest neighbor spatial crowdsourcing allocation protocol based on edge computing
Source: PeerJ Comput Sci. 2023 Feb 20;9:e1244. doi: 10.7717/peerj-cs.1244 (PMC10280631; doi:10.7717/peerj-cs.1244)
Supplement: Supplemental Information 2 [file peerj-cs-09-1244-s002.zip › code/com.ssm/target/maven-status/maven-compiler-plugin/compile/default-compile/inputFiles.lst]

F:\临时\毕业设计项目代码\后端\com.ssm\src\main\java\com\lucong01\demo\pojo\DijkstraResult.java
F:\临时\毕业设计项目代码\后端\com.ssm\src\main\java\com\lucong01\demo\controller\WebSocket.java
F:\临时\毕业设计项目代码\后端\com.ssm\src\main\java\com\lucong01\demo\pojo\StoA.java
F:\临时\毕业设计项目代码\后端\com.ssm\src\main\java\com\lucong01\demo\service\LoadPointServiceImpl.java
F:\临时\毕业设计项目代码\后端\com.ssm\src\main\java\com\lucong01\demo\tollKits\node\Vector.java
F:\临时\毕业设计项目代码\后端\com.ssm\src\main\java\com\lucong01\demo\dao\LoadPoint_taxi_Mapper.java
F:\临时\毕业设计项目代码\后端\com.ssm\src\main\java\com\lucong01\demo\service\CrossPointServiceImpl.java
F:\临时\毕业设计项目代码\后端\com.ssm\src\main\java\com\lucong01\demo\tollKits\PointRegion.java
F:\临时\毕业设计项目代码\后端\com.ssm\src\main\java\com\lucong01\demo\tollKits\javaStudyBfs\AStar.java
F:\临时\毕业设计项目代码\后端\com.ssm\src\main\java\com\lucong01\demo\dao\LoadVectorMapper.java
F:\临时\毕业设计项目代码\后端\com.ssm\src\main\java\com\lucong01\demo\pojo\TaxiCost.java
F:\临时\毕业设计项目代码\后端\com.ssm\src\main\java\com\lucong01\demo\service\TaxiServiceImpl.java
F:\临时\毕业设计项目代码\后端\com.ssm\src\main\java\com\lucong01\demo\dao\DistanceMapper.java
F:\临时\毕业设计项目代码\后端\com.ssm\src\main\java\com\lucong01\demo\service\TaxiService.java
F:\临时\毕业设计项目代码\后端\com.ssm\src\main\java\com\lucong01\demo\config\WebSocketConfig.java
F:\临时\毕业设计项目代码\后端\com.ssm\src\main\java\com\lucong01\demo\tollKits\Baidu.java
F:\临时\毕业设计项目代码\后端\com.ssm\src\main\java\com\lucong01\demo\controller\showload.java
F:\临时\毕业设计项目代码\后端\com.ssm\src\main\java\com\lucong01\demo\dao\DijkstraResultMapper.java
F:\临时\毕业设计项目代码\后端\com.ssm\src\main\java\com\lucong01\demo\controller\LoadDateContorller.java
F:\临时\毕业设计项目代码\后端\com.ssm\src\main\java\com\lucong01\demo\tollKits\javaStudyBfs\BfsAlgorithm.java
F:\临时\毕业设计项目代码\后端\com.ssm\src\main\java\com\lucong01\demo\pojo\FixedTemplate.java
F:\临时\毕业设计项目代码\后端\com.ssm\src\main\java\com\lucong01\demo\service\DistanceServiceImpl.java
F:\临时\毕业设计项目代码\后端\com.ssm\src\main\java\com\lucong01\demo\pojo\LoadVectorPlus.java
F:\临时\毕业设计项目代码\后端\com.ssm\src\main\java\com\lucong01\demo\tollKits\MapTool.java
F:\临时\毕业设计项目代码\后端\com.ssm\src\main\java\com\lucong01\demo\pojo\LoadPoint_Taxi.java
F:\临时\毕业设计项目代码\后端\com.ssm\src\main\java\com\lucong01\demo\service\LoadPoint_taxiService.java
F:\临时\毕业设计项目代码\后端\com.ssm\src\main\java\com\lucong01\demo\pojo\LoadVector.java
F:\临时\毕业设计项目代码\后端\com.ssm\src\main\java\com\lucong01\demo\tollKits\javaStudyBfs\DfsAlgorithm.java
F:\临时\毕业设计项目代码\后端\com.ssm\src\main\java\com\lucong01\demo\service\FixedTemplateServiceImpl.java
F:\临时\毕业设计项目代码\后端\com.ssm\src\main\java\com\lucong01\demo\controller\PickU_T.java
F:\临时\毕业设计项目代码\后端\com.ssm\src\main\java\com\lucong01\demo\controller\QueryDataSet.java
F:\临时\毕业设计项目代码\后端\com.ssm\src\main\java\com\lucong01\demo\dao\CrossPointMapper.java
F:\临时\毕业设计项目代码\后端\com.ssm\src\main\java\com\lucong01\demo\service\LoadVectorServiceImpl.java
F:\临时\毕业设计项目代码\后端\com.ssm\src\main\java\com\lucong01\demo\service\CrossPointService.java
F:\临时\毕业设计项目代码\后端\com.ssm\src\main\java\com\lucong01\demo\tollKits\javaStudyBfs\DijkstraAlgorithm.java
F:\临时\毕业设计项目代码\后端\com.ssm\src\main\java\com\lucong01\demo\tollKits\CSVUtils.java
F:\临时\毕业设计项目代码\后端\com.ssm\src\main\java\com\lucong01\demo\tollKits\javaStudyBfs\Dijkstra.java
F:\临时\毕业设计项目代码\后端\com.ssm\src\main\java\com\lucong01\demo\controller\SafeMaptool.java
F:\临时\毕业设计项目代码\后端\com.ssm\src\main\java\com\lucong01\demo\dao\LoadPointMapper.java
F:\临时\毕业设计项目代码\后端\com.ssm\src\main\java\com\lucong01\demo\pojo\Knnresult.java
F:\临时\毕业设计项目代码\后端\com.ssm\src\main\java\com\lucong01\demo\controller\PickT_U.java
F:\临时\毕业设计项目代码\后端\com.ssm\src\main\java\com\lucong01\demo\service\DijkstraResultServiceImpl.java
F:\临时\毕业设计项目代码\后端\com.ssm\src\main\java\com\lucong01\demo\config\CorsFilter.java
F:\临时\毕业设计项目代码\后端\com.ssm\src\main\java\com\lucong01\demo\pojo\LoadPoint.java
F:\临时\毕业设计项目代码\后端\com.ssm\src\main\java\com\lucong01\demo\DemoApplication.java
F:\临时\毕业设计项目代码\后端\com.ssm\src\main\java\com\lucong01\demo\tollKits\node\Helloworld.java
F:\临时\毕业设计项目代码\后端\com.ssm\src\main\java\com\lucong01\demo\tollKits\node\Node.java
F:\临时\毕业设计项目代码\后端\com.ssm\src\main\java\com\lucong01\demo\dao\StoAMapper.java
F:\临时\毕业设计项目代码\后端\com.ssm\src\main\java\com\lucong01\demo\service\StoAServiceImpl.java
F:\临时\毕业设计项目代码\后端\com.ssm\src\main\java\com\lucong01\demo\dao\FixedTemplateMapper.java
F:\临时\毕业设计项目代码\后端\com.ssm\src\main\java\com\lucong01\demo\service\LoadVectorService.java
F:\临时\毕业设计项目代码\后端\com.ssm\src\main\java\com\lucong01\demo\service\StoAService.java
F:\临时\毕业设计项目代码\后端\com.ssm\src\main\java\com\lucong01\demo\service\DijkstraResultService.java
F:\临时\毕业设计项目代码\后端\com.ssm\src\main\java\com\lucong01\demo\pojo\Taxi.java
F:\临时\毕业设计项目代码\后端\com.ssm\src\main\java\com\lucong01\demo\service\FixedTemplateService.java
F:\临时\毕业设计项目代码\后端\com.ssm\src\main\java\com\lucong01\demo\pojo\CrossPoint.java
F:\临时\毕业设计项目代码\后端\com.ssm\src\main\java\com\lucong01\demo\dao\TaxiMapper.java
F:\临时\毕业设计项目代码\后端\com.ssm\src\main\java\com\lucong01\demo\pojo\Distance.java
F:\临时\毕业设计项目代码\后端\com.ssm\src\main\java\com\lucong01\demo\service\LoadPoint_taxiServiceImpl.java
F:\临时\毕业设计项目代码\后端\com.ssm\src\main\java\com\lucong01\demo\tollKits\node\AreaMapInit.java
F:\临时\毕业设计项目代码\后端\com.ssm\src\main\java\com\lucong01\demo\service\LoadPointService.java
F:\临时\毕业设计项目代码\后端\com.ssm\src\main\java\com\lucong01\demo\controller\IntoLoadpoint.java
