# Supplementary material for: Bidirectional k-nearest neighbor spatial crowdsourcing allocation protocol based on edge computing
Source: PeerJ Comput Sci. 2023 Feb 20;9:e1244. doi: 10.7717/peerj-cs.1244 (PMC10280631; doi:10.7717/peerj-cs.1244)
Supplement: Supplemental Information 2 [file peerj-cs-09-1244-s002.zip › code/com.ssm/target/maven-status/maven-compiler-plugin/testCompile/default-testCompile/createdFiles.lst]

com\lucong01\demo\service\LoadPoint_taxiServiceImplTest.class
Task.class
com\lucong01\demo\DemoApplicationTests.class
testbaidu.class
