# Supplementary material for: Bidirectional k-nearest neighbor spatial crowdsourcing allocation protocol based on edge computing
Source: PeerJ Comput Sci. 2023 Feb 20;9:e1244. doi: 10.7717/peerj-cs.1244 (PMC10280631; doi:10.7717/peerj-cs.1244)
Supplement: Supplemental Information 2 [file peerj-cs-09-1244-s002.zip › code/com.ssm/target/maven-status/maven-compiler-plugin/testCompile/default-testCompile/inputFiles.lst]

F:\临时\毕业设计项目代码\后端\com.ssm\src\test\java\com\lucong01\demo\DemoApplicationTests.java
F:\临时\毕业设计项目代码\后端\com.ssm\src\test\java\testbaidu.java
F:\临时\毕业设计项目代码\后端\com.ssm\src\test\java\com\lucong01\demo\service\LoadPoint_taxiServiceImplTest.java
