# Supplementary material for: Bidirectional k-nearest neighbor spatial crowdsourcing allocation protocol based on edge computing
Source: PeerJ Comput Sci. 2023 Feb 20;9:e1244. doi: 10.7717/peerj-cs.1244 (PMC10280631; doi:10.7717/peerj-cs.1244)
Supplement: Supplemental Information 2 [file peerj-cs-09-1244-s002.zip › code/com.ssm/target/surefire-reports/2022-01-14T08-44-05_547-jvmRun1.dumpstream]

# Created at 2022-01-14T08:44:59.726
TestSet has not finished before stream error has appeared >> initializing exit by non-null configuration: null
java.io.EOFException
	at java.base/java.io.DataInputStream.readInt(DataInputStream.java:398)
	at org.apache.maven.surefire.booter.MasterProcessCommand.decode(MasterProcessCommand.java:115)
	at org.apache.maven.surefire.booter.CommandReader$CommandRunnable.run(CommandReader.java:391)
	at java.base/java.lang.Thread.run(Thread.java:831)


# Created at 2022-01-14T08:45:03.507
Unexpected IOException with stream: features.size = 2771


# Created at 2022-01-14T08:45:03.737
Unexpected IOException with stream: features.size = 2771


# Created at 2022-01-14T08:45:03.792
Unexpected IOException: 7,1,com.lucong01.demo.DemoApplicationTests,contextLoads,null,Index -1 out of bounds for length 20572,null,Index -1 out of bounds for length 20572,DemoApplicationTests.contextLoads:30 \00BB IndexOutOfBounds Index -1 out of bounds...,java.lang.IndexOutOfBoundsException: Index -1 out of bounds for length 20572\000A\0009at com.lucong01.demo.DemoApplicationTests.contextLoads(DemoApplicationTests.java:30)\000A


# Created at 2022-01-14T08:45:03.815
Unexpected IOException: 2,1,org.apache.maven.surefire.junitplatform.JUnitPlatformProvider,com.lucong01.demo.DemoApplicationTests,null,null,null


# Created at 2022-01-14T08:45:03.818
Unexpected IOException: 1,1,org.apache.maven.surefire.junitplatform.JUnitPlatformProvider,com.lucong01.demo.service.LoadPoint_taxiServiceImplTest,null,null,null


# Created at 2022-01-14T08:45:03.842
Unexpected IOException with stream: 2022-01-14 08:45:03.841  INFO 20616 --- [           main] .b.t.c.SpringBootTestContextBootstrapper : Neither @ContextConfiguration nor @ContextHierarchy found for test class [com.lucong01.demo.service.LoadPoint_taxiServiceImplTest], using SpringBootContextLoader


# Created at 2022-01-14T08:45:03.844
Unexpected IOException with stream: 2022-01-14 08:45:03.843  INFO 20616 --- [           main] o.s.t.c.support.AbstractContextLoader    : Could not detect default resource locations for test class [com.lucong01.demo.service.LoadPoint_taxiServiceImplTest]: no resource found for suffixes {-context.xml, Context.groovy}.


# Created at 2022-01-14T08:45:03.846
Unexpected IOException with stream: 2022-01-14 08:45:03.845  INFO 20616 --- [           main] t.c.s.AnnotationConfigContextLoaderUtils : Could not detect default configuration classes for test class [com.lucong01.demo.service.LoadPoint_taxiServiceImplTest]: LoadPoint_taxiServiceImplTest does not declare any static, non-private, non-final, nested classes annotated with @Configuration.


# Created at 2022-01-14T08:45:03.869
Unexpected IOException with stream: 2022-01-14 08:45:03.868  INFO 20616 --- [           main] .b.t.c.SpringBootTestContextBootstrapper : Found @SpringBootConfiguration com.lucong01.demo.DemoApplication for test class com.lucong01.demo.service.LoadPoint_taxiServiceImplTest


# Created at 2022-01-14T08:45:03.876
Unexpected IOException with stream: 2022-01-14 08:45:03.875  INFO 20616 --- [           main] .b.t.c.SpringBootTestContextBootstrapper : Loaded default TestExecutionListener class names from location [META-INF/spring.factories]: [org.springframework.boot.test.mock.mockito.MockitoTestExecutionListener, org.springframework.boot.test.mock.mockito.ResetMocksTestExecutionListener, org.springframework.boot.test.autoconfigure.restdocs.RestDocsTestExecutionListener, org.springframework.boot.test.autoconfigure.web.client.MockRestServiceServerResetTestExecutionListener, org.springframework.boot.test.autoconfigure.web.servlet.MockMvcPrintOnlyOnFailureTestExecutionListener, org.springframework.boot.test.autoconfigure.web.servlet.WebDriverTestExecutionListener, org.springframework.boot.test.autoconfigure.webservices.client.MockWebServiceServerTestExecutionListener, org.springframework.test.context.web.ServletTestExecutionListener, org.springframework.test.context.support.DirtiesContextBeforeModesTestExecutionListener, org.springframework.test.context.event.ApplicationEventsTestExecutionListener, org.springframework.test.context.support.DependencyInjectionTestExecutionListener, org.springframework.test.context.support.DirtiesContextTestExecutionListener, org.springframework.test.context.transaction.TransactionalTestExecutionListener, org.springframework.test.context.jdbc.SqlScriptsTestExecutionListener, org.springframework.test.context.event.EventPublishingTestExecutionListener]


# Created at 2022-01-14T08:45:03.877
Unexpected IOException with stream: 2022-01-14 08:45:03.876  INFO 20616 --- [           main] .b.t.c.SpringBootTestContextBootstrapper : Using TestExecutionListeners: [org.springframework.test.context.web.ServletTestExecutionListener@2c75b0c8, org.springframework.test.context.support.DirtiesContextBeforeModesTestExecutionListener@23c95292, org.springframework.test.context.event.ApplicationEventsTestExecutionListener@2f43c73a, org.springframework.boot.test.mock.mockito.MockitoTestExecutionListener@19d483dc, org.springframework.boot.test.autoconfigure.SpringBootDependencyInjectionTestExecutionListener@18a693de, org.springframework.test.context.support.DirtiesContextTestExecutionListener@71120f9a, org.springframework.test.context.transaction.TransactionalTestExecutionListener@40597c95, org.springframework.test.context.jdbc.SqlScriptsTestExecutionListener@7daecd21, org.springframework.test.context.event.EventPublishingTestExecutionListener@51ba8929, org.springframework.boot.test.mock.mockito.ResetMocksTestExecutionListener@30b5225b, org.springframework.boot.test.autoconfigure.restdocs.RestDocsTestExecutionListener@3b035d0c, org.springframework.boot.test.autoconfigure.web.client.MockRestServiceServerResetTestExecutionListener@304f4888, org.springframework.boot.test.autoconfigure.web.servlet.MockMvcPrintOnlyOnFailureTestExecutionListener@35b97c69, org.springframework.boot.test.autoconfigure.web.servlet.WebDriverTestExecutionListener@2c07277f, org.springframework.boot.test.autoconfigure.webservices.client.MockWebServiceServerTestExecutionListener@d4df4ce]


# Created at 2022-01-14T08:45:03.883
Unexpected IOException: 5,1,com.lucong01.demo.service.LoadPoint_taxiServiceImplTest,test1,null,null,null


# Created at 2022-01-14T08:45:05.251
Unexpected IOException with stream: 17730

# Created at 2022-01-14T08:45:05.270
Unexpected IOException with stream: 


# Created at 2022-01-14T08:45:05.323
Unexpected IOException: 6,1,com.lucong01.demo.service.LoadPoint_taxiServiceImplTest,test1,null,null,null


# Created at 2022-01-14T08:45:05.329
Unexpected IOException: 5,1,com.lucong01.demo.service.LoadPoint_taxiServiceImplTest,test2,null,null,null


# Created at 2022-01-14T08:45:05.367
Unexpected IOException: 6,1,com.lucong01.demo.service.LoadPoint_taxiServiceImplTest,test2,null,null,null


# Created at 2022-01-14T08:45:05.383
Unexpected IOException: 5,1,com.lucong01.demo.service.LoadPoint_taxiServiceImplTest,test3,null,null,null


# Created at 2022-01-14T08:45:05.411
Unexpected IOException: 6,1,com.lucong01.demo.service.LoadPoint_taxiServiceImplTest,test3,null,null,null


# Created at 2022-01-14T08:45:05.463
Unexpected IOException: 5,1,com.lucong01.demo.service.LoadPoint_taxiServiceImplTest,test4,null,null,null


# Created at 2022-01-14T08:45:18.478
Unexpected IOException with stream: false

# Created at 2022-01-14T08:45:18.531
Unexpected IOException with stream: 


# Created at 2022-01-14T08:45:18.553
Unexpected IOException: 6,1,com.lucong01.demo.service.LoadPoint_taxiServiceImplTest,test4,null,null,null


# Created at 2022-01-14T08:45:18.565
Unexpected IOException: 5,1,com.lucong01.demo.service.LoadPoint_taxiServiceImplTest,test5,null,null,null


# Created at 2022-01-14T08:45:18.578
Unexpected IOException with stream: 2022-01-14 08:45:18.576  INFO 20616 --- [           main] com.zaxxer.hikari.HikariDataSource       : HikariPool-1 - Starting...


# Created at 2022-01-14T08:45:19.683
Unexpected IOException with stream: 2022-01-14 08:45:19.681 ERROR 20616 --- [           main] com.zaxxer.hikari.pool.HikariPool        : HikariPool-1 - Exception during pool initialization.

java.sql.SQLSyntaxErrorException: Unknown database 'arc'
	at com.mysql.cj.jdbc.exceptions.SQLError.createSQLException(SQLError.java:120) ~[mysql-connector-java-8.0.22.jar:8.0.22]
	at com.mysql.cj.jdbc.exceptions.SQLError.createSQLException(SQLError.java:97) ~[mysql-connector-java-8.0.22.jar:8.0.22]
	at com.mysql.cj.jdbc.exceptions.SQLExceptionsMapping.translateException(SQLExceptionsMapping.java:122) ~[mysql-connector-java-8.0.22.jar:8.0.22]
	at com.mysql.cj.jdbc.ConnectionImpl.createNewIO(ConnectionImpl.java:836) ~[mysql-connector-java-8.0.22.jar:8.0.22]
	at com.mysql.cj.jdbc.ConnectionImpl.<init>(ConnectionImpl.java:456) ~[mysql-connector-java-8.0.22.jar:8.0.22]
	at com.mysql.cj.jdbc.ConnectionImpl.getInstance(ConnectionImpl.java:246) ~[mysql-connector-java-8.0.22.jar:8.0.22]
	at com.mysql.cj.jdbc.NonRegisteringDriver.connect(NonRegisteringDriver.java:198) ~[mysql-connector-java-8.0.22.jar:8.0.22]
	at com.zaxxer.hikari.util.DriverDataSource.getConnection(DriverDataSource.java:138) ~[HikariCP-3.4.5.jar:na]
	at com.zaxxer.hikari.pool.PoolBase.newConnection(PoolBase.java:358) ~[HikariCP-3.4.5.jar:na]
	at com.zaxxer.hikari.pool.PoolBase.newPoolEntry(PoolBase.java:206) ~[HikariCP-3.4.5.jar:na]
	at com.zaxxer.hikari.pool.HikariPool.createPoolEntry(HikariPool.java:477) ~[HikariCP-3.4.5.jar:na]
	at com.zaxxer.hikari.pool.HikariPool.checkFailFast(HikariPool.java:560) ~[HikariCP-3.4.5.jar:na]
	at com.zaxxer.hikari.pool.HikariPool.<init>(HikariPool.java:115) ~[HikariCP-3.4.5.jar:na]
	at com.zaxxer.hikari.HikariDataSource.getConnection(HikariDataSource.java:112) ~[HikariCP-3.4.5.jar:na]
	at org.springframework.jdbc.datasource.DataSourceUtils.fetchConnection(DataSourceUtils.java:158) ~[spring-jdbc-5.3.3.jar:5.3.3]
	at org.springframework.jdbc.datasource.DataSourceUtils.doGetConnection(DataSourceUtils.java:116) ~[spring-jdbc-5.3.3.jar:5.3.3]
	at org.springframework.jdbc.datasource.DataSourceUtils.getConnection(DataSourceUtils.java:79) ~[spring-jdbc-5.3.3.jar:5.3.3]
	at org.mybatis.spring.transaction.SpringManagedTransaction.openConnection(SpringManagedTransaction.java:80) ~[mybatis-spring-2.0.6.jar:2.0.6]
	at org.mybatis.spring.transaction.SpringManagedTransaction.getConnection(SpringManagedTransaction.java:67) ~[mybatis-spring-2.0.6.jar:2.0.6]
	at org.apache.ibatis.executor.BaseExecutor.getConnection(BaseExecutor.java:337) ~[mybatis-3.5.6.jar:3.5.6]
	at org.apache.ibatis.executor.SimpleExecutor.prepareStatement(SimpleExecutor.java:86) ~[mybatis-3.5.6.jar:3.5.6]
	at org.apache.ibatis.executor.SimpleExecutor.doQuery(SimpleExecutor.java:62) ~[mybatis-3.5.6.jar:3.5.6]
	at org.apache.ibatis.executor.BaseExecutor.queryFromDatabase(BaseExecutor.java:325) ~[mybatis-3.5.6.jar:3.5.6]
	at org.apache.ibatis.executor.BaseExecutor.query(BaseExecutor.java:156) ~[mybatis-3.5.6.jar:3.5.6]
	at org.apache.ibatis.executor.CachingExecutor.query(CachingExecutor.java:109) ~[mybatis-3.5.6.jar:3.5.6]
	at org.apache.ibatis.executor.CachingExecutor.query(CachingExecutor.java:89) ~[mybatis-3.5.6.jar:3.5.6]
	at org.apache.ibatis.session.defaults.DefaultSqlSession.selectList(DefaultSqlSession.java:147) ~[mybatis-3.5.6.jar:3.5.6]
	at org.apache.ibatis.session.defaults.DefaultSqlSession.selectList(DefaultSqlSession.java:140) ~[mybatis-3.5.6.jar:3.5.6]
	at org.apache.ibatis.session.defaults.DefaultSqlSession.selectOne(DefaultSqlSession.java:76) ~[mybatis-3.5.6.jar:3.5.6]
	at java.base/jdk.internal.reflect.NativeMethodAccessorImpl.invoke0(Native Method) ~[na:na]
	at java.base/jdk.internal.reflect.NativeMethodAccessorImpl.invoke(NativeMethodAccessorImpl.java:78) ~[na:na]
	at java.base/jdk.internal.reflect.DelegatingMethodAccessorImpl.invoke(DelegatingMethodAccessorImpl.java:43) ~[na:na]
	at java.base/java.lang.reflect.Method.invoke(Method.java:567) ~[na:na]
	at org.mybatis.spring.SqlSessionTemplate$SqlSessionInterceptor.invoke(SqlSessionTemplate.java:427) ~[mybatis-spring-2.0.6.jar:2.0.6]
	at jdk.proxy2/jdk.proxy2.$Proxy69.selectOne(Unknown Source) ~[na:na]
	at org.mybatis.spring.SqlSessionTemplate.selectOne(SqlSessionTemplate.java:160) ~[mybatis-spring-2.0.6.jar:2.0.6]
	at org.apache.ibatis.binding.MapperMethod.execute(MapperMethod.java:87) ~[mybatis-3.5.6.jar:3.5.6]
	at org.apache.ibatis.binding.MapperProxy$PlainMethodInvoker.invoke(MapperProxy.java:152) ~[mybatis-3.5.6.jar:3.5.6]
	at org.apache.ibatis.binding.MapperProxy.invoke(MapperProxy.java:85) ~[mybatis-3.5.6.jar:3.5.6]
	at jdk.proxy2/jdk.proxy2.$Proxy76.queryBySA(Unknown Source) ~[na:na]
	at com.lucong01.demo.service.StoAServiceImpl.queryBySA(StoAServiceImpl.java:28) ~[classes/:na]
	at com.lucong01.demo.service.LoadPoint_taxiServiceImplTest.test5(LoadPoint_taxiServiceImplTest.java:101) ~[test-classes/:na]
	at java.base/jdk.internal.reflect.NativeMethodAccessorImpl.invoke0(Native Method) ~[na:na]
	at java.base/jdk.internal.reflect.NativeMethodAccessorImpl.invoke(NativeMethodAccessorImpl.java:78) ~[na:na]
	at java.base/jdk.internal.reflect.DelegatingMethodAccessorImpl.invoke(DelegatingMethodAccessorImpl.java:43) ~[na:na]
	at java.base/java.lang.reflect.Method.invoke(Method.java:567) ~[na:na]
	at org.junit.platform.commons.util.ReflectionUtils.invokeMethod(ReflectionUtils.java:688) ~[junit-platform-commons-1.7.0.jar:1.7.0]
	at org.junit.jupiter.engine.execution.MethodInvocation.proceed(MethodInvocation.java:60) ~[junit-jupiter-engine-5.7.0.jar:5.7.0]
	at org.junit.jupiter.engine.execution.InvocationInterceptorChain$ValidatingInvocation.proceed(InvocationInterceptorChain.java:131) ~[junit-jupiter-engine-5.7.0.jar:5.7.0]
	at org.junit.jupiter.engine.extension.TimeoutExtension.intercept(TimeoutExtension.java:149) ~[junit-jupiter-engine-5.7.0.jar:5.7.0]
	at org.junit.jupiter.engine.extension.TimeoutExtension.interceptTestableMethod(TimeoutExtension.java:140) ~[junit-jupiter-engine-5.7.0.jar:5.7.0]
	at org.junit.jupiter.engine.extension.TimeoutExtension.interceptTestMethod(TimeoutExtension.java:84) ~[junit-jupiter-engine-5.7.0.jar:5.7.0]
	at org.junit.jupiter.engine.execution.ExecutableInvoker$ReflectiveInterceptorCall.lambda$ofVoidMethod$0(ExecutableInvoker.java:115) ~[junit-jupiter-engine-5.7.0.jar:5.7.0]
	at org.junit.jupiter.engine.execution.ExecutableInvoker.lambda$invoke$0(ExecutableInvoker.java:105) ~[junit-jupiter-engine-5.7.0.jar:5.7.0]
	at org.junit.jupiter.engine.execution.InvocationInterceptorChain$InterceptedInvocation.proceed(InvocationInterceptorChain.java:106) ~[junit-jupiter-engine-5.7.0.jar:5.7.0]
	at org.junit.jupiter.engine.execution.InvocationInterceptorChain.proceed(InvocationInterceptorChain.java:64) ~[junit-jupiter-engine-5.7.0.jar:5.7.0]
	at org.junit.jupiter.engine.execution.InvocationInterceptorChain.chainAndInvoke(InvocationInterceptorChain.java:45) ~[junit-jupiter-engine-5.7.0.jar:5.7.0]
	at org.junit.jupiter.engine.execution.InvocationInterceptorChain.invoke(InvocationInterceptorChain.java:37) ~[junit-jupiter-engine-5.7.0.jar:5.7.0]
	at org.junit.jupiter.engine.execution.ExecutableInvoker.invoke(ExecutableInvoker.java:104) ~[junit-jupiter-engine-5.7.0.jar:5.7.0]
	at org.junit.jupiter.engine.execution.ExecutableInvoker.invoke(ExecutableInvoker.java:98) ~[junit-jupiter-engine-5.7.0.jar:5.7.0]
	at org.junit.jupiter.engine.descriptor.TestMethodTestDescriptor.lambda$invokeTestMethod$6(TestMethodTestDescriptor.java:210) ~[junit-jupiter-engine-5.7.0.jar:5.7.0]
	at org.junit.platform.engine.support.hierarchical.ThrowableCollector.execute(ThrowableCollector.java:73) ~[junit-platform-engine-1.7.0.jar:1.7.0]
	at org.junit.jupiter.engine.descriptor.TestMethodTestDescriptor.invokeTestMethod(TestMethodTestDescriptor.java:206) ~[junit-jupiter-engine-5.7.0.jar:5.7.0]
	at org.junit.jupiter.engine.descriptor.TestMethodTestDescriptor.execute(TestMethodTestDescriptor.java:131) ~[junit-jupiter-engine-5.7.0.jar:5.7.0]
	at org.junit.jupiter.engine.descriptor.TestMethodTestDescriptor.execute(TestMethodTestDescriptor.java:65) ~[junit-jupiter-engine-5.7.0.jar:5.7.0]
	at org.junit.platform.engine.support.hierarchical.NodeTestTask.lambda$executeRecursively$5(NodeTestTask.java:139) ~[junit-platform-engine-1.7.0.jar:1.7.0]
	at org.junit.platform.engine.support.hierarchical.ThrowableCollector.execute(ThrowableCollector.java:73) ~[junit-platform-engine-1.7.0.jar:1.7.0]
	at org.junit.platform.engine.support.hierarchical.NodeTestTask.lambda$executeRecursively$7(NodeTestTask.java:129) ~[junit-platform-engine-1.7.0.jar:1.7.0]
	at org.junit.platform.engine.support.hierarchical.Node.around(Node.java:137) ~[junit-platform-engine-1.7.0.jar:1.7.0]
	at org.junit.platform.engine.support.hierarchical.NodeTestTask.lambda$executeRecursively$8(NodeTestTask.java:127) ~[junit-platform-engine-1.7.0.jar:1.7.0]
	at org.junit.platform.engine.support.hierarchical.ThrowableCollector.execute(ThrowableCollector.java:73) ~[junit-platform-engine-1.7.0.jar:1.7.0]
	at org.junit.platform.engine.support.hierarchical.NodeTestTask.executeRecursively(NodeTestTask.java:126) ~[junit-platform-engine-1.7.0.jar:1.7.0]
	at org.junit.platform.engine.support.hierarchical.NodeTestTask.execute(NodeTestTask.java:84) ~[junit-platform-engine-1.7.0.jar:1.7.0]
	at java.base/java.util.ArrayList.forEach(ArrayList.java:1511) ~[na:na]
	at org.junit.platform.engine.support.hierarchical.SameThreadHierarchicalTestExecutorService.invokeAll(SameThreadHierarchicalTestExecutorService.java:38) ~[junit-platform-engine-1.7.0.jar:1.7.0]
	at org.junit.platform.engine.support.hierarchical.NodeTestTask.lambda$executeRecursively$5(NodeTestTask.java:143) ~[junit-platform-engine-1.7.0.jar:1.7.0]
	at org.junit.platform.engine.support.hierarchical.ThrowableCollector.execute(ThrowableCollector.java:73) ~[junit-platform-engine-1.7.0.jar:1.7.0]
	at org.junit.platform.engine.support.hierarchical.NodeTestTask.lambda$executeRecursively$7(NodeTestTask.java:129) ~[junit-platform-engine-1.7.0.jar:1.7.0]
	at org.junit.platform.engine.support.hierarchical.Node.around(Node.java:137) ~[junit-platform-engine-1.7.0.jar:1.7.0]
	at org.junit.platform.engine.support.hierarchical.NodeTestTask.lambda$executeRecursively$8(NodeTestTask.java:127) ~[junit-platform-engine-1.7.0.jar:1.7.0]
	at org.junit.platform.engine.support.hierarchical.ThrowableCollector.execute(ThrowableCollector.java:73) ~[junit-platform-engine-1.7.0.jar:1.7.0]
	at org.junit.platform.engine.support.hierarchical.NodeTestTask.executeRecursively(NodeTestTask.java:126) ~[junit-platform-engine-1.7.0.jar:1.7.0]
	at org.junit.platform.engine.support.hierarchical.NodeTestTask.execute(NodeTestTask.java:84) ~[junit-platform-engine-1.7.0.jar:1.7.0]
	at java.base/java.util.ArrayList.forEach(ArrayList.java:1511) ~[na:na]
	at org.junit.platform.engine.support.hierarchical.SameThreadHierarchicalTestExecutorService.invokeAll(SameThreadHierarchicalTestExecutorService.java:38) ~[junit-platform-engine-1.7.0.jar:1.7.0]
	at org.junit.platform.engine.support.hierarchical.NodeTestTask.lambda$executeRecursively$5(NodeTestTask.java:143) ~[junit-platform-engine-1.7.0.jar:1.7.0]
	at org.junit.platform.engine.support.hierarchical.ThrowableCollector.execute(ThrowableCollector.java:73) ~[junit-platform-engine-1.7.0.jar:1.7.0]
	at org.junit.platform.engine.support.hierarchical.NodeTestTask.lambda$executeRecursively$7(NodeTestTask.java:129) ~[junit-platform-engine-1.7.0.jar:1.7.0]
	at org.junit.platform.engine.support.hierarchical.Node.around(Node.java:137) ~[junit-platform-engine-1.7.0.jar:1.7.0]
	at org.junit.platform.engine.support.hierarchical.NodeTestTask.lambda$executeRecursively$8(NodeTestTask.java:127) ~[junit-platform-engine-1.7.0.jar:1.7.0]
	at org.junit.platform.engine.support.hierarchical.ThrowableCollector.execute(ThrowableCollector.java:73) ~[junit-platform-engine-1.7.0.jar:1.7.0]
	at org.junit.platform.engine.support.hierarchical.NodeTestTask.executeRecursively(NodeTestTask.java:126) ~[junit-platform-engine-1.7.0.jar:1.7.0]
	at org.junit.platform.engine.support.hierarchical.NodeTestTask.execute(NodeTestTask.java:84) ~[junit-platform-engine-1.7.0.jar:1.7.0]
	at org.junit.platform.engine.support.hierarchical.SameThreadHierarchicalTestExecutorService.submit(SameThreadHierarchicalTestExecutorService.java:32) ~[junit-platform-engine-1.7.0.jar:1.7.0]
	at org.junit.platform.engine.support.hierarchical.HierarchicalTestExecutor.execute(HierarchicalTestExecutor.java:57) ~[junit-platform-engine-1.7.0.jar:1.7.0]
	at org.junit.platform.engine.support.hierarchical.HierarchicalTestEngine.execute(HierarchicalTestEngine.java:51) ~[junit-platform-engine-1.7.0.jar:1.7.0]
	at org.junit.platform.launcher.core.DefaultLauncher.execute(DefaultLauncher.java:220) ~[junit-platform-launcher-1.3.1.jar:1.3.1]
	at org.junit.platform.launcher.core.DefaultLauncher.lambda$execute$6(DefaultLauncher.java:188) ~[junit-platform-launcher-1.3.1.jar:1.3.1]
	at org.junit.platform.launcher.core.DefaultLauncher.withInterceptedStreams(DefaultLauncher.java:202) ~[junit-platform-launcher-1.3.1.jar:1.3.1]
	at org.junit.platform.launcher.core.DefaultLauncher.execute(DefaultLauncher.java:181) ~[junit-platform-launcher-1.3.1.jar:1.3.1]
	at org.junit.platform.launcher.core.DefaultLauncher.execute(DefaultLauncher.java:128) ~[junit-platform-launcher-1.3.1.jar:1.3.1]
	at org.apache.maven.surefire.junitplatform.JUnitPlatformProvider.invokeAllTests(JUnitPlatformProvider.java:150) ~[surefire-junit-platform-2.22.2.jar:2.22.2]
	at org.apache.maven.surefire.junitplatform.JUnitPlatformProvider.invoke(JUnitPlatformProvider.java:124) ~[surefire-junit-platform-2.22.2.jar:2.22.2]
	at org.apache.maven.surefire.booter.ForkedBooter.invokeProviderInSameClassLoader(ForkedBooter.java:384) ~[surefire-booter-2.22.2.jar:2.22.2]
	at org.apache.maven.surefire.booter.ForkedBooter.runSuitesInProcess(ForkedBooter.java:345) ~[surefire-booter-2.22.2.jar:2.22.2]
	at org.apache.maven.surefire.booter.ForkedBooter.execute(ForkedBooter.java:126) ~[surefire-booter-2.22.2.jar:2.22.2]
	at org.apache.maven.surefire.booter.ForkedBooter.main(ForkedBooter.java:418) ~[surefire-booter-2.22.2.jar:2.22.2]


# Created at 2022-01-14T08:45:19.691
Unexpected IOException: 7,1,com.lucong01.demo.service.LoadPoint_taxiServiceImplTest,test5,null,nested exception is org.apache.ibatis.exceptions.PersistenceException: \000D\000A### Error querying database.  Cause: org.springframework.jdbc.CannotGetJdbcConnectionException: Failed to obtain JDBC Connection; nested exception is java.sql.SQLSyntaxErrorException: Unknown database 'arc'\000D\000A### The error may exist in file [F:\005C\4E34\65F6\005C\6BD5\4E1A\8BBE\8BA1\9879\76EE\4EE3\7801\005C\540E\7AEF\005Ccom.ssm\005Ctarget\005Cclasses\005Cmybatis\005Cmapper\005CStoAMapper.xml]\000D\000A### The error may involve com.lucong01.demo.dao.StoAMapper.queryBySA\000D\000A### The error occurred while executing a query\000D\000A### Cause: org.springframework.jdbc.CannotGetJdbcConnectionException: Failed to obtain JDBC Connection; nested exception is java.sql.SQLSyntaxErrorException: Unknown database 'arc',null,nested exception is org.apache.ibatis.exceptions.PersistenceException: \000D\000A### Error querying database.  Cause: org.springframework.jdbc.CannotGetJdbcConnectionException: Failed to obtain JDBC Connection; nested exception is java.sql.SQLSyntaxErrorException: Unknown database 'arc'\000D\000A### The error may exist in file [F:\005C\4E34\65F6\005C\6BD5\4E1A\8BBE\8BA1\9879\76EE\4EE3\7801\005C\540E\7AEF\005Ccom.ssm\005Ctarget\005Cclasses\005Cmybatis\005Cmapper\005CStoAMapper.xml]\000D\000A### The error may involve com.lucong01.demo.dao.StoAMapper.queryBySA\000D\000A### The error occurred while executing a query\000D\000A### Cause: org.springframework.jdbc.CannotGetJdbcConnectionException: Failed to obtain JDBC Connection; nested exception is java.sql.SQLSyntaxErrorException: Unknown database 'arc',LoadPoint_taxiServiceImplTest.test5:101 \00BB MyBatisSystem nested exception is or...,org.mybatis.spring.MyBatisSystemException: \000Anested exception is org.apache.ibatis.exceptions.PersistenceException: \000D\000A### Error querying database.  Cause: org.springframework.jdbc.CannotGetJdbcConnectionException: Failed to obtain JDBC Connection; nested exception is java.sql.SQLSyntaxErrorException: Unknown database 'arc'\000D\000A### The error may exist in file [F:\005C\4E34\65F6\005C\6BD5\4E1A\8BBE\8BA1\9879\76EE\4EE3\7801\005C\540E\7AEF\005Ccom.ssm\005Ctarget\005Cclasses\005Cmybatis\005Cmapper\005CStoAMapper.xml]\000D\000A### The error may involve com.lucong01.demo.dao.StoAMapper.queryBySA\000D\000A### The error occurred while executing a query\000D\000A### Cause: org.springframework.jdbc.CannotGetJdbcConnectionException: Failed to obtain JDBC Connection; nested exception is java.sql.SQLSyntaxErrorException: Unknown database 'arc'\000A\0009at com.lucong01.demo.service.LoadPoint_taxiServiceImplTest.test5(LoadPoint_taxiServiceImplTest.java:101)\000ACaused by: org.apache.ibatis.exceptions.PersistenceException: \000A\000D\000A### Error querying database.  Cause: org.springframework.jdbc.CannotGetJdbcConnectionException: Failed to obtain JDBC Connection; nested exception is java.sql.SQLSyntaxErrorException: Unknown database 'arc'\000D\000A### The error may exist in file [F:\005C\4E34\65F6\005C\6BD5\4E1A\8BBE\8BA1\9879\76EE\4EE3\7801\005C\540E\7AEF\005Ccom.ssm\005Ctarget\005Cclasses\005Cmybatis\005Cmapper\005CStoAMapper.xml]\000D\000A### The error may involve com.lucong01.demo.dao.StoAMapper.queryBySA\000D\000A### The error occurred while executing a query\000D\000A### Cause: org.springframework.jdbc.CannotGetJdbcConnectionException: Failed to obtain JDBC Connection; nested exception is java.sql.SQLSyntaxErrorException: Unknown database 'arc'\000A\0009at com.lucong01.demo.service.LoadPoint_taxiServiceImplTest.test5(LoadPoint_taxiServiceImplTest.java:101)\000ACaused by: org.springframework.jdbc.CannotGetJdbcConnectionException: Failed to obtain JDBC Connection; nested exception is java.sql.SQLSyntaxErrorException: Unknown database 'arc'\000A\0009at com.lucong01.demo.service.LoadPoint_taxiServiceImplTest.test5(LoadPoint_taxiServiceImplTest.java:101)\000ACaused by: java.sql.SQLSyntaxErrorException: Unknown database 'arc'\000A\0009at com.lucong01.demo.service.LoadPoint_taxiServiceImplTest.test5(LoadPoint_taxiServiceImplTest.java:101)\000A


# Created at 2022-01-14T08:45:19.697
Unexpected IOException: 5,1,com.lucong01.demo.service.LoadPoint_taxiServiceImplTest,test6,null,null,null


# Created at 2022-01-14T08:45:19.704
Unexpected IOException with stream: 2022-01-14 08:45:19.702  INFO 20616 --- [           main] com.zaxxer.hikari.HikariDataSource       : HikariPool-1 - Starting...


# Created at 2022-01-14T08:45:20.774
Unexpected IOException with stream: 2022-01-14 08:45:20.768 ERROR 20616 --- [           main] com.zaxxer.hikari.pool.HikariPool        : HikariPool-1 - Exception during pool initialization.

java.sql.SQLSyntaxErrorException: Unknown database 'arc'
	at com.mysql.cj.jdbc.exceptions.SQLError.createSQLException(SQLError.java:120) ~[mysql-connector-java-8.0.22.jar:8.0.22]
	at com.mysql.cj.jdbc.exceptions.SQLError.createSQLException(SQLError.java:97) ~[mysql-connector-java-8.0.22.jar:8.0.22]
	at com.mysql.cj.jdbc.exceptions.SQLExceptionsMapping.translateException(SQLExceptionsMapping.java:122) ~[mysql-connector-java-8.0.22.jar:8.0.22]
	at com.mysql.cj.jdbc.ConnectionImpl.createNewIO(ConnectionImpl.java:836) ~[mysql-connector-java-8.0.22.jar:8.0.22]
	at com.mysql.cj.jdbc.ConnectionImpl.<init>(ConnectionImpl.java:456) ~[mysql-connector-java-8.0.22.jar:8.0.22]
	at com.mysql.cj.jdbc.ConnectionImpl.getInstance(ConnectionImpl.java:246) ~[mysql-connector-java-8.0.22.jar:8.0.22]
	at com.mysql.cj.jdbc.NonRegisteringDriver.connect(NonRegisteringDriver.java:198) ~[mysql-connector-java-8.0.22.jar:8.0.22]
	at com.zaxxer.hikari.util.DriverDataSource.getConnection(DriverDataSource.java:138) ~[HikariCP-3.4.5.jar:na]
	at com.zaxxer.hikari.pool.PoolBase.newConnection(PoolBase.java:358) ~[HikariCP-3.4.5.jar:na]
	at com.zaxxer.hikari.pool.PoolBase.newPoolEntry(PoolBase.java:206) ~[HikariCP-3.4.5.jar:na]
	at com.zaxxer.hikari.pool.HikariPool.createPoolEntry(HikariPool.java:477) ~[HikariCP-3.4.5.jar:na]
	at com.zaxxer.hikari.pool.HikariPool.checkFailFast(HikariPool.java:560) ~[HikariCP-3.4.5.jar:na]
	at com.zaxxer.hikari.pool.HikariPool.<init>(HikariPool.java:115) ~[HikariCP-3.4.5.jar:na]
	at com.zaxxer.hikari.HikariDataSource.getConnection(HikariDataSource.java:112) ~[HikariCP-3.4.5.jar:na]
	at org.springframework.jdbc.datasource.DataSourceUtils.fetchConnection(DataSourceUtils.java:158) ~[spring-jdbc-5.3.3.jar:5.3.3]
	at org.springframework.jdbc.datasource.DataSourceUtils.doGetConnection(DataSourceUtils.java:116) ~[spring-jdbc-5.3.3.jar:5.3.3]
	at org.springframework.jdbc.datasource.DataSourceUtils.getConnection(DataSourceUtils.java:79) ~[spring-jdbc-5.3.3.jar:5.3.3]
	at org.mybatis.spring.transaction.SpringManagedTransaction.openConnection(SpringManagedTransaction.java:80) ~[mybatis-spring-2.0.6.jar:2.0.6]
	at org.mybatis.spring.transaction.SpringManagedTransaction.getConnection(SpringManagedTransaction.java:67) ~[mybatis-spring-2.0.6.jar:2.0.6]
	at org.apache.ibatis.executor.BaseExecutor.getConnection(BaseExecutor.java:337) ~[mybatis-3.5.6.jar:3.5.6]
	at org.apache.ibatis.executor.SimpleExecutor.prepareStatement(SimpleExecutor.java:86) ~[mybatis-3.5.6.jar:3.5.6]
	at org.apache.ibatis.executor.SimpleExecutor.doQuery(SimpleExecutor.java:62) ~[mybatis-3.5.6.jar:3.5.6]
	at org.apache.ibatis.executor.BaseExecutor.queryFromDatabase(BaseExecutor.java:325) ~[mybatis-3.5.6.jar:3.5.6]
	at org.apache.ibatis.executor.BaseExecutor.query(BaseExecutor.java:156) ~[mybatis-3.5.6.jar:3.5.6]
	at org.apache.ibatis.executor.CachingExecutor.query(CachingExecutor.java:109) ~[mybatis-3.5.6.jar:3.5.6]
	at org.apache.ibatis.executor.CachingExecutor.query(CachingExecutor.java:89) ~[mybatis-3.5.6.jar:3.5.6]
	at org.apache.ibatis.session.defaults.DefaultSqlSession.selectList(DefaultSqlSession.java:147) ~[mybatis-3.5.6.jar:3.5.6]
	at org.apache.ibatis.session.defaults.DefaultSqlSession.selectList(DefaultSqlSession.java:140) ~[mybatis-3.5.6.jar:3.5.6]
	at org.apache.ibatis.session.defaults.DefaultSqlSession.selectOne(DefaultSqlSession.java:76) ~[mybatis-3.5.6.jar:3.5.6]
	at java.base/jdk.internal.reflect.NativeMethodAccessorImpl.invoke0(Native Method) ~[na:na]
	at java.base/jdk.internal.reflect.NativeMethodAccessorImpl.invoke(NativeMethodAccessorImpl.java:78) ~[na:na]
	at java.base/jdk.internal.reflect.DelegatingMethodAccessorImpl.invoke(DelegatingMethodAccessorImpl.java:43) ~[na:na]
	at java.base/java.lang.reflect.Method.invoke(Method.java:567) ~[na:na]
	at org.mybatis.spring.SqlSessionTemplate$SqlSessionInterceptor.invoke(SqlSessionTemplate.java:427) ~[mybatis-spring-2.0.6.jar:2.0.6]
	at jdk.proxy2/jdk.proxy2.$Proxy69.selectOne(Unknown Source) ~[na:na]
	at org.mybatis.spring.SqlSessionTemplate.selectOne(SqlSessionTemplate.java:160) ~[mybatis-spring-2.0.6.jar:2.0.6]
	at org.apache.ibatis.binding.MapperMethod.execute(MapperMethod.java:87) ~[mybatis-3.5.6.jar:3.5.6]
	at org.apache.ibatis.binding.MapperProxy$PlainMethodInvoker.invoke(MapperProxy.java:152) ~[mybatis-3.5.6.jar:3.5.6]
	at org.apache.ibatis.binding.MapperProxy.invoke(MapperProxy.java:85) ~[mybatis-3.5.6.jar:3.5.6]
	at jdk.proxy2/jdk.proxy2.$Proxy76.queryBySA(Unknown Source) ~[na:na]
	at com.lucong01.demo.service.StoAServiceImpl.queryBySA(StoAServiceImpl.java:28) ~[classes/:na]
	at com.lucong01.demo.service.LoadPoint_taxiServiceImplTest.test6(LoadPoint_taxiServiceImplTest.java:183) ~[test-classes/:na]
	at java.base/jdk.internal.reflect.NativeMethodAccessorImpl.invoke0(Native Method) ~[na:na]
	at java.base/jdk.internal.reflect.NativeMethodAccessorImpl.invoke(NativeMethodAccessorImpl.java:78) ~[na:na]
	at java.base/jdk.internal.reflect.DelegatingMethodAccessorImpl.invoke(DelegatingMethodAccessorImpl.java:43) ~[na:na]
	at java.base/java.lang.reflect.Method.invoke(Method.java:567) ~[na:na]
	at org.junit.platform.commons.util.ReflectionUtils.invokeMethod(ReflectionUtils.java:688) ~[junit-platform-commons-1.7.0.jar:1.7.0]
	at org.junit.jupiter.engine.execution.MethodInvocation.proceed(MethodInvocation.java:60) ~[junit-jupiter-engine-5.7.0.jar:5.7.0]
	at org.junit.jupiter.engine.execution.InvocationInterceptorChain$ValidatingInvocation.proceed(InvocationInterceptorChain.java:131) ~[junit-jupiter-engine-5.7.0.jar:5.7.0]
	at org.junit.jupiter.engine.extension.TimeoutExtension.intercept(TimeoutExtension.java:149) ~[junit-jupiter-engine-5.7.0.jar:5.7.0]
	at org.junit.jupiter.engine.extension.TimeoutExtension.interceptTestableMethod(TimeoutExtension.java:140) ~[junit-jupiter-engine-5.7.0.jar:5.7.0]
	at org.junit.jupiter.engine.extension.TimeoutExtension.interceptTestMethod(TimeoutExtension.java:84) ~[junit-jupiter-engine-5.7.0.jar:5.7.0]
	at org.junit.jupiter.engine.execution.ExecutableInvoker$ReflectiveInterceptorCall.lambda$ofVoidMethod$0(ExecutableInvoker.java:115) ~[junit-jupiter-engine-5.7.0.jar:5.7.0]
	at org.junit.jupiter.engine.execution.ExecutableInvoker.lambda$invoke$0(ExecutableInvoker.java:105) ~[junit-jupiter-engine-5.7.0.jar:5.7.0]
	at org.junit.jupiter.engine.execution.InvocationInterceptorChain$InterceptedInvocation.proceed(InvocationInterceptorChain.java:106) ~[junit-jupiter-engine-5.7.0.jar:5.7.0]
	at org.junit.jupiter.engine.execution.InvocationInterceptorChain.proceed(InvocationInterceptorChain.java:64) ~[junit-jupiter-engine-5.7.0.jar:5.7.0]
	at org.junit.jupiter.engine.execution.InvocationInterceptorChain.chainAndInvoke(InvocationInterceptorChain.java:45) ~[junit-jupiter-engine-5.7.0.jar:5.7.0]
	at org.junit.jupiter.engine.execution.InvocationInterceptorChain.invoke(InvocationInterceptorChain.java:37) ~[junit-jupiter-engine-5.7.0.jar:5.7.0]
	at org.junit.jupiter.engine.execution.ExecutableInvoker.invoke(ExecutableInvoker.java:104) ~[junit-jupiter-engine-5.7.0.jar:5.7.0]
	at org.junit.jupiter.engine.execution.ExecutableInvoker.invoke(ExecutableInvoker.java:98) ~[junit-jupiter-engine-5.7.0.jar:5.7.0]
	at org.junit.jupiter.engine.descriptor.TestMethodTestDescriptor.lambda$invokeTestMethod$6(TestMethodTestDescriptor.java:210) ~[junit-jupiter-engine-5.7.0.jar:5.7.0]
	at org.junit.platform.engine.support.hierarchical.ThrowableCollector.execute(ThrowableCollector.java:73) ~[junit-platform-engine-1.7.0.jar:1.7.0]
	at org.junit.jupiter.engine.descriptor.TestMethodTestDescriptor.invokeTestMethod(TestMethodTestDescriptor.java:206) ~[junit-jupiter-engine-5.7.0.jar:5.7.0]
	at org.junit.jupiter.engine.descriptor.TestMethodTestDescriptor.execute(TestMethodTestDescriptor.java:131) ~[junit-jupiter-engine-5.7.0.jar:5.7.0]
	at org.junit.jupiter.engine.descriptor.TestMethodTestDescriptor.execute(TestMethodTestDescriptor.java:65) ~[junit-jupiter-engine-5.7.0.jar:5.7.0]
	at org.junit.platform.engine.support.hierarchical.NodeTestTask.lambda$executeRecursively$5(NodeTestTask.java:139) ~[junit-platform-engine-1.7.0.jar:1.7.0]
	at org.junit.platform.engine.support.hierarchical.ThrowableCollector.execute(ThrowableCollector.java:73) ~[junit-platform-engine-1.7.0.jar:1.7.0]
	at org.junit.platform.engine.support.hierarchical.NodeTestTask.lambda$executeRecursively$7(NodeTestTask.java:129) ~[junit-platform-engine-1.7.0.jar:1.7.0]
	at org.junit.platform.engine.support.hierarchical.Node.around(Node.java:137) ~[junit-platform-engine-1.7.0.jar:1.7.0]
	at org.junit.platform.engine.support.hierarchical.NodeTestTask.lambda$executeRecursively$8(NodeTestTask.java:127) ~[junit-platform-engine-1.7.0.jar:1.7.0]
	at org.junit.platform.engine.support.hierarchical.ThrowableCollector.execute(ThrowableCollector.java:73) ~[junit-platform-engine-1.7.0.jar:1.7.0]
	at org.junit.platform.engine.support.hierarchical.NodeTestTask.executeRecursively(NodeTestTask.java:126) ~[junit-platform-engine-1.7.0.jar:1.7.0]
	at org.junit.platform.engine.support.hierarchical.NodeTestTask.execute(NodeTestTask.java:84) ~[junit-platform-engine-1.7.0.jar:1.7.0]
	at java.base/java.util.ArrayList.forEach(ArrayList.java:1511) ~[na:na]
	at org.junit.platform.engine.support.hierarchical.SameThreadHierarchicalTestExecutorService.invokeAll(SameThreadHierarchicalTestExecutorService.java:38) ~[junit-platform-engine-1.7.0.jar:1.7.0]
	at org.junit.platform.engine.support.hierarchical.NodeTestTask.lambda$executeRecursively$5(NodeTestTask.java:143) ~[junit-platform-engine-1.7.0.jar:1.7.0]
	at org.junit.platform.engine.support.hierarchical.ThrowableCollector.execute(ThrowableCollector.java:73) ~[junit-platform-engine-1.7.0.jar:1.7.0]
	at org.junit.platform.engine.support.hierarchical.NodeTestTask.lambda$executeRecursively$7(NodeTestTask.java:129) ~[junit-platform-engine-1.7.0.jar:1.7.0]
	at org.junit.platform.engine.support.hierarchical.Node.around(Node.java:137) ~[junit-platform-engine-1.7.0.jar:1.7.0]
	at org.junit.platform.engine.support.hierarchical.NodeTestTask.lambda$executeRecursively$8(NodeTestTask.java:127) ~[junit-platform-engine-1.7.0.jar:1.7.0]
	at org.junit.platform.engine.support.hierarchical.ThrowableCollector.execute(ThrowableCollector.java:73) ~[junit-platform-engine-1.7.0.jar:1.7.0]
	at org.junit.platform.engine.support.hierarchical.NodeTestTask.executeRecursively(NodeTestTask.java:126) ~[junit-platform-engine-1.7.0.jar:1.7.0]
	at org.junit.platform.engine.support.hierarchical.NodeTestTask.execute(NodeTestTask.java:84) ~[junit-platform-engine-1.7.0.jar:1.7.0]
	at java.base/java.util.ArrayList.forEach(ArrayList.java:1511) ~[na:na]
	at org.junit.platform.engine.support.hierarchical.SameThreadHierarchicalTestExecutorService.invokeAll(SameThreadHierarchicalTestExecutorService.java:38) ~[junit-platform-engine-1.7.0.jar:1.7.0]
	at org.junit.platform.engine.support.hierarchical.NodeTestTask.lambda$executeRecursively$5(NodeTestTask.java:143) ~[junit-platform-engine-1.7.0.jar:1.7.0]
	at org.junit.platform.engine.support.hierarchical.ThrowableCollector.execute(ThrowableCollector.java:73) ~[junit-platform-engine-1.7.0.jar:1.7.0]
	at org.junit.platform.engine.support.hierarchical.NodeTestTask.lambda$executeRecursively$7(NodeTestTask.java:129) ~[junit-platform-engine-1.7.0.jar:1.7.0]
	at org.junit.platform.engine.support.hierarchical.Node.around(Node.java:137) ~[junit-platform-engine-1.7.0.jar:1.7.0]
	at org.junit.platform.engine.support.hierarchical.NodeTestTask.lambda$executeRecursively$8(NodeTestTask.java:127) ~[junit-platform-engine-1.7.0.jar:1.7.0]
	at org.junit.platform.engine.support.hierarchical.ThrowableCollector.execute(ThrowableCollector.java:73) ~[junit-platform-engine-1.7.0.jar:1.7.0]
	at org.junit.platform.engine.support.hierarchical.NodeTestTask.executeRecursively(NodeTestTask.java:126) ~[junit-platform-engine-1.7.0.jar:1.7.0]
	at org.junit.platform.engine.support.hierarchical.NodeTestTask.execute(NodeTestTask.java:84) ~[junit-platform-engine-1.7.0.jar:1.7.0]
	at org.junit.platform.engine.support.hierarchical.SameThreadHierarchicalTestExecutorService.submit(SameThreadHierarchicalTestExecutorService.java:32) ~[junit-platform-engine-1.7.0.jar:1.7.0]
	at org.junit.platform.engine.support.hierarchical.HierarchicalTestExecutor.execute(HierarchicalTestExecutor.java:57) ~[junit-platform-engine-1.7.0.jar:1.7.0]
	at org.junit.platform.engine.support.hierarchical.HierarchicalTestEngine.execute(HierarchicalTestEngine.java:51) ~[junit-platform-engine-1.7.0.jar:1.7.0]
	at org.junit.platform.launcher.core.DefaultLauncher.execute(DefaultLauncher.java:220) ~[junit-platform-launcher-1.3.1.jar:1.3.1]
	at org.junit.platform.launcher.core.DefaultLauncher.lambda$execute$6(DefaultLauncher.java:188) ~[junit-platform-launcher-1.3.1.jar:1.3.1]
	at org.junit.platform.launcher.core.DefaultLauncher.withInterceptedStreams(DefaultLauncher.java:202) ~[junit-platform-launcher-1.3.1.jar:1.3.1]
	at org.junit.platform.launcher.core.DefaultLauncher.execute(DefaultLauncher.java:181) ~[junit-platform-launcher-1.3.1.jar:1.3.1]
	at org.junit.platform.launcher.core.DefaultLauncher.execute(DefaultLauncher.java:128) ~[junit-platform-launcher-1.3.1.jar:1.3.1]
	at org.apache.maven.surefire.junitplatform.JUnitPlatformProvider.invokeAllTests(JUnitPlatformProvider.java:150) ~[surefire-junit-platform-2.22.2.jar:2.22.2]
	at org.apache.maven.surefire.junitplatform.JUnitPlatformProvider.invoke(JUnitPlatformProvider.java:124) ~[surefire-junit-platform-2.22.2.jar:2.22.2]
	at org.apache.maven.surefire.booter.ForkedBooter.invokeProviderInSameClassLoader(ForkedBooter.java:384) ~[surefire-booter-2.22.2.jar:2.22.2]
	at org.apache.maven.surefire.booter.ForkedBooter.runSuitesInProcess(ForkedBooter.java:345) ~[surefire-booter-2.22.2.jar:2.22.2]
	at org.apache.maven.surefire.booter.ForkedBooter.execute(ForkedBooter.java:126) ~[surefire-booter-2.22.2.jar:2.22.2]
	at org.apache.maven.surefire.booter.ForkedBooter.main(ForkedBooter.java:418) ~[surefire-booter-2.22.2.jar:2.22.2]


# Created at 2022-01-14T08:45:20.807
Unexpected IOException: 7,1,com.lucong01.demo.service.LoadPoint_taxiServiceImplTest,test6,null,nested exception is org.apache.ibatis.exceptions.PersistenceException: \000D\000A### Error querying database.  Cause: org.springframework.jdbc.CannotGetJdbcConnectionException: Failed to obtain JDBC Connection; nested exception is java.sql.SQLSyntaxErrorException: Unknown database 'arc'\000D\000A### The error may exist in file [F:\005C\4E34\65F6\005C\6BD5\4E1A\8BBE\8BA1\9879\76EE\4EE3\7801\005C\540E\7AEF\005Ccom.ssm\005Ctarget\005Cclasses\005Cmybatis\005Cmapper\005CStoAMapper.xml]\000D\000A### The error may involve com.lucong01.demo.dao.StoAMapper.queryBySA\000D\000A### The error occurred while executing a query\000D\000A### Cause: org.springframework.jdbc.CannotGetJdbcConnectionException: Failed to obtain JDBC Connection; nested exception is java.sql.SQLSyntaxErrorException: Unknown database 'arc',null,nested exception is org.apache.ibatis.exceptions.PersistenceException: \000D\000A### Error querying database.  Cause: org.springframework.jdbc.CannotGetJdbcConnectionException: Failed to obtain JDBC Connection; nested exception is java.sql.SQLSyntaxErrorException: Unknown database 'arc'\000D\000A### The error may exist in file [F:\005C\4E34\65F6\005C\6BD5\4E1A\8BBE\8BA1\9879\76EE\4EE3\7801\005C\540E\7AEF\005Ccom.ssm\005Ctarget\005Cclasses\005Cmybatis\005Cmapper\005CStoAMapper.xml]\000D\000A### The error may involve com.lucong01.demo.dao.StoAMapper.queryBySA\000D\000A### The error occurred while executing a query\000D\000A### Cause: org.springframework.jdbc.CannotGetJdbcConnectionException: Failed to obtain JDBC Connection; nested exception is java.sql.SQLSyntaxErrorException: Unknown database 'arc',LoadPoint_taxiServiceImplTest.test6:183 \00BB MyBatisSystem nested exception is or...,org.mybatis.spring.MyBatisSystemException: \000Anested exception is org.apache.ibatis.exceptions.PersistenceException: \000D\000A### Error querying database.  Cause: org.springframework.jdbc.CannotGetJdbcConnectionException: Failed to obtain JDBC Connection; nested exception is java.sql.SQLSyntaxErrorException: Unknown database 'arc'\000D\000A### The error may exist in file [F:\005C\4E34\65F6\005C\6BD5\4E1A\8BBE\8BA1\9879\76EE\4EE3\7801\005C\540E\7AEF\005Ccom.ssm\005Ctarget\005Cclasses\005Cmybatis\005Cmapper\005CStoAMapper.xml]\000D\000A### The error may involve com.lucong01.demo.dao.StoAMapper.queryBySA\000D\000A### The error occurred while executing a query\000D\000A### Cause: org.springframework.jdbc.CannotGetJdbcConnectionException: Failed to obtain JDBC Connection; nested exception is java.sql.SQLSyntaxErrorException: Unknown database 'arc'\000A\0009at com.lucong01.demo.service.LoadPoint_taxiServiceImplTest.test6(LoadPoint_taxiServiceImplTest.java:183)\000ACaused by: org.apache.ibatis.exceptions.PersistenceException: \000A\000D\000A### Error querying database.  Cause: org.springframework.jdbc.CannotGetJdbcConnectionException: Failed to obtain JDBC Connection; nested exception is java.sql.SQLSyntaxErrorException: Unknown database 'arc'\000D\000A### The error may exist in file [F:\005C\4E34\65F6\005C\6BD5\4E1A\8BBE\8BA1\9879\76EE\4EE3\7801\005C\540E\7AEF\005Ccom.ssm\005Ctarget\005Cclasses\005Cmybatis\005Cmapper\005CStoAMapper.xml]\000D\000A### The error may involve com.lucong01.demo.dao.StoAMapper.queryBySA\000D\000A### The error occurred while executing a query\000D\000A### Cause: org.springframework.jdbc.CannotGetJdbcConnectionException: Failed to obtain JDBC Connection; nested exception is java.sql.SQLSyntaxErrorException: Unknown database 'arc'\000A\0009at com.lucong01.demo.service.LoadPoint_taxiServiceImplTest.test6(LoadPoint_taxiServiceImplTest.java:183)\000ACaused by: org.springframework.jdbc.CannotGetJdbcConnectionException: Failed to obtain JDBC Connection; nested exception is java.sql.SQLSyntaxErrorException: Unknown database 'arc'\000A\0009at com.lucong01.demo.service.LoadPoint_taxiServiceImplTest.test6(LoadPoint_taxiServiceImplTest.java:183)\000ACaused by: java.sql.SQLSyntaxErrorException: Unknown database 'arc'\000A\0009at com.lucong01.demo.service.LoadPoint_taxiServiceImplTest.test6(LoadPoint_taxiServiceImplTest.java:183)\000A


# Created at 2022-01-14T08:45:20.817
Unexpected IOException: 5,1,com.lucong01.demo.service.LoadPoint_taxiServiceImplTest,insertSelective,null,null,null


# Created at 2022-01-14T08:45:20.824
Unexpected IOException: 6,1,com.lucong01.demo.service.LoadPoint_taxiServiceImplTest,insertSelective,null,null,null


# Created at 2022-01-14T08:45:20.830
Unexpected IOException: 5,1,com.lucong01.demo.service.LoadPoint_taxiServiceImplTest,querybyloadpoint,null,null,null


# Created at 2022-01-14T08:45:20.894
Unexpected IOException with stream: 2022-01-14 08:45:20.892  INFO 20616 --- [           main] com.zaxxer.hikari.HikariDataSource       : HikariPool-1 - Starting...


# Created at 2022-01-14T08:45:21.943
Unexpected IOException with stream: 2022-01-14 08:45:21.941 ERROR 20616 --- [           main] com.zaxxer.hikari.pool.HikariPool        : HikariPool-1 - Exception during pool initialization.

java.sql.SQLSyntaxErrorException: Unknown database 'arc'
	at com.mysql.cj.jdbc.exceptions.SQLError.createSQLException(SQLError.java:120) ~[mysql-connector-java-8.0.22.jar:8.0.22]
	at com.mysql.cj.jdbc.exceptions.SQLError.createSQLException(SQLError.java:97) ~[mysql-connector-java-8.0.22.jar:8.0.22]
	at com.mysql.cj.jdbc.exceptions.SQLExceptionsMapping.translateException(SQLExceptionsMapping.java:122) ~[mysql-connector-java-8.0.22.jar:8.0.22]
	at com.mysql.cj.jdbc.ConnectionImpl.createNewIO(ConnectionImpl.java:836) ~[mysql-connector-java-8.0.22.jar:8.0.22]
	at com.mysql.cj.jdbc.ConnectionImpl.<init>(ConnectionImpl.java:456) ~[mysql-connector-java-8.0.22.jar:8.0.22]
	at com.mysql.cj.jdbc.ConnectionImpl.getInstance(ConnectionImpl.java:246) ~[mysql-connector-java-8.0.22.jar:8.0.22]
	at com.mysql.cj.jdbc.NonRegisteringDriver.connect(NonRegisteringDriver.java:198) ~[mysql-connector-java-8.0.22.jar:8.0.22]
	at com.zaxxer.hikari.util.DriverDataSource.getConnection(DriverDataSource.java:138) ~[HikariCP-3.4.5.jar:na]
	at com.zaxxer.hikari.pool.PoolBase.newConnection(PoolBase.java:358) ~[HikariCP-3.4.5.jar:na]
	at com.zaxxer.hikari.pool.PoolBase.newPoolEntry(PoolBase.java:206) ~[HikariCP-3.4.5.jar:na]
	at com.zaxxer.hikari.pool.HikariPool.createPoolEntry(HikariPool.java:477) ~[HikariCP-3.4.5.jar:na]
	at com.zaxxer.hikari.pool.HikariPool.checkFailFast(HikariPool.java:560) ~[HikariCP-3.4.5.jar:na]
	at com.zaxxer.hikari.pool.HikariPool.<init>(HikariPool.java:115) ~[HikariCP-3.4.5.jar:na]
	at com.zaxxer.hikari.HikariDataSource.getConnection(HikariDataSource.java:112) ~[HikariCP-3.4.5.jar:na]
	at org.springframework.jdbc.datasource.DataSourceUtils.fetchConnection(DataSourceUtils.java:158) ~[spring-jdbc-5.3.3.jar:5.3.3]
	at org.springframework.jdbc.datasource.DataSourceUtils.doGetConnection(DataSourceUtils.java:116) ~[spring-jdbc-5.3.3.jar:5.3.3]
	at org.springframework.jdbc.datasource.DataSourceUtils.getConnection(DataSourceUtils.java:79) ~[spring-jdbc-5.3.3.jar:5.3.3]
	at org.mybatis.spring.transaction.SpringManagedTransaction.openConnection(SpringManagedTransaction.java:80) ~[mybatis-spring-2.0.6.jar:2.0.6]
	at org.mybatis.spring.transaction.SpringManagedTransaction.getConnection(SpringManagedTransaction.java:67) ~[mybatis-spring-2.0.6.jar:2.0.6]
	at org.apache.ibatis.executor.BaseExecutor.getConnection(BaseExecutor.java:337) ~[mybatis-3.5.6.jar:3.5.6]
	at org.apache.ibatis.executor.SimpleExecutor.prepareStatement(SimpleExecutor.java:86) ~[mybatis-3.5.6.jar:3.5.6]
	at org.apache.ibatis.executor.SimpleExecutor.doUpdate(SimpleExecutor.java:49) ~[mybatis-3.5.6.jar:3.5.6]
	at org.apache.ibatis.executor.BaseExecutor.update(BaseExecutor.java:117) ~[mybatis-3.5.6.jar:3.5.6]
	at org.apache.ibatis.executor.CachingExecutor.update(CachingExecutor.java:76) ~[mybatis-3.5.6.jar:3.5.6]
	at org.apache.ibatis.session.defaults.DefaultSqlSession.update(DefaultSqlSession.java:197) ~[mybatis-3.5.6.jar:3.5.6]
	at org.apache.ibatis.session.defaults.DefaultSqlSession.insert(DefaultSqlSession.java:184) ~[mybatis-3.5.6.jar:3.5.6]
	at java.base/jdk.internal.reflect.NativeMethodAccessorImpl.invoke0(Native Method) ~[na:na]
	at java.base/jdk.internal.reflect.NativeMethodAccessorImpl.invoke(NativeMethodAccessorImpl.java:78) ~[na:na]
	at java.base/jdk.internal.reflect.DelegatingMethodAccessorImpl.invoke(DelegatingMethodAccessorImpl.java:43) ~[na:na]
	at java.base/java.lang.reflect.Method.invoke(Method.java:567) ~[na:na]
	at org.mybatis.spring.SqlSessionTemplate$SqlSessionInterceptor.invoke(SqlSessionTemplate.java:427) ~[mybatis-spring-2.0.6.jar:2.0.6]
	at jdk.proxy2/jdk.proxy2.$Proxy69.insert(Unknown Source) ~[na:na]
	at org.mybatis.spring.SqlSessionTemplate.insert(SqlSessionTemplate.java:272) ~[mybatis-spring-2.0.6.jar:2.0.6]
	at org.apache.ibatis.binding.MapperMethod.execute(MapperMethod.java:62) ~[mybatis-3.5.6.jar:3.5.6]
	at org.apache.ibatis.binding.MapperProxy$PlainMethodInvoker.invoke(MapperProxy.java:152) ~[mybatis-3.5.6.jar:3.5.6]
	at org.apache.ibatis.binding.MapperProxy.invoke(MapperProxy.java:85) ~[mybatis-3.5.6.jar:3.5.6]
	at jdk.proxy2/jdk.proxy2.$Proxy75.insertSelective(Unknown Source) ~[na:na]
	at com.lucong01.demo.service.LoadPoint_taxiServiceImpl.insertSelective(LoadPoint_taxiServiceImpl.java:21) ~[classes/:na]
	at com.lucong01.demo.service.LoadPoint_taxiServiceImplTest.querybyloadpoint(LoadPoint_taxiServiceImplTest.java:55) ~[test-classes/:na]
	at java.base/jdk.internal.reflect.NativeMethodAccessorImpl.invoke0(Native Method) ~[na:na]
	at java.base/jdk.internal.reflect.NativeMethodAccessorImpl.invoke(NativeMethodAccessorImpl.java:78) ~[na:na]
	at java.base/jdk.internal.reflect.DelegatingMethodAccessorImpl.invoke(DelegatingMethodAccessorImpl.java:43) ~[na:na]
	at java.base/java.lang.reflect.Method.invoke(Method.java:567) ~[na:na]
	at org.junit.platform.commons.util.ReflectionUtils.invokeMethod(ReflectionUtils.java:688) ~[junit-platform-commons-1.7.0.jar:1.7.0]
	at org.junit.jupiter.engine.execution.MethodInvocation.proceed(MethodInvocation.java:60) ~[junit-jupiter-engine-5.7.0.jar:5.7.0]
	at org.junit.jupiter.engine.execution.InvocationInterceptorChain$ValidatingInvocation.proceed(InvocationInterceptorChain.java:131) ~[junit-jupiter-engine-5.7.0.jar:5.7.0]
	at org.junit.jupiter.engine.extension.TimeoutExtension.intercept(TimeoutExtension.java:149) ~[junit-jupiter-engine-5.7.0.jar:5.7.0]
	at org.junit.jupiter.engine.extension.TimeoutExtension.interceptTestableMethod(TimeoutExtension.java:140) ~[junit-jupiter-engine-5.7.0.jar:5.7.0]
	at org.junit.jupiter.engine.extension.TimeoutExtension.interceptTestMethod(TimeoutExtension.java:84) ~[junit-jupiter-engine-5.7.0.jar:5.7.0]
	at org.junit.jupiter.engine.execution.ExecutableInvoker$ReflectiveInterceptorCall.lambda$ofVoidMethod$0(ExecutableInvoker.java:115) ~[junit-jupiter-engine-5.7.0.jar:5.7.0]
	at org.junit.jupiter.engine.execution.ExecutableInvoker.lambda$invoke$0(ExecutableInvoker.java:105) ~[junit-jupiter-engine-5.7.0.jar:5.7.0]
	at org.junit.jupiter.engine.execution.InvocationInterceptorChain$InterceptedInvocation.proceed(InvocationInterceptorChain.java:106) ~[junit-jupiter-engine-5.7.0.jar:5.7.0]
	at org.junit.jupiter.engine.execution.InvocationInterceptorChain.proceed(InvocationInterceptorChain.java:64) ~[junit-jupiter-engine-5.7.0.jar:5.7.0]
	at org.junit.jupiter.engine.execution.InvocationInterceptorChain.chainAndInvoke(InvocationInterceptorChain.java:45) ~[junit-jupiter-engine-5.7.0.jar:5.7.0]
	at org.junit.jupiter.engine.execution.InvocationInterceptorChain.invoke(InvocationInterceptorChain.java:37) ~[junit-jupiter-engine-5.7.0.jar:5.7.0]
	at org.junit.jupiter.engine.execution.ExecutableInvoker.invoke(ExecutableInvoker.java:104) ~[junit-jupiter-engine-5.7.0.jar:5.7.0]
	at org.junit.jupiter.engine.execution.ExecutableInvoker.invoke(ExecutableInvoker.java:98) ~[junit-jupiter-engine-5.7.0.jar:5.7.0]
	at org.junit.jupiter.engine.descriptor.TestMethodTestDescriptor.lambda$invokeTestMethod$6(TestMethodTestDescriptor.java:210) ~[junit-jupiter-engine-5.7.0.jar:5.7.0]
	at org.junit.platform.engine.support.hierarchical.ThrowableCollector.execute(ThrowableCollector.java:73) ~[junit-platform-engine-1.7.0.jar:1.7.0]
	at org.junit.jupiter.engine.descriptor.TestMethodTestDescriptor.invokeTestMethod(TestMethodTestDescriptor.java:206) ~[junit-jupiter-engine-5.7.0.jar:5.7.0]
	at org.junit.jupiter.engine.descriptor.TestMethodTestDescriptor.execute(TestMethodTestDescriptor.java:131) ~[junit-jupiter-engine-5.7.0.jar:5.7.0]
	at org.junit.jupiter.engine.descriptor.TestMethodTestDescriptor.execute(TestMethodTestDescriptor.java:65) ~[junit-jupiter-engine-5.7.0.jar:5.7.0]
	at org.junit.platform.engine.support.hierarchical.NodeTestTask.lambda$executeRecursively$5(NodeTestTask.java:139) ~[junit-platform-engine-1.7.0.jar:1.7.0]
	at org.junit.platform.engine.support.hierarchical.ThrowableCollector.execute(ThrowableCollector.java:73) ~[junit-platform-engine-1.7.0.jar:1.7.0]
	at org.junit.platform.engine.support.hierarchical.NodeTestTask.lambda$executeRecursively$7(NodeTestTask.java:129) ~[junit-platform-engine-1.7.0.jar:1.7.0]
	at org.junit.platform.engine.support.hierarchical.Node.around(Node.java:137) ~[junit-platform-engine-1.7.0.jar:1.7.0]
	at org.junit.platform.engine.support.hierarchical.NodeTestTask.lambda$executeRecursively$8(NodeTestTask.java:127) ~[junit-platform-engine-1.7.0.jar:1.7.0]
	at org.junit.platform.engine.support.hierarchical.ThrowableCollector.execute(ThrowableCollector.java:73) ~[junit-platform-engine-1.7.0.jar:1.7.0]
	at org.junit.platform.engine.support.hierarchical.NodeTestTask.executeRecursively(NodeTestTask.java:126) ~[junit-platform-engine-1.7.0.jar:1.7.0]
	at org.junit.platform.engine.support.hierarchical.NodeTestTask.execute(NodeTestTask.java:84) ~[junit-platform-engine-1.7.0.jar:1.7.0]
	at java.base/java.util.ArrayList.forEach(ArrayList.java:1511) ~[na:na]
	at org.junit.platform.engine.support.hierarchical.SameThreadHierarchicalTestExecutorService.invokeAll(SameThreadHierarchicalTestExecutorService.java:38) ~[junit-platform-engine-1.7.0.jar:1.7.0]
	at org.junit.platform.engine.support.hierarchical.NodeTestTask.lambda$executeRecursively$5(NodeTestTask.java:143) ~[junit-platform-engine-1.7.0.jar:1.7.0]
	at org.junit.platform.engine.support.hierarchical.ThrowableCollector.execute(ThrowableCollector.java:73) ~[junit-platform-engine-1.7.0.jar:1.7.0]
	at org.junit.platform.engine.support.hierarchical.NodeTestTask.lambda$executeRecursively$7(NodeTestTask.java:129) ~[junit-platform-engine-1.7.0.jar:1.7.0]
	at org.junit.platform.engine.support.hierarchical.Node.around(Node.java:137) ~[junit-platform-engine-1.7.0.jar:1.7.0]
	at org.junit.platform.engine.support.hierarchical.NodeTestTask.lambda$executeRecursively$8(NodeTestTask.java:127) ~[junit-platform-engine-1.7.0.jar:1.7.0]
	at org.junit.platform.engine.support.hierarchical.ThrowableCollector.execute(ThrowableCollector.java:73) ~[junit-platform-engine-1.7.0.jar:1.7.0]
	at org.junit.platform.engine.support.hierarchical.NodeTestTask.executeRecursively(NodeTestTask.java:126) ~[junit-platform-engine-1.7.0.jar:1.7.0]
	at org.junit.platform.engine.support.hierarchical.NodeTestTask.execute(NodeTestTask.java:84) ~[junit-platform-engine-1.7.0.jar:1.7.0]
	at java.base/java.util.ArrayList.forEach(ArrayList.java:1511) ~[na:na]
	at org.junit.platform.engine.support.hierarchical.SameThreadHierarchicalTestExecutorService.invokeAll(SameThreadHierarchicalTestExecutorService.java:38) ~[junit-platform-engine-1.7.0.jar:1.7.0]
	at org.junit.platform.engine.support.hierarchical.NodeTestTask.lambda$executeRecursively$5(NodeTestTask.java:143) ~[junit-platform-engine-1.7.0.jar:1.7.0]
	at org.junit.platform.engine.support.hierarchical.ThrowableCollector.execute(ThrowableCollector.java:73) ~[junit-platform-engine-1.7.0.jar:1.7.0]
	at org.junit.platform.engine.support.hierarchical.NodeTestTask.lambda$executeRecursively$7(NodeTestTask.java:129) ~[junit-platform-engine-1.7.0.jar:1.7.0]
	at org.junit.platform.engine.support.hierarchical.Node.around(Node.java:137) ~[junit-platform-engine-1.7.0.jar:1.7.0]
	at org.junit.platform.engine.support.hierarchical.NodeTestTask.lambda$executeRecursively$8(NodeTestTask.java:127) ~[junit-platform-engine-1.7.0.jar:1.7.0]
	at org.junit.platform.engine.support.hierarchical.ThrowableCollector.execute(ThrowableCollector.java:73) ~[junit-platform-engine-1.7.0.jar:1.7.0]
	at org.junit.platform.engine.support.hierarchical.NodeTestTask.executeRecursively(NodeTestTask.java:126) ~[junit-platform-engine-1.7.0.jar:1.7.0]
	at org.junit.platform.engine.support.hierarchical.NodeTestTask.execute(NodeTestTask.java:84) ~[junit-platform-engine-1.7.0.jar:1.7.0]
	at org.junit.platform.engine.support.hierarchical.SameThreadHierarchicalTestExecutorService.submit(SameThreadHierarchicalTestExecutorService.java:32) ~[junit-platform-engine-1.7.0.jar:1.7.0]
	at org.junit.platform.engine.support.hierarchical.HierarchicalTestExecutor.execute(HierarchicalTestExecutor.java:57) ~[junit-platform-engine-1.7.0.jar:1.7.0]
	at org.junit.platform.engine.support.hierarchical.HierarchicalTestEngine.execute(HierarchicalTestEngine.java:51) ~[junit-platform-engine-1.7.0.jar:1.7.0]
	at org.junit.platform.launcher.core.DefaultLauncher.execute(DefaultLauncher.java:220) ~[junit-platform-launcher-1.3.1.jar:1.3.1]
	at org.junit.platform.launcher.core.DefaultLauncher.lambda$execute$6(DefaultLauncher.java:188) ~[junit-platform-launcher-1.3.1.jar:1.3.1]
	at org.junit.platform.launcher.core.DefaultLauncher.withInterceptedStreams(DefaultLauncher.java:202) ~[junit-platform-launcher-1.3.1.jar:1.3.1]
	at org.junit.platform.launcher.core.DefaultLauncher.execute(DefaultLauncher.java:181) ~[junit-platform-launcher-1.3.1.jar:1.3.1]
	at org.junit.platform.launcher.core.DefaultLauncher.execute(DefaultLauncher.java:128) ~[junit-platform-launcher-1.3.1.jar:1.3.1]
	at org.apache.maven.surefire.junitplatform.JUnitPlatformProvider.invokeAllTests(JUnitPlatformProvider.java:150) ~[surefire-junit-platform-2.22.2.jar:2.22.2]
	at org.apache.maven.surefire.junitplatform.JUnitPlatformProvider.invoke(JUnitPlatformProvider.java:124) ~[surefire-junit-platform-2.22.2.jar:2.22.2]
	at org.apache.maven.surefire.booter.ForkedBooter.invokeProviderInSameClassLoader(ForkedBooter.java:384) ~[surefire-booter-2.22.2.jar:2.22.2]
	at org.apache.maven.surefire.booter.ForkedBooter.runSuitesInProcess(ForkedBooter.java:345) ~[surefire-booter-2.22.2.jar:2.22.2]
	at org.apache.maven.surefire.booter.ForkedBooter.execute(ForkedBooter.java:126) ~[surefire-booter-2.22.2.jar:2.22.2]
	at org.apache.maven.surefire.booter.ForkedBooter.main(ForkedBooter.java:418) ~[surefire-booter-2.22.2.jar:2.22.2]


# Created at 2022-01-14T08:45:21.948
Unexpected IOException: 7,1,com.lucong01.demo.service.LoadPoint_taxiServiceImplTest,querybyloadpoint,null,nested exception is org.apache.ibatis.exceptions.PersistenceException: \000D\000A### Error updating database.  Cause: org.springframework.jdbc.CannotGetJdbcConnectionException: Failed to obtain JDBC Connection; nested exception is java.sql.SQLSyntaxErrorException: Unknown database 'arc'\000D\000A### The error may exist in file [F:\005C\4E34\65F6\005C\6BD5\4E1A\8BBE\8BA1\9879\76EE\4EE3\7801\005C\540E\7AEF\005Ccom.ssm\005Ctarget\005Cclasses\005Cmybatis\005Cmapper\005CLoadpoint_taxi.xml]\000D\000A### The error may involve com.lucong01.demo.dao.LoadPoint_taxi_Mapper.insertSelective\000D\000A### The error occurred while executing an update\000D\000A### Cause: org.springframework.jdbc.CannotGetJdbcConnectionException: Failed to obtain JDBC Connection; nested exception is java.sql.SQLSyntaxErrorException: Unknown database 'arc',null,nested exception is org.apache.ibatis.exceptions.PersistenceException: \000D\000A### Error updating database.  Cause: org.springframework.jdbc.CannotGetJdbcConnectionException: Failed to obtain JDBC Connection; nested exception is java.sql.SQLSyntaxErrorException: Unknown database 'arc'\000D\000A### The error may exist in file [F:\005C\4E34\65F6\005C\6BD5\4E1A\8BBE\8BA1\9879\76EE\4EE3\7801\005C\540E\7AEF\005Ccom.ssm\005Ctarget\005Cclasses\005Cmybatis\005Cmapper\005CLoadpoint_taxi.xml]\000D\000A### The error may involve com.lucong01.demo.dao.LoadPoint_taxi_Mapper.insertSelective\000D\000A### The error occurred while executing an update\000D\000A### Cause: org.springframework.jdbc.CannotGetJdbcConnectionException: Failed to obtain JDBC Connection; nested exception is java.sql.SQLSyntaxErrorException: Unknown database 'arc',LoadPoint_taxiServiceImplTest.querybyloadpoint:55 \00BB MyBatisSystem nested excep...,org.mybatis.spring.MyBatisSystemException: \000Anested exception is org.apache.ibatis.exceptions.PersistenceException: \000D\000A### Error updating database.  Cause: org.springframework.jdbc.CannotGetJdbcConnectionException: Failed to obtain JDBC Connection; nested exception is java.sql.SQLSyntaxErrorException: Unknown database 'arc'\000D\000A### The error may exist in file [F:\005C\4E34\65F6\005C\6BD5\4E1A\8BBE\8BA1\9879\76EE\4EE3\7801\005C\540E\7AEF\005Ccom.ssm\005Ctarget\005Cclasses\005Cmybatis\005Cmapper\005CLoadpoint_taxi.xml]\000D\000A### The error may involve com.lucong01.demo.dao.LoadPoint_taxi_Mapper.insertSelective\000D\000A### The error occurred while executing an update\000D\000A### Cause: org.springframework.jdbc.CannotGetJdbcConnectionException: Failed to obtain JDBC Connection; nested exception is java.sql.SQLSyntaxErrorException: Unknown database 'arc'\000A\0009at com.lucong01.demo.service.LoadPoint_taxiServiceImplTest.querybyloadpoint(LoadPoint_taxiServiceImplTest.java:55)\000ACaused by: org.apache.ibatis.exceptions.PersistenceException: \000A\000D\000A### Error updating database.  Cause: org.springframework.jdbc.CannotGetJdbcConnectionException: Failed to obtain JDBC Connection; nested exception is java.sql.SQLSyntaxErrorException: Unknown database 'arc'\000D\000A### The error may exist in file [F:\005C\4E34\65F6\005C\6BD5\4E1A\8BBE\8BA1\9879\76EE\4EE3\7801\005C\540E\7AEF\005Ccom.ssm\005Ctarget\005Cclasses\005Cmybatis\005Cmapper\005CLoadpoint_taxi.xml]\000D\000A### The error may involve com.lucong01.demo.dao.LoadPoint_taxi_Mapper.insertSelective\000D\000A### The error occurred while executing an update\000D\000A### Cause: org.springframework.jdbc.CannotGetJdbcConnectionException: Failed to obtain JDBC Connection; nested exception is java.sql.SQLSyntaxErrorException: Unknown database 'arc'\000A\0009at com.lucong01.demo.service.LoadPoint_taxiServiceImplTest.querybyloadpoint(LoadPoint_taxiServiceImplTest.java:55)\000ACaused by: org.springframework.jdbc.CannotGetJdbcConnectionException: Failed to obtain JDBC Connection; nested exception is java.sql.SQLSyntaxErrorException: Unknown database 'arc'\000A\0009at com.lucong01.demo.service.LoadPoint_taxiServiceImplTest.querybyloadpoint(LoadPoint_taxiServiceImplTest.java:55)\000ACaused by: java.sql.SQLSyntaxErrorException: Unknown database 'arc'\000A\0009at com.lucong01.demo.service.LoadPoint_taxiServiceImplTest.querybyloadpoint(LoadPoint_taxiServiceImplTest.java:55)\000A


# Created at 2022-01-14T08:45:21.953
Unexpected IOException: 2,1,org.apache.maven.surefire.junitplatform.JUnitPlatformProvider,com.lucong01.demo.service.LoadPoint_taxiServiceImplTest,null,null,null
