# Supplementary material for: Bidirectional k-nearest neighbor spatial crowdsourcing allocation protocol based on edge computing
Source: PeerJ Comput Sci. 2023 Feb 20;9:e1244. doi: 10.7717/peerj-cs.1244 (PMC10280631; doi:10.7717/peerj-cs.1244)
Supplement: Supplemental Information 2 [file peerj-cs-09-1244-s002.zip › code/com.ssm/target/surefire-reports/2022-01-14T08-57-19_034-jvmRun1.dump]

# Created at 2022-01-14T08:58:06.891
System.exit() or native command error interrupted process checker.
java.lang.IllegalStateException: error [STOPPED] to read process 11224
	at org.apache.maven.surefire.booter.PpidChecker.checkProcessInfo(PpidChecker.java:145)
	at org.apache.maven.surefire.booter.PpidChecker.isProcessAlive(PpidChecker.java:116)
	at org.apache.maven.surefire.booter.ForkedBooter$2.run(ForkedBooter.java:214)
	at java.base/java.util.concurrent.Executors$RunnableAdapter.call(Executors.java:515)
	at java.base/java.util.concurrent.FutureTask.runAndReset(FutureTask.java:305)
	at java.base/java.util.concurrent.ScheduledThreadPoolExecutor$ScheduledFutureTask.run(ScheduledThreadPoolExecutor.java:305)
	at java.base/java.util.concurrent.ThreadPoolExecutor.runWorker(ThreadPoolExecutor.java:1130)
	at java.base/java.util.concurrent.ThreadPoolExecutor$Worker.run(ThreadPoolExecutor.java:630)
	at java.base/java.lang.Thread.run(Thread.java:831)
