# Supplementary material for: Bidirectional k-nearest neighbor spatial crowdsourcing allocation protocol based on edge computing
Source: PeerJ Comput Sci. 2023 Feb 20;9:e1244. doi: 10.7717/peerj-cs.1244 (PMC10280631; doi:10.7717/peerj-cs.1244)
Supplement: Supplemental Information 2 [file peerj-cs-09-1244-s002.zip › code/com.ssm/target/surefire-reports/com.lucong01.demo.DemoApplicationTests.txt]

-------------------------------------------------------------------------------
Test set: com.lucong01.demo.DemoApplicationTests
-------------------------------------------------------------------------------
Tests run: 7, Failures: 0, Errors: 3, Skipped: 0, Time elapsed: 14.377 s <<< FAILURE! - in com.lucong01.demo.DemoApplicationTests
test3  Time elapsed: 0.218 s  <<< ERROR!
java.lang.NullPointerException: Cannot invoke "com.lucong01.demo.pojo.LoadVectorPlus.getEndId()" because "loadVectorPlus" is null
	at com.lucong01.demo.DemoApplicationTests.test3(DemoApplicationTests.java:122)

test4  Time elapsed: 0.005 s  <<< ERROR!
java.lang.ArithmeticException: Division undefined
	at com.lucong01.demo.DemoApplicationTests.test4(DemoApplicationTests.java:139)

contextLoads  Time elapsed: 5.599 s  <<< ERROR!
java.lang.IndexOutOfBoundsException: Index -1 out of bounds for length 20572
	at com.lucong01.demo.DemoApplicationTests.contextLoads(DemoApplicationTests.java:30)
