# Supplementary material for: Bidirectional k-nearest neighbor spatial crowdsourcing allocation protocol based on edge computing
Source: PeerJ Comput Sci. 2023 Feb 20;9:e1244. doi: 10.7717/peerj-cs.1244 (PMC10280631; doi:10.7717/peerj-cs.1244)
Supplement: Supplemental Information 2 [file peerj-cs-09-1244-s002.zip › code/com.ssm/target/surefire-reports/com.lucong01.demo.service.LoadPoint_taxiServiceImplTest.txt]

-------------------------------------------------------------------------------
Test set: com.lucong01.demo.service.LoadPoint_taxiServiceImplTest
-------------------------------------------------------------------------------
Tests run: 8, Failures: 0, Errors: 1, Skipped: 0, Time elapsed: 4.69 s <<< FAILURE! - in com.lucong01.demo.service.LoadPoint_taxiServiceImplTest
querybyloadpoint  Time elapsed: 0.17 s  <<< ERROR!
org.springframework.dao.DataIntegrityViolationException: 

### Error updating database.  Cause: java.sql.SQLIntegrityConstraintViolationException: Column 'lng' cannot be null
### The error may exist in file [F:\临时\毕业设计项目代码\后端\com.ssm\target\classes\mybatis\mapper\Loadpoint_taxi.xml]
### The error may involve defaultParameterMap
### The error occurred while setting parameters
### SQL: INSERT INTO loadpoint_taxi         (taxi_id,lng,lat, loadpoint_id)         VALUES                        (?, ? , ?,?)
### Cause: java.sql.SQLIntegrityConstraintViolationException: Column 'lng' cannot be null
; Column 'lng' cannot be null; nested exception is java.sql.SQLIntegrityConstraintViolationException: Column 'lng' cannot be null
	at com.lucong01.demo.service.LoadPoint_taxiServiceImplTest.querybyloadpoint(LoadPoint_taxiServiceImplTest.java:55)
Caused by: java.sql.SQLIntegrityConstraintViolationException: Column 'lng' cannot be null
	at com.lucong01.demo.service.LoadPoint_taxiServiceImplTest.querybyloadpoint(LoadPoint_taxiServiceImplTest.java:55)
