# Supplementary material for: Bidirectional k-nearest neighbor spatial crowdsourcing allocation protocol based on edge computing
Source: PeerJ Comput Sci. 2023 Feb 20;9:e1244. doi: 10.7717/peerj-cs.1244 (PMC10280631; doi:10.7717/peerj-cs.1244)
Supplement: Supplemental Information 2 [file peerj-cs-09-1244-s002.zip › code/com.ssm/target/surefire-reports/TEST-com.lucong01.demo.DemoApplicationTests.xml]

<?xml version="1.0" encoding="UTF-8"?>
<testsuite xmlns:xsi="http://www.w3.org/2001/XMLSchema-instance" xsi:noNamespaceSchemaLocation="https://maven.apache.org/surefire/maven-surefire-plugin/xsd/surefire-test-report.xsd" name="com.lucong01.demo.DemoApplicationTests" time="14.377" tests="7" errors="3" skipped="0" failures="0">
  <properties>
    <property name="java.specification.version" value="16"/>
    <property name="sun.cpu.isalist" value="amd64"/>
    <property name="sun.jnu.encoding" value="GBK"/>
    <property name="java.class.path" value="F:\临时\毕业设计项目代码\后端\com.ssm\target\test-classes;F:\临时\毕业设计项目代码\后端\com.ssm\target\classes;F:\Maven\MyLocalRepository\org\springframework\boot\spring-boot-starter-web\2.4.2\spring-boot-starter-web-2.4.2.jar;F:\Maven\MyLocalRepository\org\springframework\boot\spring-boot-starter\2.4.2\spring-boot-starter-2.4.2.jar;F:\Maven\MyLocalRepository\org\springframework\boot\spring-boot-starter-logging\2.4.2\spring-boot-starter-logging-2.4.2.jar;F:\Maven\MyLocalRepository\ch\qos\logback\logback-classic\1.2.3\logback-classic-1.2.3.jar;F:\Maven\MyLocalRepository\ch\qos\logback\logback-core\1.2.3\logback-core-1.2.3.jar;F:\Maven\MyLocalRepository\org\apache\logging\log4j\log4j-to-slf4j\2.13.3\log4j-to-slf4j-2.13.3.jar;F:\Maven\MyLocalRepository\org\apache\logging\log4j\log4j-api\2.13.3\log4j-api-2.13.3.jar;F:\Maven\MyLocalRepository\org\slf4j\jul-to-slf4j\1.7.30\jul-to-slf4j-1.7.30.jar;F:\Maven\MyLocalRepository\jakarta\annotation\jakarta.annotation-api\1.3.5\jakarta.annotation-api-1.3.5.jar;F:\Maven\MyLocalRepository\org\yaml\snakeyaml\1.27\snakeyaml-1.27.jar;F:\Maven\MyLocalRepository\org\springframework\boot\spring-boot-starter-json\2.4.2\spring-boot-starter-json-2.4.2.jar;F:\Maven\MyLocalRepository\com\fasterxml\jackson\core\jackson-databind\2.11.4\jackson-databind-2.11.4.jar;F:\Maven\MyLocalRepository\com\fasterxml\jackson\core\jackson-annotations\2.11.4\jackson-annotations-2.11.4.jar;F:\Maven\MyLocalRepository\com\fasterxml\jackson\core\jackson-core\2.11.4\jackson-core-2.11.4.jar;F:\Maven\MyLocalRepository\com\fasterxml\jackson\datatype\jackson-datatype-jdk8\2.11.4\jackson-datatype-jdk8-2.11.4.jar;F:\Maven\MyLocalRepository\com\fasterxml\jackson\datatype\jackson-datatype-jsr310\2.11.4\jackson-datatype-jsr310-2.11.4.jar;F:\Maven\MyLocalRepository\com\fasterxml\jackson\module\jackson-module-parameter-names\2.11.4\jackson-module-parameter-names-2.11.4.jar;F:\Maven\MyLocalRepository\org\springframework\boot\spring-boot-starter-tomcat\2.4.2\spring-boot-starter-tomcat-2.4.2.jar;F:\Maven\MyLocalRepository\org\apache\tomcat\embed\tomcat-embed-core\9.0.41\tomcat-embed-core-9.0.41.jar;F:\Maven\MyLocalRepository\org\glassfish\jakarta.el\3.0.3\jakarta.el-3.0.3.jar;F:\Maven\MyLocalRepository\org\apache\tomcat\embed\tomcat-embed-websocket\9.0.41\tomcat-embed-websocket-9.0.41.jar;F:\Maven\MyLocalRepository\org\springframework\spring-web\5.3.3\spring-web-5.3.3.jar;F:\Maven\MyLocalRepository\org\springframework\spring-beans\5.3.3\spring-beans-5.3.3.jar;F:\Maven\MyLocalRepository\org\springframework\spring-webmvc\5.3.3\spring-webmvc-5.3.3.jar;F:\Maven\MyLocalRepository\org\springframework\spring-aop\5.3.3\spring-aop-5.3.3.jar;F:\Maven\MyLocalRepository\org\springframework\spring-context\5.3.3\spring-context-5.3.3.jar;F:\Maven\MyLocalRepository\org\springframework\spring-expression\5.3.3\spring-expression-5.3.3.jar;F:\Maven\MyLocalRepository\org\springframework\boot\spring-boot-devtools\2.4.2\spring-boot-devtools-2.4.2.jar;F:\Maven\MyLocalRepository\org\springframework\boot\spring-boot\2.4.2\spring-boot-2.4.2.jar;F:\Maven\MyLocalRepository\org\springframework\boot\spring-boot-autoconfigure\2.4.2\spring-boot-autoconfigure-2.4.2.jar;F:\Maven\MyLocalRepository\org\springframework\boot\spring-boot-starter-test\2.4.2\spring-boot-starter-test-2.4.2.jar;F:\Maven\MyLocalRepository\org\springframework\boot\spring-boot-test\2.4.2\spring-boot-test-2.4.2.jar;F:\Maven\MyLocalRepository\org\springframework\boot\spring-boot-test-autoconfigure\2.4.2\spring-boot-test-autoconfigure-2.4.2.jar;F:\Maven\MyLocalRepository\com\jayway\jsonpath\json-path\2.4.0\json-path-2.4.0.jar;F:\Maven\MyLocalRepository\net\minidev\json-smart\2.3\json-smart-2.3.jar;F:\Maven\MyLocalRepository\net\minidev\accessors-smart\1.2\accessors-smart-1.2.jar;F:\Maven\MyLocalRepository\org\ow2\asm\asm\5.0.4\asm-5.0.4.jar;F:\Maven\MyLocalRepository\org\slf4j\slf4j-api\1.7.30\slf4j-api-1.7.30.jar;F:\Maven\MyLocalRepository\jakarta\xml\bind\jakarta.xml.bind-api\2.3.3\jakarta.xml.bind-api-2.3.3.jar;F:\Maven\MyLocalRepository\jakarta\activation\jakarta.activation-api\1.2.2\jakarta.activation-api-1.2.2.jar;F:\Maven\MyLocalRepository\org\assertj\assertj-core\3.18.1\assertj-core-3.18.1.jar;F:\Maven\MyLocalRepository\org\hamcrest\hamcrest\2.2\hamcrest-2.2.jar;F:\Maven\MyLocalRepository\org\junit\jupiter\junit-jupiter\5.7.0\junit-jupiter-5.7.0.jar;F:\Maven\MyLocalRepository\org\junit\jupiter\junit-jupiter-api\5.7.0\junit-jupiter-api-5.7.0.jar;F:\Maven\MyLocalRepository\org\apiguardian\apiguardian-api\1.1.0\apiguardian-api-1.1.0.jar;F:\Maven\MyLocalRepository\org\opentest4j\opentest4j\1.2.0\opentest4j-1.2.0.jar;F:\Maven\MyLocalRepository\org\junit\platform\junit-platform-commons\1.7.0\junit-platform-commons-1.7.0.jar;F:\Maven\MyLocalRepository\org\junit\jupiter\junit-jupiter-params\5.7.0\junit-jupiter-params-5.7.0.jar;F:\Maven\MyLocalRepository\org\junit\jupiter\junit-jupiter-engine\5.7.0\junit-jupiter-engine-5.7.0.jar;F:\Maven\MyLocalRepository\org\junit\platform\junit-platform-engine\1.7.0\junit-platform-engine-1.7.0.jar;F:\Maven\MyLocalRepository\org\mockito\mockito-core\3.6.28\mockito-core-3.6.28.jar;F:\Maven\MyLocalRepository\net\bytebuddy\byte-buddy\1.10.19\byte-buddy-1.10.19.jar;F:\Maven\MyLocalRepository\net\bytebuddy\byte-buddy-agent\1.10.19\byte-buddy-agent-1.10.19.jar;F:\Maven\MyLocalRepository\org\objenesis\objenesis\3.1\objenesis-3.1.jar;F:\Maven\MyLocalRepository\org\mockito\mockito-junit-jupiter\3.6.28\mockito-junit-jupiter-3.6.28.jar;F:\Maven\MyLocalRepository\org\skyscreamer\jsonassert\1.5.0\jsonassert-1.5.0.jar;F:\Maven\MyLocalRepository\com\vaadin\external\google\android-json\0.0.20131108.vaadin1\android-json-0.0.20131108.vaadin1.jar;F:\Maven\MyLocalRepository\org\springframework\spring-core\5.3.3\spring-core-5.3.3.jar;F:\Maven\MyLocalRepository\org\springframework\spring-jcl\5.3.3\spring-jcl-5.3.3.jar;F:\Maven\MyLocalRepository\org\springframework\spring-test\5.3.3\spring-test-5.3.3.jar;F:\Maven\MyLocalRepository\org\xmlunit\xmlunit-core\2.7.0\xmlunit-core-2.7.0.jar;F:\Maven\MyLocalRepository\org\springframework\boot\spring-boot-configuration-processor\2.4.2\spring-boot-configuration-processor-2.4.2.jar;F:\Maven\MyLocalRepository\mysql\mysql-connector-java\8.0.22\mysql-connector-java-8.0.22.jar;F:\Maven\MyLocalRepository\org\mybatis\spring\boot\mybatis-spring-boot-starter\2.1.4\mybatis-spring-boot-starter-2.1.4.jar;F:\Maven\MyLocalRepository\org\springframework\boot\spring-boot-starter-jdbc\2.4.2\spring-boot-starter-jdbc-2.4.2.jar;F:\Maven\MyLocalRepository\com\zaxxer\HikariCP\3.4.5\HikariCP-3.4.5.jar;F:\Maven\MyLocalRepository\org\springframework\spring-jdbc\5.3.3\spring-jdbc-5.3.3.jar;F:\Maven\MyLocalRepository\org\springframework\spring-tx\5.3.3\spring-tx-5.3.3.jar;F:\Maven\MyLocalRepository\org\mybatis\spring\boot\mybatis-spring-boot-autoconfigure\2.1.4\mybatis-spring-boot-autoconfigure-2.1.4.jar;F:\Maven\MyLocalRepository\org\mybatis\mybatis\3.5.6\mybatis-3.5.6.jar;F:\Maven\MyLocalRepository\org\mybatis\mybatis-spring\2.0.6\mybatis-spring-2.0.6.jar;F:\Maven\MyLocalRepository\net\sf\json-lib\json-lib\2.2.3\json-lib-2.2.3-jdk15.jar;F:\Maven\MyLocalRepository\commons-beanutils\commons-beanutils\1.7.0\commons-beanutils-1.7.0.jar;F:\Maven\MyLocalRepository\commons-collections\commons-collections\3.2\commons-collections-3.2.jar;F:\Maven\MyLocalRepository\commons-lang\commons-lang\2.4\commons-lang-2.4.jar;F:\Maven\MyLocalRepository\commons-logging\commons-logging\1.1.1\commons-logging-1.1.1.jar;F:\Maven\MyLocalRepository\net\sf\ezmorph\ezmorph\1.0.6\ezmorph-1.0.6.jar;F:\Maven\MyLocalRepository\com\squareup\okhttp3\okhttp\4.9.2\okhttp-4.9.2.jar;F:\Maven\MyLocalRepository\com\squareup\okio\okio\2.8.0\okio-2.8.0.jar;F:\Maven\MyLocalRepository\org\jetbrains\kotlin\kotlin-stdlib-common\1.4.21\kotlin-stdlib-common-1.4.21.jar;F:\Maven\MyLocalRepository\org\jetbrains\kotlin\kotlin-stdlib\1.4.21\kotlin-stdlib-1.4.21.jar;F:\Maven\MyLocalRepository\org\jetbrains\annotations\13.0\annotations-13.0.jar;F:\Maven\MyLocalRepository\com\alibaba\fastjson\1.2.59\fastjson-1.2.59.jar;F:\Maven\MyLocalRepository\junit\junit\4.13.1\junit-4.13.1.jar;F:\Maven\MyLocalRepository\org\hamcrest\hamcrest-core\2.2\hamcrest-core-2.2.jar;F:\Maven\MyLocalRepository\org\springframework\boot\spring-boot-starter-websocket\2.4.2\spring-boot-starter-websocket-2.4.2.jar;F:\Maven\MyLocalRepository\org\springframework\spring-messaging\5.3.3\spring-messaging-5.3.3.jar;F:\Maven\MyLocalRepository\org\springframework\spring-websocket\5.3.3\spring-websocket-5.3.3.jar;"/>
    <property name="java.vm.vendor" value="Oracle Corporation"/>
    <property name="sun.arch.data.model" value="64"/>
    <property name="user.variant" value=""/>
    <property name="java.vendor.url" value="https://java.oracle.com/"/>
    <property name="user.timezone" value="Asia/Shanghai"/>
    <property name="os.name" value="Windows 10"/>
    <property name="java.vm.specification.version" value="16"/>
    <property name="sun.java.launcher" value="SUN_STANDARD"/>
    <property name="user.country" value="CN"/>
    <property name="sun.boot.library.path" value="F:\Program Files (x86)\Java\jdk-16.0.2\bin"/>
    <property name="sun.java.command" value="C:\Users\彪\AppData\Local\Temp\surefire8595166558993117796\surefirebooter5374152786296518451.jar C:\Users\彪\AppData\Local\Temp\surefire8595166558993117796 2022-01-14T08-59-02_722-jvmRun1 surefire2716652049578994386tmp surefire_02537300741899548908tmp"/>
    <property name="jdk.debug" value="release"/>
    <property name="surefire.test.class.path" value="F:\临时\毕业设计项目代码\后端\com.ssm\target\test-classes;F:\临时\毕业设计项目代码\后端\com.ssm\target\classes;F:\Maven\MyLocalRepository\org\springframework\boot\spring-boot-starter-web\2.4.2\spring-boot-starter-web-2.4.2.jar;F:\Maven\MyLocalRepository\org\springframework\boot\spring-boot-starter\2.4.2\spring-boot-starter-2.4.2.jar;F:\Maven\MyLocalRepository\org\springframework\boot\spring-boot-starter-logging\2.4.2\spring-boot-starter-logging-2.4.2.jar;F:\Maven\MyLocalRepository\ch\qos\logback\logback-classic\1.2.3\logback-classic-1.2.3.jar;F:\Maven\MyLocalRepository\ch\qos\logback\logback-core\1.2.3\logback-core-1.2.3.jar;F:\Maven\MyLocalRepository\org\apache\logging\log4j\log4j-to-slf4j\2.13.3\log4j-to-slf4j-2.13.3.jar;F:\Maven\MyLocalRepository\org\apache\logging\log4j\log4j-api\2.13.3\log4j-api-2.13.3.jar;F:\Maven\MyLocalRepository\org\slf4j\jul-to-slf4j\1.7.30\jul-to-slf4j-1.7.30.jar;F:\Maven\MyLocalRepository\jakarta\annotation\jakarta.annotation-api\1.3.5\jakarta.annotation-api-1.3.5.jar;F:\Maven\MyLocalRepository\org\yaml\snakeyaml\1.27\snakeyaml-1.27.jar;F:\Maven\MyLocalRepository\org\springframework\boot\spring-boot-starter-json\2.4.2\spring-boot-starter-json-2.4.2.jar;F:\Maven\MyLocalRepository\com\fasterxml\jackson\core\jackson-databind\2.11.4\jackson-databind-2.11.4.jar;F:\Maven\MyLocalRepository\com\fasterxml\jackson\core\jackson-annotations\2.11.4\jackson-annotations-2.11.4.jar;F:\Maven\MyLocalRepository\com\fasterxml\jackson\core\jackson-core\2.11.4\jackson-core-2.11.4.jar;F:\Maven\MyLocalRepository\com\fasterxml\jackson\datatype\jackson-datatype-jdk8\2.11.4\jackson-datatype-jdk8-2.11.4.jar;F:\Maven\MyLocalRepository\com\fasterxml\jackson\datatype\jackson-datatype-jsr310\2.11.4\jackson-datatype-jsr310-2.11.4.jar;F:\Maven\MyLocalRepository\com\fasterxml\jackson\module\jackson-module-parameter-names\2.11.4\jackson-module-parameter-names-2.11.4.jar;F:\Maven\MyLocalRepository\org\springframework\boot\spring-boot-starter-tomcat\2.4.2\spring-boot-starter-tomcat-2.4.2.jar;F:\Maven\MyLocalRepository\org\apache\tomcat\embed\tomcat-embed-core\9.0.41\tomcat-embed-core-9.0.41.jar;F:\Maven\MyLocalRepository\org\glassfish\jakarta.el\3.0.3\jakarta.el-3.0.3.jar;F:\Maven\MyLocalRepository\org\apache\tomcat\embed\tomcat-embed-websocket\9.0.41\tomcat-embed-websocket-9.0.41.jar;F:\Maven\MyLocalRepository\org\springframework\spring-web\5.3.3\spring-web-5.3.3.jar;F:\Maven\MyLocalRepository\org\springframework\spring-beans\5.3.3\spring-beans-5.3.3.jar;F:\Maven\MyLocalRepository\org\springframework\spring-webmvc\5.3.3\spring-webmvc-5.3.3.jar;F:\Maven\MyLocalRepository\org\springframework\spring-aop\5.3.3\spring-aop-5.3.3.jar;F:\Maven\MyLocalRepository\org\springframework\spring-context\5.3.3\spring-context-5.3.3.jar;F:\Maven\MyLocalRepository\org\springframework\spring-expression\5.3.3\spring-expression-5.3.3.jar;F:\Maven\MyLocalRepository\org\springframework\boot\spring-boot-devtools\2.4.2\spring-boot-devtools-2.4.2.jar;F:\Maven\MyLocalRepository\org\springframework\boot\spring-boot\2.4.2\spring-boot-2.4.2.jar;F:\Maven\MyLocalRepository\org\springframework\boot\spring-boot-autoconfigure\2.4.2\spring-boot-autoconfigure-2.4.2.jar;F:\Maven\MyLocalRepository\org\springframework\boot\spring-boot-starter-test\2.4.2\spring-boot-starter-test-2.4.2.jar;F:\Maven\MyLocalRepository\org\springframework\boot\spring-boot-test\2.4.2\spring-boot-test-2.4.2.jar;F:\Maven\MyLocalRepository\org\springframework\boot\spring-boot-test-autoconfigure\2.4.2\spring-boot-test-autoconfigure-2.4.2.jar;F:\Maven\MyLocalRepository\com\jayway\jsonpath\json-path\2.4.0\json-path-2.4.0.jar;F:\Maven\MyLocalRepository\net\minidev\json-smart\2.3\json-smart-2.3.jar;F:\Maven\MyLocalRepository\net\minidev\accessors-smart\1.2\accessors-smart-1.2.jar;F:\Maven\MyLocalRepository\org\ow2\asm\asm\5.0.4\asm-5.0.4.jar;F:\Maven\MyLocalRepository\org\slf4j\slf4j-api\1.7.30\slf4j-api-1.7.30.jar;F:\Maven\MyLocalRepository\jakarta\xml\bind\jakarta.xml.bind-api\2.3.3\jakarta.xml.bind-api-2.3.3.jar;F:\Maven\MyLocalRepository\jakarta\activation\jakarta.activation-api\1.2.2\jakarta.activation-api-1.2.2.jar;F:\Maven\MyLocalRepository\org\assertj\assertj-core\3.18.1\assertj-core-3.18.1.jar;F:\Maven\MyLocalRepository\org\hamcrest\hamcrest\2.2\hamcrest-2.2.jar;F:\Maven\MyLocalRepository\org\junit\jupiter\junit-jupiter\5.7.0\junit-jupiter-5.7.0.jar;F:\Maven\MyLocalRepository\org\junit\jupiter\junit-jupiter-api\5.7.0\junit-jupiter-api-5.7.0.jar;F:\Maven\MyLocalRepository\org\apiguardian\apiguardian-api\1.1.0\apiguardian-api-1.1.0.jar;F:\Maven\MyLocalRepository\org\opentest4j\opentest4j\1.2.0\opentest4j-1.2.0.jar;F:\Maven\MyLocalRepository\org\junit\platform\junit-platform-commons\1.7.0\junit-platform-commons-1.7.0.jar;F:\Maven\MyLocalRepository\org\junit\jupiter\junit-jupiter-params\5.7.0\junit-jupiter-params-5.7.0.jar;F:\Maven\MyLocalRepository\org\junit\jupiter\junit-jupiter-engine\5.7.0\junit-jupiter-engine-5.7.0.jar;F:\Maven\MyLocalRepository\org\junit\platform\junit-platform-engine\1.7.0\junit-platform-engine-1.7.0.jar;F:\Maven\MyLocalRepository\org\mockito\mockito-core\3.6.28\mockito-core-3.6.28.jar;F:\Maven\MyLocalRepository\net\bytebuddy\byte-buddy\1.10.19\byte-buddy-1.10.19.jar;F:\Maven\MyLocalRepository\net\bytebuddy\byte-buddy-agent\1.10.19\byte-buddy-agent-1.10.19.jar;F:\Maven\MyLocalRepository\org\objenesis\objenesis\3.1\objenesis-3.1.jar;F:\Maven\MyLocalRepository\org\mockito\mockito-junit-jupiter\3.6.28\mockito-junit-jupiter-3.6.28.jar;F:\Maven\MyLocalRepository\org\skyscreamer\jsonassert\1.5.0\jsonassert-1.5.0.jar;F:\Maven\MyLocalRepository\com\vaadin\external\google\android-json\0.0.20131108.vaadin1\android-json-0.0.20131108.vaadin1.jar;F:\Maven\MyLocalRepository\org\springframework\spring-core\5.3.3\spring-core-5.3.3.jar;F:\Maven\MyLocalRepository\org\springframework\spring-jcl\5.3.3\spring-jcl-5.3.3.jar;F:\Maven\MyLocalRepository\org\springframework\spring-test\5.3.3\spring-test-5.3.3.jar;F:\Maven\MyLocalRepository\org\xmlunit\xmlunit-core\2.7.0\xmlunit-core-2.7.0.jar;F:\Maven\MyLocalRepository\org\springframework\boot\spring-boot-configuration-processor\2.4.2\spring-boot-configuration-processor-2.4.2.jar;F:\Maven\MyLocalRepository\mysql\mysql-connector-java\8.0.22\mysql-connector-java-8.0.22.jar;F:\Maven\MyLocalRepository\org\mybatis\spring\boot\mybatis-spring-boot-starter\2.1.4\mybatis-spring-boot-starter-2.1.4.jar;F:\Maven\MyLocalRepository\org\springframework\boot\spring-boot-starter-jdbc\2.4.2\spring-boot-starter-jdbc-2.4.2.jar;F:\Maven\MyLocalRepository\com\zaxxer\HikariCP\3.4.5\HikariCP-3.4.5.jar;F:\Maven\MyLocalRepository\org\springframework\spring-jdbc\5.3.3\spring-jdbc-5.3.3.jar;F:\Maven\MyLocalRepository\org\springframework\spring-tx\5.3.3\spring-tx-5.3.3.jar;F:\Maven\MyLocalRepository\org\mybatis\spring\boot\mybatis-spring-boot-autoconfigure\2.1.4\mybatis-spring-boot-autoconfigure-2.1.4.jar;F:\Maven\MyLocalRepository\org\mybatis\mybatis\3.5.6\mybatis-3.5.6.jar;F:\Maven\MyLocalRepository\org\mybatis\mybatis-spring\2.0.6\mybatis-spring-2.0.6.jar;F:\Maven\MyLocalRepository\net\sf\json-lib\json-lib\2.2.3\json-lib-2.2.3-jdk15.jar;F:\Maven\MyLocalRepository\commons-beanutils\commons-beanutils\1.7.0\commons-beanutils-1.7.0.jar;F:\Maven\MyLocalRepository\commons-collections\commons-collections\3.2\commons-collections-3.2.jar;F:\Maven\MyLocalRepository\commons-lang\commons-lang\2.4\commons-lang-2.4.jar;F:\Maven\MyLocalRepository\commons-logging\commons-logging\1.1.1\commons-logging-1.1.1.jar;F:\Maven\MyLocalRepository\net\sf\ezmorph\ezmorph\1.0.6\ezmorph-1.0.6.jar;F:\Maven\MyLocalRepository\com\squareup\okhttp3\okhttp\4.9.2\okhttp-4.9.2.jar;F:\Maven\MyLocalRepository\com\squareup\okio\okio\2.8.0\okio-2.8.0.jar;F:\Maven\MyLocalRepository\org\jetbrains\kotlin\kotlin-stdlib-common\1.4.21\kotlin-stdlib-common-1.4.21.jar;F:\Maven\MyLocalRepository\org\jetbrains\kotlin\kotlin-stdlib\1.4.21\kotlin-stdlib-1.4.21.jar;F:\Maven\MyLocalRepository\org\jetbrains\annotations\13.0\annotations-13.0.jar;F:\Maven\MyLocalRepository\com\alibaba\fastjson\1.2.59\fastjson-1.2.59.jar;F:\Maven\MyLocalRepository\junit\junit\4.13.1\junit-4.13.1.jar;F:\Maven\MyLocalRepository\org\hamcrest\hamcrest-core\2.2\hamcrest-core-2.2.jar;F:\Maven\MyLocalRepository\org\springframework\boot\spring-boot-starter-websocket\2.4.2\spring-boot-starter-websocket-2.4.2.jar;F:\Maven\MyLocalRepository\org\springframework\spring-messaging\5.3.3\spring-messaging-5.3.3.jar;F:\Maven\MyLocalRepository\org\springframework\spring-websocket\5.3.3\spring-websocket-5.3.3.jar;"/>
    <property name="sun.cpu.endian" value="little"/>
    <property name="user.home" value="C:\Users\彪"/>
    <property name="user.language" value="zh"/>
    <property name="java.specification.vendor" value="Oracle Corporation"/>
    <property name="java.version.date" value="2021-07-20"/>
    <property name="java.home" value="F:\Program Files (x86)\Java\jdk-16.0.2"/>
    <property name="file.separator" value="\"/>
    <property name="basedir" value="F:\临时\毕业设计项目代码\后端\com.ssm"/>
    <property name="java.vm.compressedOopsMode" value="Zero based"/>
    <property name="line.separator" value="&#10;"/>
    <property name="java.vm.specification.vendor" value="Oracle Corporation"/>
    <property name="java.specification.name" value="Java Platform API Specification"/>
    <property name="surefire.real.class.path" value="C:\Users\彪\AppData\Local\Temp\surefire8595166558993117796\surefirebooter5374152786296518451.jar"/>
    <property name="user.script" value=""/>
    <property name="sun.management.compiler" value="HotSpot 64-Bit Tiered Compilers"/>
    <property name="java.runtime.version" value="16.0.2+7-67"/>
    <property name="user.name" value="彪"/>
    <property name="path.separator" value=";"/>
    <property name="os.version" value="10.0"/>
    <property name="java.runtime.name" value="Java(TM) SE Runtime Environment"/>
    <property name="file.encoding" value="GBK"/>
    <property name="java.vm.name" value="Java HotSpot(TM) 64-Bit Server VM"/>
    <property name="localRepository" value="F:\Maven\MyLocalRepository"/>
    <property name="java.vendor.url.bug" value="https://bugreport.java.com/bugreport/"/>
    <property name="java.io.tmpdir" value="C:\Users\彪\AppData\Local\Temp\"/>
    <property name="idea.version" value="2021.2.3"/>
    <property name="java.version" value="16.0.2"/>
    <property name="user.dir" value="F:\临时\毕业设计项目代码\后端\com.ssm"/>
    <property name="os.arch" value="amd64"/>
    <property name="java.vm.specification.name" value="Java Virtual Machine Specification"/>
    <property name="sun.os.patch.level" value=""/>
    <property name="java.library.path" value="F:\Program Files (x86)\Java\jdk-16.0.2\bin;C:\Windows\Sun\Java\bin;C:\Windows\system32;C:\Windows;F:\Program Files (x86)\Python38-32\Scripts\;F:\Program Files (x86)\Python38-32\;C:\Program Files\Common Files\Oracle\Java\javapath;C:\Windows\system32;C:\Windows;C:\Windows\System32\Wbem;C:\Windows\System32\WindowsPowerShell\v1.0\;C:\Windows\System32\OpenSSH\;C:\Program Files (x86)\NVIDIA Corporation\PhysX\Common;C:\Program Files\MySQL\MySQL Server 8.0\bin;F:\Program Files (x86)\nodejs\;F:\Program Files (x86)\Microsoft VS Code\bin;F:\Program Files\Polyspace\R2021a\runtime\win64;F:\Program Files\Polyspace\R2021a\bin;F:\Program Files\Polyspace\R2021a\polyspace\bin;F:\Maven\apache-maven-3.8.4\bin;F:\Program Files (x86)\Java\jdk-16.0.2\bin;F:\Program Files (x86)\Java\jdk-16.0.2\jre\bin;C:\Users\彪\AppData\Local\Microsoft\WindowsApps;E:\Program Files (x86)\Bandizip\;F:\Program Files (x86)\JetBrains\PyCharm 2021.2.3\bin;;F:\Program Files (x86)\nodejs\node_global;;."/>
    <property name="java.vm.info" value="mixed mode, sharing"/>
    <property name="java.vendor" value="Oracle Corporation"/>
    <property name="java.vm.version" value="16.0.2+7-67"/>
    <property name="sun.io.unicode.encoding" value="UnicodeLittle"/>
    <property name="maven.repo.local" value="F:\Maven\MyLocalRepository\"/>
    <property name="java.class.version" value="60.0"/>
  </properties>
  <testcase name="readDB" classname="com.lucong01.demo.DemoApplicationTests" time="2.655"/>
  <testcase name="test" classname="com.lucong01.demo.DemoApplicationTests" time="0.01"/>
  <testcase name="test2" classname="com.lucong01.demo.DemoApplicationTests" time="0.004"/>
  <testcase name="test3" classname="com.lucong01.demo.DemoApplicationTests" time="0.218">
    <error message="Cannot invoke &quot;com.lucong01.demo.pojo.LoadVectorPlus.getEndId()&quot; because &quot;loadVectorPlus&quot; is null" type="java.lang.NullPointerException">java.lang.NullPointerException: Cannot invoke "com.lucong01.demo.pojo.LoadVectorPlus.getEndId()" because "loadVectorPlus" is null
	at com.lucong01.demo.DemoApplicationTests.test3(DemoApplicationTests.java:122)
</error>
    <system-out><![CDATA[===================================================
]]></system-out>
  </testcase>
  <testcase name="test4" classname="com.lucong01.demo.DemoApplicationTests" time="0.005">
    <error message="Division undefined" type="java.lang.ArithmeticException">java.lang.ArithmeticException: Division undefined
	at com.lucong01.demo.DemoApplicationTests.test4(DemoApplicationTests.java:139)
</error>
  </testcase>
  <testcase name="test5" classname="com.lucong01.demo.DemoApplicationTests" time="0.011"/>
  <testcase name="contextLoads" classname="com.lucong01.demo.DemoApplicationTests" time="5.599">
    <error message="Index -1 out of bounds for length 20572" type="java.lang.IndexOutOfBoundsException">java.lang.IndexOutOfBoundsException: Index -1 out of bounds for length 20572
	at com.lucong01.demo.DemoApplicationTests.contextLoads(DemoApplicationTests.java:30)
</error>
    <system-out><![CDATA[features.size = 2771
features.size = 2771
]]></system-out>
  </testcase>
</testsuite>
