# Supplementary material for: Bidirectional k-nearest neighbor spatial crowdsourcing allocation protocol based on edge computing
Source: PeerJ Comput Sci. 2023 Feb 20;9:e1244. doi: 10.7717/peerj-cs.1244 (PMC10280631; doi:10.7717/peerj-cs.1244)
Supplement: Supplemental Information 3 — The index data obtained from the experiment and used to make the figures of the experiment part. [file peerj-cs-09-1244-s003.xlsx]

## Sheet: Sheet1
					匹配成功												预计算+计算
			k值		司机数量	对比	对比12维	双向	预计算时间	对比	对比12维	双向	匹配时间	对比	对比12维	双向	时间	对比	对比12维	双向
			4		50	22	25	24		8163		1849		362	1198	1020		8525	1198	2869
					100	50	48	55		14260		2697		791	3526	1722		15051	3526	4419
					150	83	71	94		29529		3613		1297	9874	5982		30826	9874	9595
					200	112	106	138		37710		4048		1898	15048	4403		39608	15048	8451
					250	140	161	176		44310		5119		2549	19594	7111		46859	19594	12230
					300	193	206	224		53908		5680		2935	24288	13991		56843	24288	19671
								K值		匹配成功						K值	匹配成功			K值	匹配成功
						250		1		83				200		1	55		300	1	96
								2		121						2	83			2	151
								3		149						3	106			3	186
								4		176						4	129			4	207
								5		186						5	143			5	222

## Sheet: experimental result
						2、 Matching success rate Matching success rate		Driver scale	CAKNN	pRMatch	BKNN-CAP
1、Number of successful matches								50	0.44	0.5	0.48
Driver scale	CAKNN	pRMatch	BKNN-CAP					100	0.5	0.48	0.55
50	22	25	24					150	0.553333	0.473333	0.626667
100	50	48	55					200	0.56	0.53	0.69
150	83	71	94					250	0.56	0.644	0.704
200	112	106	138					300	0.643333	0.686667	0.746667
250	140	161	176
300	193	206	224
3、Precalculated time						4、Matching time
	CAKNN	pRMatch	BKNN-CAP				CAKNN	pRMatch	BKNN-CAP
	8163		1849				362	1198	1020
	14260		2697				791	3526	1722
	29529		3613				1297	9874	5982
	37710		4048				1898	15048	4403
	44310		5119				2549	19594	7111
	53908		5680				2935	24288	13991
5、Total time
Driver scale	CAKNN	pRMatch	BKNN-CAP
50	8525	1198	2869
100	15051	3526	4419
150	30826	9874	9595
200	39608	15048	8451
250	46859	19594	12230
300	56843	24288	19671
5、Average response time	Driver scale	CAKNN	pRMatch	BKNN-CAS
	50	170.5	23.96	57.38
	100	150.51	35.26	44.19
	150	205.507	65.8267	63.9667
	200	198.04	75.24	42.255
	250	187.436	78.376	48.92
	300	189.477	80.96	65.57
6、Energy consumption cost
Driver scale	CAKNN	pRMatch	BKNN-CAP
50	2642	2670	2546
100	2438	2313	2227
150	2541	2790	2220
200	2198	2463	2012
250	2074	2269	1944
300	2249	2380	1972
